# Supplementary material for: Reversible nanocluster structure transformation between face-centered cubic and icosahedral isomers
Source: Chem Sci. 2019 Aug 5;10(37):8685–93. doi: 10.1039/c9sc02667c (PMC6849490; doi:10.1039/c9sc02667c)
Supplement: Supplementary file 2 [file SC-010-C9SC02667C-s002.cif]

# Electronic Supplementary Material (ESI) for Chemical Science.
# This journal is © The Royal Society of Chemistry 2019

####################################################################### 
# 
# This file contains crystal structure data downloaded from the 
# Cambridge Structural Database (CSD) hosted by the Cambridge 
# Crystallographic Data Centre (CCDC).
# 
# Full information about CCDC data access policies and citation 
# guidelines are available at http://www.ccdc.cam.ac.uk/access/V1 
# 
# Audit and citation data items may have been added by the CCDC. 
# Please retain this information to preserve the provenance of 
# this file and to allow appropriate attribution of the data. 
# 
#######################################################################

data_20180421d_0m
_database_code_depnum_ccdc_archive 'CCDC 1840953'
loop_
_audit_author_name
_audit_author_address
'Xi Xi Kang'
;Anhui University
China
;
_audit_update_record             
;
2018-05-02 deposited with the CCDC.	2019-08-05 downloaded from the CCDC.
;
_audit_creation_date             2018-04-22
_audit_creation_method           
;
Olex2 1.2
(compiled 2018.04.18 svn.r3501 for OlexSys, GUI svn.r5488)
;
_shelx_SHELXL_version_number     2016/4
_chemical_name_common            ?
_chemical_name_systematic        ?
_chemical_formula_moiety         
'C180 H256 Ag28 P4 Pt S18, 2(C24 H20 B), C4 H9 O'
_chemical_formula_sum            'C232 H306 Ag28 B2 O P4 Pt S18'
_chemical_formula_weight         7048.78
_chemical_melting_point          ?
loop_
_atom_type_symbol
_atom_type_description
_atom_type_scat_dispersion_real
_atom_type_scat_dispersion_imag
_atom_type_scat_source
C C 0.0033 0.0016 'International Tables Vol C Tables 4.2.6.8 and 6.1.1.4'
H H 0.0000 0.0000 'International Tables Vol C Tables 4.2.6.8 and 6.1.1.4'
Ag Ag -0.8971 1.1015 'International Tables Vol C Tables 4.2.6.8 and 6.1.1.4'
B B 0.0013 0.0007 'International Tables Vol C Tables 4.2.6.8 and 6.1.1.4'
O O 0.0106 0.0060 'International Tables Vol C Tables 4.2.6.8 and 6.1.1.4'
P P 0.1023 0.0942 'International Tables Vol C Tables 4.2.6.8 and 6.1.1.4'
Pt Pt -1.7033 8.3905 'International Tables Vol C Tables 4.2.6.8 and 6.1.1.4'
S S 0.1246 0.1234 'International Tables Vol C Tables 4.2.6.8 and 6.1.1.4'

_shelx_space_group_comment       
;
The symmetry employed for this shelxl refinement is uniquely defined
by the following loop, which should always be used as a source of
symmetry information in preference to the above space-group names.
They are only intended as comments.
;
_space_group_crystal_system      monoclinic
_space_group_IT_number           14
_space_group_name_H-M_alt        'P 1 21/c 1'
_space_group_name_Hall           '-P 2ybc'
loop_
_space_group_symop_operation_xyz
'x, y, z'
'-x, y+1/2, -z+1/2'
'-x, -y, -z'
'x, -y-1/2, z-1/2'

_cell_length_a                   21.778(6)
_cell_length_b                   40.485(10)
_cell_length_c                   30.750(8)
_cell_angle_alpha                90
_cell_angle_beta                 99.764(3)
_cell_angle_gamma                90
_cell_volume                     26720(12)
_cell_formula_units_Z            4
_cell_measurement_reflns_used    9109
_cell_measurement_temperature    200(2)
_cell_measurement_theta_max      26.65
_cell_measurement_theta_min      2.18
_shelx_estimated_absorpt_T_max   0.772
_shelx_estimated_absorpt_T_min   0.611
_exptl_absorpt_coefficient_mu    2.728
_exptl_absorpt_correction_T_max  0.7456
_exptl_absorpt_correction_T_min  0.5115
_exptl_absorpt_correction_type   MULTI-SCAN
_exptl_absorpt_process_details   
;
SADABS-2014/5 (Bruker,2014/5) was used for absorption correction.
wR2(int) was 0.1266 before and 0.0694 after correction.
The Ratio of minimum to maximum transmission is 0.6860.
The \l/2 correction factor is 0.00150.
;
_exptl_absorpt_special_details   ?
_exptl_crystal_colour            ?
_exptl_crystal_density_diffrn    1.752
_exptl_crystal_density_meas      ?
_exptl_crystal_density_method    ?
_exptl_crystal_description       BLOCK
_exptl_crystal_F_000             13832
_exptl_crystal_size_max          0.2
_exptl_crystal_size_mid          0.1
_exptl_crystal_size_min          0.1
_exptl_transmission_factor_max   ?
_exptl_transmission_factor_min   ?
_diffrn_reflns_av_R_equivalents  0.0702
_diffrn_reflns_av_unetI/netI     0.0677
_diffrn_reflns_Laue_measured_fraction_full 0.995
_diffrn_reflns_Laue_measured_fraction_max 0.995
_diffrn_reflns_limit_h_max       25
_diffrn_reflns_limit_h_min       -25
_diffrn_reflns_limit_k_max       43
_diffrn_reflns_limit_k_min       -48
_diffrn_reflns_limit_l_max       36
_diffrn_reflns_limit_l_min       -36
_diffrn_reflns_number            189020
_diffrn_reflns_point_group_measured_fraction_full 0.995
_diffrn_reflns_point_group_measured_fraction_max 0.995
_diffrn_reflns_theta_full        24.999
_diffrn_reflns_theta_max         24.999
_diffrn_reflns_theta_min         1.210
_diffrn_ambient_temperature      200
_diffrn_detector_area_resol_mean ?
_diffrn_measured_fraction_theta_full 0.995
_diffrn_measured_fraction_theta_max 0.995
_diffrn_measurement_device_type  'Bruker APEX-II CCD'
_diffrn_measurement_method       '\f and \w scans'
_diffrn_radiation_type           MoK\a
_diffrn_radiation_wavelength     0.71073
_diffrn_source                   ?
_diffrn_standards_number         0
_reflns_Friedel_coverage         0.000
_reflns_Friedel_fraction_full    .
_reflns_Friedel_fraction_max     .
_reflns_number_gt                35952
_reflns_number_total             46819
_reflns_special_details          
;
 Reflections were merged by SHELXL according to the crystal
 class for the calculation of statistics and refinement.
 
 Structure factors included contributions from the .fab file.
 
 _reflns_Friedel_fraction is defined as the number of unique
 Friedel pairs measured divided by the number that would be
 possible theoretically, ignoring centric projections and
 systematic absences.
;
_reflns_threshold_expression     'I > 2\s(I)'
_computing_cell_refinement       'SAINT V8.35A (?, 2016)'
_computing_data_collection       ?
_computing_data_reduction        'SAINT V8.35A (?, 2016)'
_computing_molecular_graphics    'Olex2 (Dolomanov et al., 2009)'
_computing_publication_material  'Olex2 (Dolomanov et al., 2009)'
_computing_structure_refinement  'ShelXL (Sheldrick, 2015)'
_computing_structure_solution    'ShelXT (Sheldrick, 2015)'
_refine_diff_density_max         5.468
_refine_diff_density_min         -1.952
_refine_diff_density_rms         0.360
_refine_ls_extinction_coef       0.000102(8)
_refine_ls_extinction_expression Fc^*^=kFc[1+0.001xFc^2^\l^3^/sin(2\q)]^-1/4^
_refine_ls_extinction_method     'SHELXL-2016/4 (Sheldrick 2016)'
_refine_ls_goodness_of_fit_ref   1.088
_refine_ls_hydrogen_treatment    constr
_refine_ls_matrix_type           full
_refine_ls_number_parameters     2446
_refine_ls_number_reflns         46819
_refine_ls_number_restraints     4396
_refine_ls_R_factor_all          0.1353
_refine_ls_R_factor_gt           0.1114
_refine_ls_restrained_S_all      1.042
_refine_ls_shift/su_max          0.001
_refine_ls_shift/su_mean         0.000
_refine_ls_structure_factor_coef Fsqd
_refine_ls_weighting_details     
'w=1/[\s^2^(Fo^2^)+(0.0630P)^2^+2647.2759P] where P=(Fo^2^+2Fc^2^)/3'
_refine_ls_weighting_scheme      calc
_refine_ls_wR_factor_gt          0.2800
_refine_ls_wR_factor_ref         0.2880
_refine_special_details          ?
_olex2_refinement_description    
;
1. Fixed Uiso
 At 1.2 times of:
  All C(H) groups, All C(H,H) groups
 At 1.5 times of:
  All C(H,H,H) groups
2. Restrained distances
 C5-C1
 1.53 with sigma of 0.01
 C77-C3
 1.52 with sigma of 0.01
 C4JA-C3
 2.934 with sigma of 0.001
 C78-C5IA
 1.54 with sigma of 0.01
 C75-C0FA
 1.485 with sigma of 0.001
3. Restrained planarity
 C86, C3, C4AA, C4JA
 with sigma of 0.1
4. Rigid bond restraints
 Ag3A, P1
 with sigma for 1-2 distances of 0.01 and sigma for 1-3 distances of 0.02
 Ag6A, P6
 with sigma for 1-2 distances of 0.01 and sigma for 1-3 distances of 0.02
 B15, C9JA, C6KA, C8KA, C1KA
 with sigma for 1-2 distances of 0.01 and sigma for 1-3 distances of 0.02
 C15, S010, Ag09, Ag0R, Ag0S
 with sigma for 1-2 distances of 0.01 and sigma for 1-3 distances of 0.02
 P1, C16, C8, C11, Ag3A
 with sigma for 1-2 distances of 0.01 and sigma for 1-3 distances of 0.02
 P6, Ag6A, C65, C74, C2CA
 with sigma for 1-2 distances of 0.01 and sigma for 1-3 distances of 0.02
5. Uiso/Uaniso restraints and constraints
C1 \\sim C3 \\sim C5 \\sim C6 \\sim C7 \\sim C8 \\sim C9 \\sim C10 \\sim C11
\\sim C12 \\sim C14 \\sim C15 \\sim C16 \\sim C18 \\sim C19 \\sim C20 \\sim C21
\\sim C23 \\sim C24 \\sim C25 \\sim C26 \\sim C27 \\sim C28 \\sim C29 \\sim C32
\\sim C33 \\sim C34 \\sim C35 \\sim C36 \\sim C37 \\sim C38 \\sim C39 \\sim C40
\\sim C41 \\sim C43 \\sim C46 \\sim C47 \\sim C49 \\sim C50 \\sim C51 \\sim C52
\\sim C53 \\sim C54 \\sim C55 \\sim C59 \\sim C60 \\sim C63 \\sim C64 \\sim C65
\\sim C66 \\sim C67 \\sim C69 \\sim C70 \\sim C71 \\sim C72 \\sim C73 \\sim C74
\\sim C75 \\sim C77 \\sim C79 \\sim C80 \\sim C81 \\sim C82 \\sim C84 \\sim C87
\\sim C89 \\sim C6AA \\sim C3BA \\sim C5AA \\sim C9AA \\sim C7BA \\sim C1BA
\\sim C30 \\sim C31 \\sim C6CA \\sim C0BA \\sim C4CA \\sim C2AA \\sim C5CA
\\sim C2BA \\sim C8CA \\sim C48 \\sim C7CA \\sim C0AA \\sim C4AA \\sim C6BA
\\sim C4BA \\sim C57 \\sim C5BA \\sim C62 \\sim C2CA \\sim C8AA \\sim C3CA
\\sim C9BA \\sim C7AA \\sim C1AA \\sim C76 \\sim C0CA \\sim C78 \\sim C3AA
\\sim C9CA \\sim C83 \\sim C1CA \\sim C85 \\sim C88 \\sim C8BA \\sim C90 \\sim
C6DA \\sim C9FA \\sim C9DA \\sim C0FA \\sim C3FA \\sim C4FA \\sim C1GA \\sim
C8DA \\sim C7FA \\sim C9EA \\sim C0DA \\sim C7DA \\sim C0GA \\sim C8FA \\sim
C58 \\sim C5DA \\sim C61 \\sim C3EA \\sim C4EA \\sim C5FA \\sim C68 \\sim C0EA
\\sim C7EA \\sim C5EA \\sim C8EA \\sim C6EA \\sim C6FA \\sim C1FA \\sim C1EA
\\sim C2EA \\sim C2DA \\sim C4DA \\sim C2FA \\sim C86 \\sim C1DA \\sim C3DA
\\sim C3GA \\sim C2HA \\sim C45 \\sim C1IA \\sim C6GA \\sim C8HA \\sim C5IA
\\sim C2GA \\sim C7HA \\sim C9HA \\sim C2IA \\sim C7GA \\sim C4IA \\sim C4GA
\\sim C0IA \\sim C3IA \\sim C5HA \\sim C0HA \\sim C5GA \\sim C8GA \\sim C4HA
\\sim C1HA \\sim C6HA \\sim C3HA \\sim C9GA \\sim C5JA \\sim C2JA \\sim C0JA
\\sim C6IA \\sim C1JA \\sim C3JA \\sim C9IA \\sim C4JA \\sim C8IA \\sim C7IA
\\sim C133 \\sim C139 \\sim C9JA \\sim C8JA \\sim C7JA \\sim C6JA \\sim C1KA
\\sim C2KA \\sim C6KA \\sim C8KA \\sim C5KA \\sim C3KA \\sim C4KA \\sim C7KA
\\sim C44 \\sim C0KA \\sim C9KA \\sim C0LA \\sim C1LA \\sim C96 \\sim C3MA
\\sim C1MA \\sim C4MA \\sim C13 \\sim C2MA \\sim C6LA \\sim C2LA \\sim C3LA
\\sim C0MA \\sim C5LA \\sim C7LA \\sim C42 \\sim C8LA \\sim C9LA \\sim C4LA
\\sim C4 \\sim C0NA \\sim C6MA \\sim C9MA \\sim C2NA \\sim C7MA \\sim C1NA
\\sim C8MA \\sim C4NA \\sim C3NA \\sim C5MA \\sim C5NA \\sim C8NA \\sim C0OA
\\sim C2OA \\sim C1OA \\sim C9NA \\sim C6NA \\sim C7NA: within 3.8A with sigma
of 0.01 and sigma for terminal atoms of 0.02
C1LA \\sim C0LA \\sim O37 \\sim C9KA \\sim C96: within 2A with sigma of 0.01
and sigma for terminal atoms of 0.02
C77 \\sim C3 \\sim C4AA \\sim C3HA \\sim C4JA \\sim C86: within 2A with sigma
of 0.001 and sigma for terminal atoms of 0.002
6.a Ternary CH refined with riding coordinates:
 C5(H5), C6(H6), C7(H7), C10(H10), C15(H15), C19(H19), C27(H27), C36(H36),
 C37(H37), C41(H41), C46(H46), C60(H60), C75(H75), C77(H77), C6AA(H6AA),
 C78(H78), C8FA(H8FA), C61(H61)
6.b Secondary CH2 refined with riding coordinates:
 C1(H1A,H1B), C3(H3A,H3B), C9(H9A,H9B), C20(H20A,H20B), C24(H24A,H24B),
 C28(H28A,H28B), C29(H29A,H29B), C32(H32A,H32B), C35(H35A,H35B), C38(H38A,H38B),
  C39(H39A,H39B), C40(H40A,H40B), C43(H43A,H43B), C49(H49A,H49B), C50(H50A,
 H50B), C51(H51A,H51B), C53(H53A,H53B), C54(H54A,H54B), C55(H55A,H55B),
 C63(H63A,H63B), C72(H72A,H72B), C73(H73A,H73B), C80(H80A,H80B), C84(H84A,H84B),
  C89(H89A,H89B), C3BA(H3BA,H3BB), C5AA(H5AA,H5AB), C1BA(H1BA,H1BB), C30(H30A,
 H30B), C6CA(H6CA,H6CB), C2AA(H2AA,H2AB), C2BA(H2BA,H2BB), C8CA(H8CA,H8CB),
 C7CA(H7CA,H7CB), C0AA(H0AA,H0AB), C4AA(H4AA,H4AB), C57(H57A,H57B), C7AA(H7AA,
 H7AB), C1AA(H1AA,H1AB), C76(H76A,H76B), C0CA(H0CA,H0CB), C3AA(H3AA,H3AB),
 C9CA(H9CA,H9CB), C83(H83A,H83B), C1CA(H1CA,H1CB), C88(H88A,H88B), C90(H90A,
 H90B), C6DA(H6DA,H6DB), C9FA(H9FA,H9FB), C0FA(H0FA,H0FB), C3FA(H3FA,H3FB),
 C4FA(H4FA,H4FB), C1GA(H1GA,H1GB), C9EA(H9EA,H9EB), C7DA(H7DA,H7DB), C0GA(H0GA,
 H0GB), C58(H58A,H58B), C5DA(H5DA,H5DB), C5FA(H5FA,H5FB), C7EA(H7EA,H7EB),
 C5EA(H5EA,H5EB), C8EA(H8EA,H8EB), C6EA(H6EA,H6EB), C6FA(H6FA,H6FB), C2FA(H2FA,
 H2FB), C86(H86A,H86B), C3GA(H3GA,H3GB), C45(H45A,H45B), C1IA(H1IA,H1IB),
 C6GA(H6GA,H6GB), C5IA(H5IA,H5IB), C2GA(H2GA,H2GB), C7HA(H7HA,H7HB), C2IA(H2IA,
 H2IB), C4IA(H4IA,H4IB), C4GA(H4GA,H4GB), C0IA(H0IA,H0IB), C3IA(H3IA,H3IB),
 C5GA(H5GA,H5GB), C4HA(H4HA,H4HB), C6HA(H6HA,H6HB), C3HA(H3HA,H3HB), C5JA(H5JA,
 H5JB), C0JA(H0JA,H0JB), C1JA(H1JA,H1JB), C3JA(H3JA,H3JB), C9IA(H9IA,H9IB),
 C4JA(H4JA,H4JB), C0LA(H0LA,H0LB)
6.c Aromatic/amide H refined with riding coordinates:
 C47(H47), C4BA(H4BA), C62(H62), C2JA(H2JA), C0DA(H0DA), C71(H71), C52(H52),
 C8HA(H8HA), C0BA(H0BA), C26(H26), C5BA(H5BA), C6BA(H6BA), C7BA(H7BA),
 C8BA(H8BA), C31(H31), C23(H23), C1DA(H1DA), C2DA(H2DA), C3DA(H3DA), C4DA(H4DA),
  C85(H85), C25(H25), C8AA(H8AA), C9AA(H9AA), C82(H82), C34(H34), C64(H64),
 C66(H66), C67(H67), C69(H69), C70(H70), C79(H79), C81(H81), C87(H87),
 C4CA(H4CA), C5CA(H5CA), C48(H48), C3CA(H3CA), C9BA(H9BA), C9DA(H9DA),
 C8DA(H8DA), C7FA(H7FA), C3EA(H3EA), C4EA(H4EA), C68(H68), C0EA(H0EA),
 C1FA(H1FA), C1EA(H1EA), C2EA(H2EA), C2HA(H2HA), C1HA(H1HA), C8IA(H8IA),
 C133(H133), C139(H139), C9HA(H9HA), C5HA(H5HA), C8GA(H8GA), C9GA(H9GA),
 C0HA(H0HA), C7IA(H7IA), C7GA(H7GA), C6IA(H6IA), C8JA(H8JA), C7JA(H7JA),
 C6JA(H6JA), C2KA(H2KA), C7KA(H7KA), C2LA(H2LA), C3LA(H3LA), C4LA(H4LA),
 C5LA(H5LA), C5KA(H5KA), C3KA(H3KA), C4KA(H4KA), C44(H44), C0KA(H0KA),
 C9KA(H9KA), C13(H13), C5MA(H5MA), C4MA(H4MA), C2MA(H2MA), C3MA(H3MA),
 C6LA(H6LA), C42(H42), C7LA(H7LA), C0MA(H0MA), C9LA(H9LA), C8LA(H8LA),
 C0NA(H0NA), C8NA(H8NA), C9NA(H9NA), C0OA(H0OA), C1NA(H1NA), C6MA(H6MA),
 C7MA(H7MA), C8MA(H8MA), C4NA(H4NA), C3NA(H3NA), C5NA(H5NA), C2OA(H2OA),
 C1OA(H1OA), C6NA(H6NA), C7NA(H7NA)
6.d Fitted hexagon refined as free rotating group:
 C11(C47,C4BA,C62,C2JA,C0DA), C14(C71,C52,C8HA,C0BA,C26), C16(C5BA,C6BA,C7BA,
 C8BA,C31), C33(C1DA,C2DA,C3DA,C4DA,C85), C59(C25,C8AA,C9AA,C82,C34), C2HA(C1HA,
 C65,C8IA,C133,C139), C8GA(C9GA,C0HA,C7IA,C7GA,C74), C6KA(C7KA,C2LA,C3LA,C4LA,
 C5LA), C13(C5MA,C4MA,C1MA,C2MA,C3MA), C42(C7LA,C8KA,C0MA,C9LA,C8LA), C0NA(C8NA,
 C9NA,C0OA,C1NA,C9MA)
6.e Idealised Me refined as rotating group:
 C1LA(H1LA,H1LB,H1LC), C96(H96A,H96B,H96C)
;
_atom_sites_solution_hydrogens   geom
_atom_sites_solution_primary     dual
_atom_sites_solution_secondary   ?
loop_
_atom_site_label
_atom_site_type_symbol
_atom_site_fract_x
_atom_site_fract_y
_atom_site_fract_z
_atom_site_U_iso_or_equiv
_atom_site_adp_type
_atom_site_occupancy
_atom_site_site_symmetry_order
_atom_site_calc_flag
_atom_site_refinement_flags_posn
_atom_site_refinement_flags_adp
_atom_site_refinement_flags_occupancy
_atom_site_disorder_assembly
_atom_site_disorder_group
Pt01 Pt 0.30097(3) 0.42191(2) 1.22704(2) 0.01538(16) Uani 1 1 d . . . . .
Ag02 Ag 0.22857(6) 0.47716(4) 1.23148(5) 0.0212(3) Uani 1 1 d . . . . .
Ag03 Ag 0.32596(7) 0.40907(4) 1.14248(5) 0.0234(3) Uani 1 1 d . . . . .
Ag06 Ag 0.27964(7) 0.36899(4) 1.27761(5) 0.0217(3) Uani 1 1 d . . . . .
Ag07 Ag 0.20390(6) 0.43320(4) 1.15923(5) 0.0217(3) Uani 1 1 d . . . . .
Ag09 Ag 0.24495(7) 0.36714(4) 1.18445(5) 0.0227(3) Uani 1 1 d . U . . .
Ag0A Ag 0.42003(6) 0.43082(4) 1.21105(5) 0.0220(3) Uani 1 1 d . . . . .
Ag0F Ag 0.46362(8) 0.36567(4) 1.16144(6) 0.0350(4) Uani 1 1 d . . . . .
Ag0H Ag 0.11370(8) 0.37200(4) 1.14855(6) 0.0373(4) Uani 1 1 d . . . . .
Ag0K Ag 0.22635(9) 0.45242(5) 1.07322(6) 0.0403(4) Uani 1 1 d . . . . .
Ag0M Ag 0.20598(8) 0.51571(5) 1.14061(5) 0.0378(4) Uani 1 1 d . . . . .
Ag0O Ag 0.14282(8) 0.34246(5) 1.25281(6) 0.0391(4) Uani 1 1 d . . . . .
Ag0R Ag 0.18666(10) 0.36990(5) 1.04129(6) 0.0464(5) Uani 1 1 d . U . . .
Ag0S Ag 0.32661(8) 0.33741(5) 1.11481(7) 0.0469(5) Uani 1 1 d . U . . .
S00V S 0.2070(2) 0.53665(12) 1.21423(16) 0.0253(10) Uani 1 1 d . . . . .
S00X S 0.5235(2) 0.40800(13) 1.20331(17) 0.0280(11) Uani 1 1 d . . . . .
S00Z S 0.1258(2) 0.41441(14) 1.09544(17) 0.0297(11) Uani 1 1 d . . . . .
S010 S 0.2157(2) 0.33674(13) 1.11253(17) 0.0274(11) Uani 1 1 d . U . . .
S011 S 0.2137(2) 0.33768(13) 1.32200(18) 0.0299(11) Uani 1 1 d . . . . .
P017 P 0.1223(3) 0.36425(16) 0.96979(18) 0.0336(13) Uani 1 1 d . . . . .
S019 S 0.1777(3) 0.50563(15) 1.06298(18) 0.0356(13) Uani 1 1 d . . . . .
S01C S 0.2897(3) 0.40459(15) 1.06127(17) 0.0344(12) Uani 1 1 d . . . . .
S01D S 0.0748(3) 0.32781(17) 1.1874(2) 0.0427(14) Uani 1 1 d . . . . .
S01F S 0.4307(3) 0.32380(18) 1.1096(2) 0.0500(17) Uani 1 1 d . . . . .
Ag1 Ag 0.37227(6) 0.36595(4) 1.22218(5) 0.0229(3) Uani 1 1 d . . . . .
Ag2 Ag 0.27982(7) 0.43774(4) 1.31071(4) 0.0225(3) Uani 1 1 d . . . . .
Ag3 Ag 0.17952(6) 0.41267(4) 1.24239(5) 0.0230(3) Uani 1 1 d . . . . .
Ag4 Ag 0.39477(6) 0.40927(4) 1.29892(5) 0.0229(3) Uani 1 1 d . . . . .
Ag5 Ag 0.32033(7) 0.47451(4) 1.17368(5) 0.0222(3) Uani 1 1 d . . . . .
Ag6 Ag 0.36490(7) 0.47460(4) 1.27035(5) 0.0221(3) Uani 1 1 d . . . . .
Ag7 Ag 0.41968(8) 0.33705(4) 1.31712(6) 0.0352(4) Uani 1 1 d . . . . .
Ag8 Ag 0.31267(8) 0.37527(4) 1.37185(5) 0.0356(4) Uani 1 1 d . . . . .
Ag1A Ag 0.52143(8) 0.45223(5) 1.27902(6) 0.0383(4) Uani 1 1 d . . . . .
Ag3A Ag 0.31921(9) 0.57124(4) 1.23290(6) 0.0391(4) Uani 1 1 d . U . . .
Ag5A Ag 0.15404(8) 0.46552(5) 1.31712(6) 0.0390(4) Uani 1 1 d . . . . .
Ag2A Ag 0.44490(8) 0.50904(4) 1.21493(6) 0.0336(4) Uani 1 1 d . . . . .
Ag7A Ag 0.56812(8) 0.36626(5) 1.28400(7) 0.0433(5) Uani 1 1 d . . . . .
Ag4A Ag 0.26531(8) 0.52088(5) 1.30464(6) 0.0389(4) Uani 1 1 d . . . . .
Ag6A Ag 0.15814(10) 0.38461(6) 1.37648(7) 0.0525(5) Uani 1 1 d . U . . .
S8A S 0.3517(2) 0.53387(12) 1.17239(17) 0.0252(10) Uani 1 1 d . . . . .
S9A S 0.4686(2) 0.33395(12) 1.25252(17) 0.0253(11) Uani 1 1 d . . . . .
S0B S 0.5088(2) 0.40626(14) 1.32728(17) 0.0292(11) Uani 1 1 d . . . . .
S1B S 0.3872(3) 0.33131(14) 1.38663(18) 0.0330(12) Uani 1 1 d . . . . .
S1 S 0.1123(2) 0.41050(15) 1.30117(18) 0.0332(12) Uani 1 1 d . . . . .
S3 S 0.2513(3) 0.42420(15) 1.38354(17) 0.0359(13) Uani 1 1 d . . . . .
P1 P 0.3080(3) 0.62997(14) 1.2384(2) 0.0331(12) Uani 1 1 d . U . . .
P2 P 0.6783(2) 0.35769(15) 1.2912(2) 0.0352(13) Uani 1 1 d . . . . .
S0AA S 0.5532(3) 0.49857(16) 1.2401(2) 0.0407(14) Uani 1 1 d . . . . .
S4 S 0.3719(3) 0.53299(13) 1.29512(17) 0.0334(12) Uani 1 1 d . . . . .
S5 S 0.1713(3) 0.52244(16) 1.33550(19) 0.0404(14) Uani 1 1 d . . . . .
P6 P 0.1173(3) 0.3514(2) 1.4294(2) 0.0495(17) Uani 1 1 d . U . . .
C1 C 0.2950(8) 0.4207(5) 0.9786(5) 0.028(2) Uani 1 1 d D U . . .
H1A H 0.263802 0.437493 0.980611 0.034 Uiso 1 1 calc R . . . .
H1B H 0.273573 0.399769 0.972603 0.034 Uiso 1 1 calc R . . . .
C3 C 0.2874(9) 0.4205(5) 1.4727(7) 0.052(2) Uani 1 1 d D U . . .
H3A H 0.309633 0.400008 1.470070 0.063 Uiso 1 1 calc R . . . .
H3B H 0.243739 0.414897 1.471258 0.063 Uiso 1 1 calc R . . . .
C5 C 0.3385(9) 0.4184(6) 1.0225(6) 0.033(3) Uani 1 1 d D U . . .
H5 H 0.371896 0.402519 1.020856 0.039 Uiso 1 1 calc R . . . .
C6 C 0.1293(11) 0.5512(6) 1.2180(8) 0.043(3) Uani 1 1 d . U . . .
H6 H 0.130886 0.560663 1.247504 0.051 Uiso 1 1 calc R . . . .
C7 C 0.5447(11) 0.4194(6) 1.3818(8) 0.038(3) Uani 1 1 d . U . . .
H7 H 0.534411 0.403028 1.402894 0.046 Uiso 1 1 calc R . . . .
C8 C 0.3619(14) 0.6511(7) 1.2816(9) 0.053(2) Uani 1 1 d . U . . .
C9 C 0.3297(10) 0.4294(6) 0.9391(7) 0.034(3) Uani 1 1 d . U . . .
H9A H 0.360905 0.412737 0.936419 0.041 Uiso 1 1 calc R . . . .
H9B H 0.300239 0.430074 0.911625 0.041 Uiso 1 1 calc R . . . .
C10 C 0.3812(12) 0.5543(6) 1.1253(8) 0.042(3) Uani 1 1 d . U . . .
H10 H 0.345144 0.563143 1.105345 0.051 Uiso 1 1 calc R . . . .
C11 C 0.3186(9) 0.6504(4) 1.1875(4) 0.053(2) Uani 1 1 d . U . . .
C47 C 0.2851(8) 0.6380(4) 1.1484(6) 0.054(2) Uani 1 1 d G U . . .
H47 H 0.256736 0.620950 1.149202 0.065 Uiso 1 1 calc R . . . .
C4BA C 0.2941(8) 0.6510(4) 1.1081(4) 0.056(3) Uani 1 1 d G U . . .
H4BA H 0.271670 0.642710 1.081982 0.068 Uiso 1 1 calc R . . . .
C62 C 0.3365(9) 0.6765(5) 1.1069(5) 0.060(3) Uani 1 1 d G U . . .
H62 H 0.342528 0.685240 1.079967 0.071 Uiso 1 1 calc R . . . .
C2JA C 0.3700(8) 0.6890(4) 1.1460(6) 0.061(3) Uani 1 1 d G U . . .
H2JA H 0.398453 0.706010 1.145171 0.073 Uiso 1 1 calc R . . . .
C0DA C 0.3611(9) 0.6759(4) 1.1863(5) 0.058(3) Uani 1 1 d G U . . .
H0DA H 0.383520 0.684251 1.212391 0.069 Uiso 1 1 calc R . . . .
C12 C 0.7097(12) 0.3873(7) 1.2571(9) 0.050(2) Uani 1 1 d . U . . .
C14 C 0.1667(7) 0.3660(4) 0.9243(5) 0.047(2) Uani 1 1 d . U . . .
C71 C 0.2158(8) 0.3440(4) 0.9251(5) 0.046(2) Uani 1 1 d G U . . .
H71 H 0.225013 0.328919 0.948100 0.055 Uiso 1 1 calc R . . . .
C52 C 0.2510(7) 0.3444(4) 0.8914(5) 0.050(3) Uani 1 1 d G U . . .
H52 H 0.283846 0.329590 0.891881 0.059 Uiso 1 1 calc R . . . .
C8HA C 0.2372(7) 0.3668(4) 0.8569(5) 0.051(3) Uani 1 1 d G U . . .
H8HA H 0.260804 0.367104 0.834394 0.062 Uiso 1 1 calc R . . . .
C0BA C 0.1882(8) 0.3889(4) 0.8562(5) 0.050(3) Uani 1 1 d G U . . .
H0BA H 0.178929 0.403948 0.833127 0.059 Uiso 1 1 calc R . . . .
C26 C 0.1529(7) 0.3885(4) 0.8899(5) 0.049(2) Uani 1 1 d G U . . .
H26 H 0.120095 0.403278 0.889347 0.058 Uiso 1 1 calc R . . . .
C15 C 0.1892(18) 0.2936(7) 1.1161(9) 0.066(4) Uani 1 1 d . U . . .
H15 H 0.143864 0.293945 1.114607 0.079 Uiso 1 1 calc R . . . .
C16 C 0.2302(6) 0.6406(4) 1.2471(6) 0.051(2) Uani 1 1 d . U . . .
C5BA C 0.1980(8) 0.6675(4) 1.2263(5) 0.052(2) Uani 1 1 d G U . . .
H5BA H 0.215628 0.680070 1.206293 0.063 Uiso 1 1 calc R . . . .
C6BA C 0.1393(8) 0.6755(4) 1.2352(5) 0.053(3) Uani 1 1 d G U . . .
H6BA H 0.117745 0.693419 1.221288 0.064 Uiso 1 1 calc R . . . .
C7BA C 0.1129(6) 0.6566(4) 1.2651(6) 0.050(3) Uani 1 1 d G U . . .
H7BA H 0.073709 0.661981 1.271084 0.060 Uiso 1 1 calc R . . . .
C8BA C 0.1452(7) 0.6298(4) 1.2859(5) 0.050(3) Uani 1 1 d G U . . .
H8BA H 0.127557 0.617195 1.305886 0.060 Uiso 1 1 calc R . . . .
C31 C 0.2039(7) 0.6218(4) 1.2769(5) 0.050(2) Uani 1 1 d G U . . .
H31 H 0.225440 0.603847 1.290892 0.060 Uiso 1 1 calc R . . . .
C18 C 0.7053(12) 0.3174(7) 1.2759(9) 0.052(2) Uani 1 1 d . U . . .
C19 C 0.4041(14) 0.5515(7) 1.3485(8) 0.053(3) Uani 1 1 d . U . . .
H19 H 0.446526 0.558842 1.346932 0.064 Uiso 1 1 calc R . . . .
C20 C 0.4140(12) 0.5296(6) 1.0991(9) 0.045(3) Uani 1 1 d . U . . .
H20A H 0.447399 0.518737 1.118788 0.054 Uiso 1 1 calc R . . . .
H20B H 0.384510 0.512805 1.086391 0.054 Uiso 1 1 calc R . . . .
C21 C 0.7229(12) 0.3630(7) 1.3448(9) 0.049(2) Uani 1 1 d . U . . .
C23 C 0.6896(12) 0.4206(7) 1.2577(9) 0.049(2) Uani 1 1 d . U . . .
H23 H 0.660822 0.426670 1.275379 0.059 Uiso 1 1 calc R . . . .
C24 C 0.6470(11) 0.4307(6) 1.4313(8) 0.042(3) Uani 1 1 d . U . . .
H24A H 0.691519 0.432146 1.431712 0.050 Uiso 1 1 calc R . . . .
H24B H 0.639535 0.414265 1.452766 0.050 Uiso 1 1 calc R . . . .
C27 C 0.5582(11) 0.4330(7) 1.1626(9) 0.045(3) Uani 1 1 d . U . . .
H27 H 0.582742 0.450888 1.178508 0.054 Uiso 1 1 calc R . . . .
C28 C 0.6003(12) 0.4122(7) 1.1413(9) 0.046(2) Uani 1 1 d . U . . .
H28A H 0.576866 0.393897 1.126320 0.055 Uiso 1 1 calc R . . . .
H28B H 0.632483 0.403048 1.163817 0.055 Uiso 1 1 calc R . . . .
C29 C 0.6149(11) 0.4208(6) 1.3865(8) 0.042(3) Uani 1 1 d . U . . .
H29A H 0.630034 0.399235 1.379493 0.050 Uiso 1 1 calc R . . . .
H29B H 0.625889 0.436379 1.365068 0.050 Uiso 1 1 calc R . . . .
C32 C 0.2624(15) 0.2820(7) 1.2889(10) 0.059(4) Uani 1 1 d . U . . .
H32A H 0.296800 0.296042 1.284258 0.071 Uiso 1 1 calc R . . . .
H32B H 0.230274 0.283713 1.262960 0.071 Uiso 1 1 calc R . . . .
C33 C 0.0768(8) 0.3264(4) 0.9589(6) 0.052(2) Uani 1 1 d . U . . .
C1DA C 0.0593(8) 0.3086(4) 0.9935(4) 0.057(3) Uani 1 1 d G U . . .
H1DA H 0.070805 0.315996 1.022346 0.068 Uiso 1 1 calc R . . . .
C2DA C 0.0246(8) 0.2798(4) 0.9849(5) 0.058(3) Uani 1 1 d G U . . .
H2DA H 0.012875 0.267935 1.008075 0.070 Uiso 1 1 calc R . . . .
C3DA C 0.0074(8) 0.2688(4) 0.9418(6) 0.058(3) Uani 1 1 d G U . . .
H3DA H -0.015859 0.249525 0.936049 0.069 Uiso 1 1 calc R . . . .
C4DA C 0.0249(8) 0.2866(4) 0.9072(5) 0.059(3) Uani 1 1 d G U . . .
H4DA H 0.013338 0.279175 0.878294 0.070 Uiso 1 1 calc R . . . .
C85 C 0.0596(8) 0.3154(4) 0.9157(5) 0.054(2) Uani 1 1 d G U . . .
H85 H 0.071268 0.327236 0.892564 0.064 Uiso 1 1 calc R . . . .
C35 C 0.5079(11) 0.4485(6) 1.1273(9) 0.045(3) Uani 1 1 d . U . . .
H35A H 0.480579 0.431186 1.113442 0.054 Uiso 1 1 calc R . . . .
H35B H 0.482937 0.463617 1.141496 0.054 Uiso 1 1 calc R . . . .
C36 C 0.4546(12) 0.3466(7) 1.4265(9) 0.052(4) Uani 1 1 d . U . . .
H36 H 0.460930 0.370155 1.421378 0.063 Uiso 1 1 calc R . . . .
C37 C 0.4748(13) 0.2916(6) 1.2336(10) 0.052(4) Uani 1 1 d . U . . .
H37 H 0.500224 0.291521 1.210128 0.062 Uiso 1 1 calc R . . . .
C38 C 0.2170(13) 0.5235(7) 0.9854(8) 0.047(3) Uani 1 1 d . U . . .
H38A H 0.225309 0.500284 0.981003 0.056 Uiso 1 1 calc R . . . .
H38B H 0.173423 0.527525 0.973858 0.056 Uiso 1 1 calc R . . . .
C39 C 0.0823(11) 0.5226(6) 1.2134(8) 0.042(3) Uani 1 1 d . U . . .
H39A H 0.094647 0.506543 1.236678 0.050 Uiso 1 1 calc R . . . .
H39B H 0.081627 0.511563 1.185267 0.050 Uiso 1 1 calc R . . . .
C40 C 0.0441(11) 0.5913(6) 1.1856(9) 0.044(3) Uani 1 1 d . U . . .
H40A H 0.032591 0.606319 1.161019 0.052 Uiso 1 1 calc R . . . .
H40B H 0.043860 0.603554 1.212725 0.052 Uiso 1 1 calc R . . . .
C41 C 0.0503(11) 0.4371(7) 1.0882(9) 0.050(3) Uani 1 1 d . U . . .
H41 H 0.053224 0.455741 1.068286 0.060 Uiso 1 1 calc R . . . .
C43 C 0.4227(12) 0.5829(6) 1.1421(9) 0.045(3) Uani 1 1 d . U . . .
H43A H 0.457636 0.575011 1.163433 0.053 Uiso 1 1 calc R . . . .
H43B H 0.399506 0.598593 1.156834 0.053 Uiso 1 1 calc R . . . .
C46 C 0.2293(13) 0.5310(6) 1.0348(9) 0.047(3) Uani 1 1 d . U . . .
H46 H 0.272766 0.525540 1.046772 0.057 Uiso 1 1 calc R . . . .
C49 C 0.3640(10) 0.4522(6) 1.0297(7) 0.034(3) Uani 1 1 d . U . . .
H49A H 0.392105 0.452924 1.057800 0.041 Uiso 1 1 calc R . . . .
H49B H 0.330131 0.467463 1.031342 0.041 Uiso 1 1 calc R . . . .
C50 C 0.5215(11) 0.4528(6) 1.3949(8) 0.040(3) Uani 1 1 d . U . . .
H50A H 0.477016 0.451309 1.394824 0.048 Uiso 1 1 calc R . . . .
H50B H 0.527969 0.468975 1.372859 0.048 Uiso 1 1 calc R . . . .
C51 C 0.1081(11) 0.5779(6) 1.1851(8) 0.043(3) Uani 1 1 d . U . . .
H51A H 0.109478 0.569294 1.155788 0.051 Uiso 1 1 calc R . . . .
H51B H 0.137645 0.595979 1.190244 0.051 Uiso 1 1 calc R . . . .
C53 C 0.3610(10) 0.4636(6) 0.9487(7) 0.034(3) Uani 1 1 d . U . . .
H53A H 0.387948 0.468265 0.927352 0.040 Uiso 1 1 calc R . . . .
H53B H 0.329479 0.480721 0.946446 0.040 Uiso 1 1 calc R . . . .
C54 C -0.0037(11) 0.5626(6) 1.1824(8) 0.043(3) Uani 1 1 d . U . . .
H54A H -0.043849 0.571327 1.186419 0.051 Uiso 1 1 calc R . . . .
H54B H -0.008599 0.552950 1.153109 0.051 Uiso 1 1 calc R . . . .
C55 C 0.2189(13) 0.5693(6) 1.0410(9) 0.047(3) Uani 1 1 d . U . . .
H55A H 0.175269 0.574600 1.031346 0.056 Uiso 1 1 calc R . . . .
H55B H 0.229562 0.574909 1.072061 0.056 Uiso 1 1 calc R . . . .
C59 C 0.0654(7) 0.3984(3) 0.9603(6) 0.050(2) Uani 1 1 d . U . . .
C25 C 0.0885(5) 0.4297(4) 0.9722(6) 0.050(3) Uani 1 1 d G U . . .
H25 H 0.130649 0.432496 0.983290 0.060 Uiso 1 1 calc R . . . .
C8AA C 0.0487(7) 0.4568(3) 0.9675(6) 0.051(3) Uani 1 1 d G U . . .
H8AA H 0.064246 0.477713 0.975428 0.061 Uiso 1 1 calc R . . . .
C9AA C -0.0142(7) 0.4525(4) 0.9509(6) 0.051(3) Uani 1 1 d G U . . .
H9AA H -0.040838 0.470673 0.947753 0.061 Uiso 1 1 calc R . . . .
C82 C -0.0374(5) 0.4212(4) 0.9390(6) 0.051(3) Uani 1 1 d G U . . .
H82 H -0.079519 0.418417 0.927942 0.062 Uiso 1 1 calc R . . . .
C34 C 0.0024(7) 0.3941(3) 0.9437(6) 0.050(3) Uani 1 1 d G U . . .
H34 H -0.013116 0.373200 0.935804 0.060 Uiso 1 1 calc R . . . .
C60 C 0.1996(15) 0.5239(8) 1.3958(9) 0.064(4) Uani 1 1 d . U . . .
H60 H 0.240872 0.513724 1.403289 0.077 Uiso 1 1 calc R . . . .
C63 C -0.0010(11) 0.4153(7) 1.0668(9) 0.051(3) Uani 1 1 d . U . . .
H63A H -0.003342 0.395997 1.085161 0.062 Uiso 1 1 calc R . . . .
H63B H 0.007943 0.407840 1.038577 0.062 Uiso 1 1 calc R . . . .
C64 C 0.7123(12) 0.4439(7) 1.2325(9) 0.052(2) Uani 1 1 d . U . . .
H64 H 0.699426 0.465765 1.233832 0.063 Uiso 1 1 calc R . . . .
C66 C 0.7616(13) 0.3050(7) 1.2894(10) 0.054(2) Uani 1 1 d . U . . .
H66 H 0.789274 0.317579 1.309111 0.064 Uiso 1 1 calc R . . . .
C67 C 0.7516(12) 0.3789(7) 1.2291(9) 0.051(2) Uani 1 1 d . U . . .
H67 H 0.763225 0.357002 1.226356 0.061 Uiso 1 1 calc R . . . .
C69 C 0.3409(14) 0.6732(7) 1.3119(9) 0.053(3) Uani 1 1 d . U . . .
H69 H 0.298739 0.678142 1.309217 0.064 Uiso 1 1 calc R . . . .
C70 C 0.7086(12) 0.3438(7) 1.3813(9) 0.049(3) Uani 1 1 d . U . . .
H70 H 0.676722 0.328289 1.376385 0.059 Uiso 1 1 calc R . . . .
C72 C 0.5537(11) 0.4648(7) 1.4403(8) 0.044(3) Uani 1 1 d . U . . .
H72A H 0.538888 0.486818 1.445601 0.052 Uiso 1 1 calc R . . . .
H72B H 0.542855 0.450288 1.462936 0.052 Uiso 1 1 calc R . . . .
C73 C 0.2466(13) 0.5798(6) 0.9672(9) 0.048(3) Uani 1 1 d . U . . .
H73A H 0.204219 0.585583 0.954240 0.057 Uiso 1 1 calc R . . . .
H73B H 0.274501 0.592391 0.952151 0.057 Uiso 1 1 calc R . . . .
C75 C 0.2373(11) 0.2941(6) 1.3274(10) 0.060(4) Uani 1 1 d D U . . .
H75 H 0.271313 0.292799 1.352714 0.072 Uiso 1 1 calc R . . . .
C77 C 0.2933(13) 0.4419(6) 1.4334(6) 0.052(2) Uani 1 1 d D U . . .
H77 H 0.277169 0.464071 1.437720 0.063 Uiso 1 1 calc R . . . .
C79 C 0.4231(14) 0.6448(7) 1.2879(9) 0.055(3) Uani 1 1 d . U . . .
H79 H 0.438383 0.630688 1.268369 0.066 Uiso 1 1 calc R . . . .
C80 C 0.6305(12) 0.4313(7) 1.1086(9) 0.047(3) Uani 1 1 d . U . . .
H80A H 0.657095 0.416762 1.094986 0.056 Uiso 1 1 calc R . . . .
H80B H 0.656117 0.448785 1.123715 0.056 Uiso 1 1 calc R . . . .
C81 C 0.7693(12) 0.3877(7) 1.3565(9) 0.050(3) Uani 1 1 d . U . . .
H81 H 0.777854 0.402465 1.335144 0.059 Uiso 1 1 calc R . . . .
C84 C 0.2577(13) 0.5893(7) 1.0154(9) 0.050(3) Uani 1 1 d . U . . .
H84A H 0.301362 0.586118 1.027579 0.060 Uiso 1 1 calc R . . . .
H84B H 0.248025 0.612510 1.018047 0.060 Uiso 1 1 calc R . . . .
C87 C 0.7532(12) 0.4359(7) 1.2054(9) 0.050(3) Uani 1 1 d . U . . .
H87 H 0.766037 0.451950 1.187197 0.061 Uiso 1 1 calc R . . . .
C89 C 0.5049(14) 0.2688(6) 1.2702(9) 0.053(4) Uani 1 1 d . U . . .
H89A H 0.483057 0.270757 1.295116 0.063 Uiso 1 1 calc R . . . .
H89B H 0.547715 0.275553 1.279996 0.063 Uiso 1 1 calc R . . . .
C6AA C 0.0260(12) 0.4132(9) 1.2871(10) 0.063(4) Uani 1 1 d . U . . .
H6AA H 0.009798 0.392304 1.273779 0.076 Uiso 1 1 calc R . . . .
C3BA C 0.2564(13) 0.5439(6) 0.9601(9) 0.048(3) Uani 1 1 d . U . . .
H3BA H 0.299958 0.538513 0.969547 0.057 Uiso 1 1 calc R . . . .
H3BB H 0.245579 0.538927 0.928855 0.057 Uiso 1 1 calc R . . . .
C5AA C 0.2019(15) 0.5615(9) 1.4093(9) 0.067(4) Uani 1 1 d . U . . .
H5AA H 0.233089 0.572931 1.395938 0.080 Uiso 1 1 calc R . . . .
H5AB H 0.161768 0.571776 1.399063 0.080 Uiso 1 1 calc R . . . .
C1BA C 0.4405(12) 0.5467(6) 1.0624(9) 0.046(3) Uani 1 1 d . U . . .
H1BA H 0.406482 0.553835 1.039847 0.055 Uiso 1 1 calc R . . . .
H1BB H 0.465473 0.531058 1.049103 0.055 Uiso 1 1 calc R . . . .
C30 C 0.5110(12) 0.3285(7) 1.4231(10) 0.054(4) Uani 1 1 d . U . . .
H30A H 0.521186 0.332027 1.393969 0.065 Uiso 1 1 calc R . . . .
H30B H 0.503160 0.305101 1.426143 0.065 Uiso 1 1 calc R . . . .
C6CA C 0.4078(13) 0.2797(6) 1.2138(10) 0.054(4) Uani 1 1 d . U . . .
H6CA H 0.381572 0.280315 1.236256 0.064 Uiso 1 1 calc R . . . .
H6CB H 0.389879 0.294181 1.189860 0.064 Uiso 1 1 calc R . . . .
C4CA C 0.2301(16) 0.3181(9) 1.4472(11) 0.069(3) Uani 1 1 d . U . . .
H4CA H 0.247128 0.338695 1.442929 0.083 Uiso 1 1 calc R . . . .
C2AA C 0.4908(13) 0.3542(7) 1.5085(10) 0.056(4) Uani 1 1 d . U . . .
H2AA H 0.495987 0.377922 1.506022 0.067 Uiso 1 1 calc R . . . .
H2AB H 0.481249 0.349529 1.537580 0.067 Uiso 1 1 calc R . . . .
C5CA C 0.2705(17) 0.2889(8) 1.4564(11) 0.069(3) Uani 1 1 d . U . . .
H5CA H 0.313342 0.290851 1.457626 0.083 Uiso 1 1 calc R . . . .
C2BA C 0.4807(12) 0.5766(6) 1.0789(9) 0.046(3) Uani 1 1 d . U . . .
H2BA H 0.518489 0.569183 1.097725 0.055 Uiso 1 1 calc R . . . .
H2BB H 0.492489 0.588136 1.053928 0.055 Uiso 1 1 calc R . . . .
C8CA C 0.3982(10) 0.4632(6) 0.9941(7) 0.035(3) Uani 1 1 d . U . . .
H8CA H 0.414227 0.485225 1.001103 0.042 Uiso 1 1 calc R . . . .
H8CB H 0.433690 0.448674 0.994137 0.042 Uiso 1 1 calc R . . . .
C48 C 0.7761(12) 0.4040(7) 1.2049(9) 0.052(3) Uani 1 1 d . U . . .
H48 H 0.807288 0.399066 1.188692 0.062 Uiso 1 1 calc R . . . .
C7CA C 0.2178(18) 0.2789(7) 1.1597(10) 0.069(4) Uani 1 1 d . U . . .
H7CA H 0.209948 0.292813 1.183846 0.083 Uiso 1 1 calc R . . . .
H7CB H 0.262440 0.276365 1.161492 0.083 Uiso 1 1 calc R . . . .
C0AA C 0.5670(13) 0.3384(7) 1.4576(9) 0.055(4) Uani 1 1 d . U . . .
H0AA H 0.601736 0.323805 1.455553 0.066 Uiso 1 1 calc R . . . .
H0AB H 0.579522 0.360758 1.451913 0.066 Uiso 1 1 calc R . . . .
C4AA C 0.3116(12) 0.4353(7) 1.5190(8) 0.053(2) Uani 1 1 d . U . . .
H4AA H 0.304956 0.420417 1.542458 0.063 Uiso 1 1 calc R . . . .
H4AB H 0.292541 0.456495 1.522929 0.063 Uiso 1 1 calc R . . . .
C57 C 0.5801(12) 0.4464(7) 1.0727(9) 0.046(3) Uani 1 1 d . U . . .
H57A H 0.599910 0.460260 1.053395 0.056 Uiso 1 1 calc R . . . .
H57B H 0.558295 0.428790 1.055039 0.056 Uiso 1 1 calc R . . . .
C2CA C 0.1656(16) 0.3145(8) 1.4451(11) 0.070(3) Uani 1 1 d . U . . .
C3CA C 0.1400(17) 0.2851(8) 1.4544(11) 0.071(3) Uani 1 1 d . U . . .
H3CA H 0.098212 0.283737 1.457038 0.086 Uiso 1 1 calc R . . . .
C9BA C 0.4642(15) 0.6581(7) 1.3219(9) 0.057(3) Uani 1 1 d . U . . .
H9BA H 0.506217 0.652654 1.325901 0.068 Uiso 1 1 calc R . . . .
C7AA C -0.0627(12) 0.4328(8) 1.0598(9) 0.052(3) Uani 1 1 d . U . . .
H7AA H -0.095711 0.417667 1.047660 0.063 Uiso 1 1 calc R . . . .
H7AB H -0.062258 0.450969 1.039337 0.063 Uiso 1 1 calc R . . . .
C1AA C 0.5513(13) 0.3365(7) 1.5026(9) 0.056(4) Uani 1 1 d . U . . .
H1AA H 0.585539 0.345810 1.523229 0.067 Uiso 1 1 calc R . . . .
H1AB H 0.547828 0.313368 1.510224 0.067 Uiso 1 1 calc R . . . .
C76 C -0.0741(12) 0.4462(7) 1.1060(9) 0.053(3) Uani 1 1 d . U . . .
H76A H -0.113172 0.458241 1.101921 0.063 Uiso 1 1 calc R . . . .
H76B H -0.078074 0.427563 1.125220 0.063 Uiso 1 1 calc R . . . .
C0CA C 0.3692(14) 0.5802(7) 1.3589(8) 0.055(3) Uani 1 1 d . U . . .
H0CA H 0.325930 0.573810 1.356830 0.066 Uiso 1 1 calc R . . . .
H0CB H 0.371135 0.596777 1.336362 0.066 Uiso 1 1 calc R . . . .
C78 C 0.4447(14) 0.3431(10) 1.0589(11) 0.086(5) Uani 1 1 d D U . . .
H78 H 0.437202 0.366853 1.061016 0.103 Uiso 1 1 calc R . . . .
C3AA C 0.4355(13) 0.3419(7) 1.4717(9) 0.054(4) Uani 1 1 d . U . . .
H3AA H 0.427000 0.318754 1.476347 0.065 Uiso 1 1 calc R . . . .
H3AB H 0.398069 0.354449 1.473365 0.065 Uiso 1 1 calc R . . . .
C9CA C 0.5038(13) 0.2313(6) 1.2551(10) 0.054(4) Uani 1 1 d . U . . .
H9CA H 0.533768 0.228197 1.235395 0.065 Uiso 1 1 calc R . . . .
H9CB H 0.516111 0.217340 1.280685 0.065 Uiso 1 1 calc R . . . .
C83 C 0.0392(12) 0.4510(7) 1.1314(9) 0.052(3) Uani 1 1 d . U . . .
H83A H 0.072002 0.466638 1.142182 0.063 Uiso 1 1 calc R . . . .
H83B H 0.041338 0.433224 1.152798 0.063 Uiso 1 1 calc R . . . .
C1CA C 0.4087(15) 0.5263(7) 1.3849(8) 0.056(3) Uani 1 1 d . U . . .
H1CA H 0.432490 0.507328 1.378087 0.067 Uiso 1 1 calc R . . . .
H1CB H 0.367513 0.518981 1.388549 0.067 Uiso 1 1 calc R . . . .
C88 C 0.4464(12) 0.5997(6) 1.1041(9) 0.046(3) Uani 1 1 d . U . . .
H88A H 0.411313 0.609008 1.084225 0.055 Uiso 1 1 calc R . . . .
H88B H 0.473788 0.617675 1.115548 0.055 Uiso 1 1 calc R . . . .
C90 C 0.5341(12) 0.4666(7) 1.0927(9) 0.046(3) Uani 1 1 d . U . . .
H90A H 0.554456 0.486508 1.105456 0.055 Uiso 1 1 calc R . . . .
H90B H 0.500281 0.473219 1.069581 0.055 Uiso 1 1 calc R . . . .
C6DA C 0.0159(11) 0.5360(6) 1.2162(8) 0.043(3) Uani 1 1 d . U . . .
H6DA H -0.013910 0.518039 1.211560 0.051 Uiso 1 1 calc R . . . .
H6DB H 0.015698 0.544951 1.245469 0.051 Uiso 1 1 calc R . . . .
C9FA C -0.0456(13) 0.3333(9) 1.1473(10) 0.064(4) Uani 1 1 d . U . . .
H9FA H -0.039661 0.310325 1.139959 0.077 Uiso 1 1 calc R . . . .
H9FB H -0.031371 0.346748 1.124932 0.077 Uiso 1 1 calc R . . . .
C9DA C 0.7856(12) 0.3718(7) 1.4327(9) 0.051(3) Uani 1 1 d . U . . .
H9DA H 0.804915 0.375913 1.461555 0.062 Uiso 1 1 calc R . . . .
C0FA C 0.1876(11) 0.2715(6) 1.3369(10) 0.060(4) Uani 1 1 d D U . . .
H0FA H 0.174273 0.278574 1.363946 0.072 Uiso 1 1 calc R . . . .
H0FB H 0.152084 0.273384 1.313261 0.072 Uiso 1 1 calc R . . . .
C3FA C 0.4007(14) 0.5720(7) 1.4393(8) 0.055(3) Uani 1 1 d . U . . .
H3FA H 0.361304 0.562692 1.443995 0.066 Uiso 1 1 calc R . . . .
H3FB H 0.419396 0.583198 1.466246 0.066 Uiso 1 1 calc R . . . .
C4FA C 0.6207(11) 0.4655(6) 1.4432(8) 0.042(3) Uani 1 1 d . U . . .
H4FA H 0.639767 0.471596 1.472981 0.050 Uiso 1 1 calc R . . . .
H4FB H 0.631742 0.482136 1.423234 0.050 Uiso 1 1 calc R . . . .
C1GA C 0.5584(16) 0.5649(8) 1.2633(11) 0.069(4) Uani 1 1 d . U . . .
H1GA H 0.513697 0.564414 1.262507 0.083 Uiso 1 1 calc R . . . .
H1GB H 0.565314 0.569260 1.233463 0.083 Uiso 1 1 calc R . . . .
C8DA C 0.7414(12) 0.3481(7) 1.4235(9) 0.051(3) Uani 1 1 d . U . . .
H8DA H 0.733063 0.334389 1.446038 0.061 Uiso 1 1 calc R . . . .
C7FA C 0.1793(16) 0.2563(9) 1.4600(11) 0.070(3) Uani 1 1 d . U . . .
H7FA H 0.161334 0.235582 1.461646 0.084 Uiso 1 1 calc R . . . .
C9EA C 0.2035(18) 0.2721(7) 1.0785(10) 0.069(4) Uani 1 1 d . U . . .
H9EA H 0.248171 0.271660 1.078998 0.082 Uiso 1 1 calc R . . . .
H9EB H 0.183935 0.281444 1.050534 0.082 Uiso 1 1 calc R . . . .
C7DA C 0.1522(15) 0.5060(9) 1.4192(9) 0.067(4) Uani 1 1 d . U . . .
H7DA H 0.151358 0.482676 1.412101 0.080 Uiso 1 1 calc R . . . .
H7DB H 0.110833 0.515008 1.409433 0.080 Uiso 1 1 calc R . . . .
C0GA C -0.0657(12) 0.4405(9) 1.2446(11) 0.066(4) Uani 1 1 d . U . . .
H0GA H -0.078778 0.459202 1.225523 0.080 Uiso 1 1 calc R . . . .
H0GB H -0.080754 0.420400 1.229185 0.080 Uiso 1 1 calc R . . . .
C8FA C -0.0056(13) 0.3406(9) 1.1913(10) 0.064(4) Uani 1 1 d . U . . .
H8FA H -0.006234 0.364432 1.196975 0.077 Uiso 1 1 calc R . . . .
C58 C 0.0054(12) 0.4397(9) 1.2571(11) 0.066(4) Uani 1 1 d . U . . .
H58A H 0.023594 0.437064 1.230592 0.080 Uiso 1 1 calc R . . . .
H58B H 0.019862 0.460566 1.270632 0.080 Uiso 1 1 calc R . . . .
C5DA C -0.0235(12) 0.4682(7) 1.1281(9) 0.052(3) Uani 1 1 d . U . . .
H5DA H -0.031010 0.473841 1.157450 0.063 Uiso 1 1 calc R . . . .
H5DB H -0.023188 0.488500 1.111399 0.063 Uiso 1 1 calc R . . . .
C61 C 0.5834(17) 0.5316(8) 1.2762(10) 0.069(4) Uani 1 1 d . U . . .
H61 H 0.627353 0.532997 1.272985 0.083 Uiso 1 1 calc R . . . .
C3EA C 0.7427(13) 0.2567(7) 1.2476(10) 0.058(3) Uani 1 1 d . U . . .
H3EA H 0.757238 0.236679 1.238482 0.069 Uiso 1 1 calc R . . . .
C4EA C 0.7814(13) 0.2764(7) 1.2771(10) 0.058(3) Uani 1 1 d . U . . .
H4EA H 0.821599 0.269339 1.288302 0.069 Uiso 1 1 calc R . . . .
C5FA C 0.4379(13) 0.2208(6) 1.2310(10) 0.055(4) Uani 1 1 d . U . . .
H5FA H 0.440820 0.199267 1.217702 0.066 Uiso 1 1 calc R . . . .
H5FB H 0.410361 0.218818 1.252565 0.066 Uiso 1 1 calc R . . . .
C68 C 0.2062(15) 0.2370(7) 1.3414(11) 0.063(3) Uani 1 1 d . U . . .
H68 H 0.201907 0.224289 1.365842 0.075 Uiso 1 1 calc R . . . .
C0EA C 0.8010(12) 0.3899(7) 1.3976(9) 0.052(3) Uani 1 1 d . U . . .
H0EA H 0.834809 0.404226 1.403020 0.062 Uiso 1 1 calc R . . . .
C7EA C 0.4876(18) 0.3352(10) 0.9715(12) 0.088(4) Uani 1 1 d . U . . .
H7EA H 0.494089 0.311539 0.974043 0.106 Uiso 1 1 calc R . . . .
H7EB H 0.498272 0.342458 0.943665 0.106 Uiso 1 1 calc R . . . .
C5EA C 0.4006(19) 0.3297(10) 1.0169(11) 0.086(5) Uani 1 1 d . U . . .
H5EA H 0.358066 0.336225 1.017975 0.103 Uiso 1 1 calc R . . . .
H5EB H 0.402274 0.305739 1.016709 0.103 Uiso 1 1 calc R . . . .
C8EA C 0.5273(19) 0.3524(10) 1.0087(11) 0.087(5) Uani 1 1 d . U . . .
H8EA H 0.519008 0.375909 1.007081 0.104 Uiso 1 1 calc R . . . .
H8EB H 0.570966 0.348921 1.007065 0.104 Uiso 1 1 calc R . . . .
C6EA C 0.4204(18) 0.3435(10) 0.9733(11) 0.086(5) Uani 1 1 d . U . . .
H6EA H 0.393830 0.333997 0.947915 0.104 Uiso 1 1 calc R . . . .
H6EB H 0.414931 0.367249 0.972188 0.104 Uiso 1 1 calc R . . . .
C6FA C 0.4108(14) 0.2445(6) 1.1965(10) 0.055(4) Uani 1 1 d . U . . .
H6FA H 0.369033 0.237281 1.184002 0.067 Uiso 1 1 calc R . . . .
H6FB H 0.435529 0.244313 1.173076 0.067 Uiso 1 1 calc R . . . .
C1FA C 0.4424(14) 0.6797(7) 1.3502(9) 0.055(3) Uani 1 1 d . U . . .
H1FA H 0.470582 0.688932 1.373061 0.067 Uiso 1 1 calc R . . . .
C1EA C 0.6636(13) 0.2980(7) 1.2456(10) 0.057(3) Uani 1 1 d . U . . .
H1EA H 0.623787 0.305776 1.234746 0.069 Uiso 1 1 calc R . . . .
C2EA C 0.6832(13) 0.2666(7) 1.2320(10) 0.058(3) Uani 1 1 d . U . . .
H2EA H 0.656204 0.253316 1.212891 0.070 Uiso 1 1 calc R . . . .
C2FA C 0.4435(15) 0.5444(7) 1.4294(9) 0.058(3) Uani 1 1 d . U . . .
H2FA H 0.450816 0.528855 1.453652 0.069 Uiso 1 1 calc R . . . .
H2FB H 0.483272 0.553368 1.424836 0.069 Uiso 1 1 calc R . . . .
C86 C 0.3615(12) 0.4435(7) 1.4348(8) 0.052(2) Uani 1 1 d . U . . .
H86A H 0.369631 0.454514 1.408394 0.063 Uiso 1 1 calc R . . . .
H86B H 0.377451 0.421105 1.434384 0.063 Uiso 1 1 calc R . . . .
C3GA C -0.1000(13) 0.3301(9) 1.2268(10) 0.066(4) Uani 1 1 d . U . . .
H3GA H -0.114644 0.318000 1.250319 0.079 Uiso 1 1 calc R . . . .
H3GB H -0.105270 0.353475 1.231759 0.079 Uiso 1 1 calc R . . . .
C2HA C 0.1046(11) 0.3700(6) 1.5605(6) 0.079(3) Uani 1 1 d . U . . .
H2HA H 0.110061 0.358770 1.587209 0.095 Uiso 1 1 calc R . . . .
C1HA C 0.1199(11) 0.3549(4) 1.5232(7) 0.077(3) Uani 1 1 d G U . . .
H1HA H 0.135661 0.333465 1.524992 0.093 Uiso 1 1 calc R . . . .
C65 C 0.1117(11) 0.3717(5) 1.4832(6) 0.074(3) Uani 1 1 d G U . . .
C8IA C 0.0882(11) 0.4037(5) 1.4805(6) 0.079(3) Uani 1 1 d G U . . .
H8IA H 0.082740 0.414944 1.453791 0.095 Uiso 1 1 calc R . . . .
C133 C 0.0729(11) 0.4188(4) 1.5178(8) 0.081(3) Uani 1 1 d G U . . .
H133 H 0.057140 0.440249 1.516008 0.097 Uiso 1 1 calc R . . . .
C139 C 0.0811(11) 0.4020(6) 1.5578(6) 0.081(4) Uani 1 1 d G U . . .
H139 H 0.070800 0.412162 1.582717 0.097 Uiso 1 1 calc R . . . .
C45 C -0.1377(14) 0.3202(9) 1.1827(10) 0.066(4) Uani 1 1 d . U . . .
H45A H -0.181513 0.324622 1.182748 0.079 Uiso 1 1 calc R . . . .
H45B H -0.132961 0.296714 1.178066 0.079 Uiso 1 1 calc R . . . .
C1IA C 0.6151(16) 0.5528(8) 1.3522(11) 0.070(4) Uani 1 1 d . U . . .
H1IA H 0.610867 0.548729 1.382633 0.084 Uiso 1 1 calc R . . . .
H1IB H 0.659256 0.553559 1.350796 0.084 Uiso 1 1 calc R . . . .
C6GA C -0.0739(12) 0.4173(9) 1.3194(11) 0.067(4) Uani 1 1 d . U . . .
H6GA H -0.088310 0.396070 1.307188 0.081 Uiso 1 1 calc R . . . .
H6GB H -0.091099 0.421245 1.346078 0.081 Uiso 1 1 calc R . . . .
C5IA C 0.5125(14) 0.3382(10) 1.0526(11) 0.086(5) Uani 1 1 d D U . . .
H5IA H 0.521905 0.314807 1.053809 0.104 Uiso 1 1 calc R . . . .
H5IB H 0.539685 0.348762 1.076931 0.104 Uiso 1 1 calc R . . . .
C2GA C -0.0307(14) 0.3224(9) 1.2273(11) 0.068(4) Uani 1 1 d . U . . .
H2GA H -0.006896 0.328587 1.255681 0.082 Uiso 1 1 calc R . . . .
H2GB H -0.025574 0.298827 1.223479 0.082 Uiso 1 1 calc R . . . .
C7HA C 0.2032(18) 0.2224(7) 1.1271(10) 0.070(4) Uani 1 1 d . U . . .
H7HA H 0.186144 0.200450 1.128885 0.084 Uiso 1 1 calc R . . . .
H7HB H 0.248284 0.220683 1.131693 0.084 Uiso 1 1 calc R . . . .
C9HA C 0.3842(14) 0.6879(7) 1.3462(9) 0.057(3) Uani 1 1 d . U . . .
H9HA H 0.371041 0.702983 1.365439 0.068 Uiso 1 1 calc R . . . .
C2IA C 0.5844(17) 0.5931(8) 1.2917(10) 0.072(3) Uani 1 1 d . U . . .
H2IA H 0.626077 0.598075 1.286380 0.086 Uiso 1 1 calc R . . . .
H2IB H 0.558719 0.612558 1.283973 0.086 Uiso 1 1 calc R . . . .
C4IA C 0.1715(15) 0.5456(9) 1.4839(9) 0.067(4) Uani 1 1 d . U . . .
H4IA H 0.182925 0.547853 1.515648 0.081 Uiso 1 1 calc R . . . .
H4IB H 0.130156 0.554686 1.474934 0.081 Uiso 1 1 calc R . . . .
C4GA C -0.1161(13) 0.3395(9) 1.1455(10) 0.066(4) Uani 1 1 d . U . . .
H4GA H -0.123738 0.362853 1.148731 0.080 Uiso 1 1 calc R . . . .
H4GB H -0.139013 0.332254 1.117241 0.080 Uiso 1 1 calc R . . . .
C0IA C 0.5856(17) 0.5246(8) 1.3239(10) 0.071(4) Uani 1 1 d . U . . .
H0IA H 0.609326 0.504568 1.331749 0.085 Uiso 1 1 calc R . . . .
H0IB H 0.543616 0.521020 1.329544 0.085 Uiso 1 1 calc R . . . .
C3IA C 0.1723(16) 0.5111(9) 1.4716(9) 0.068(4) Uani 1 1 d . U . . .
H3IA H 0.143910 0.498942 1.486792 0.082 Uiso 1 1 calc R . . . .
H3IB H 0.213795 0.502304 1.480919 0.082 Uiso 1 1 calc R . . . .
C5HA C 0.2298(15) 0.2255(7) 1.3074(11) 0.063(4) Uani 1 1 d . U . . .
H5HA H 0.214909 0.206310 1.292573 0.075 Uiso 1 1 calc R . . . .
C5GA C -0.0908(12) 0.4435(9) 1.2877(11) 0.068(4) Uani 1 1 d . U . . .
H5GA H -0.076337 0.464293 1.301483 0.081 Uiso 1 1 calc R . . . .
H5GB H -0.135906 0.444614 1.280748 0.081 Uiso 1 1 calc R . . . .
C8GA C 0.0354(9) 0.3203(6) 1.3664(7) 0.077(3) Uani 1 1 d . U . . .
H8GA H 0.069358 0.318837 1.351794 0.093 Uiso 1 1 calc R . . . .
C9GA C -0.0220(11) 0.3075(6) 1.3470(6) 0.078(3) Uani 1 1 d G U . . .
H9GA H -0.026369 0.297413 1.319505 0.093 Uiso 1 1 calc R . . . .
C0HA C -0.0727(8) 0.3097(6) 1.3689(7) 0.079(3) Uani 1 1 d G U . . .
H0HA H -0.111106 0.301104 1.355916 0.095 Uiso 1 1 calc R . . . .
C7IA C -0.0661(9) 0.3247(6) 1.4100(7) 0.081(3) Uani 1 1 d G U . . .
H7IA H -0.100116 0.326219 1.424615 0.097 Uiso 1 1 calc R . . . .
C7GA C -0.0088(11) 0.3376(6) 1.4294(6) 0.078(3) Uani 1 1 d G U . . .
H7GA H -0.004389 0.347643 1.456905 0.094 Uiso 1 1 calc R . . . .
C74 C 0.0420(8) 0.3354(6) 1.4076(7) 0.075(3) Uani 1 1 d G U . . .
C4HA C 0.2849(15) 0.2464(7) 1.2938(11) 0.062(4) Uani 1 1 d . U . . .
H4HA H 0.321837 0.244844 1.316317 0.075 Uiso 1 1 calc R . . . .
H4HB H 0.295114 0.238422 1.266141 0.075 Uiso 1 1 calc R . . . .
C6HA C 0.1845(18) 0.2435(7) 1.1612(10) 0.069(4) Uani 1 1 d . U . . .
H6HA H 0.196932 0.233421 1.190027 0.083 Uiso 1 1 calc R . . . .
H6HB H 0.139564 0.246104 1.156015 0.083 Uiso 1 1 calc R . . . .
C3HA C 0.3820(13) 0.4388(7) 1.5160(8) 0.053(2) Uani 1 1 d . U . . .
H3HA H 0.398625 0.416926 1.512501 0.063 Uiso 1 1 calc R . . . .
H3HB H 0.403414 0.447557 1.543845 0.063 Uiso 1 1 calc R . . . .
C5JA C -0.0010(12) 0.4190(9) 1.3288(11) 0.068(4) Uani 1 1 d . U . . .
H5JA H 0.011993 0.440528 1.340885 0.081 Uiso 1 1 calc R . . . .
H5JB H 0.014940 0.402456 1.350628 0.081 Uiso 1 1 calc R . . . .
C0JA C 0.3895(15) 0.5960(7) 1.4029(8) 0.058(3) Uani 1 1 d . U . . .
H0JA H 0.427529 0.608366 1.402208 0.069 Uiso 1 1 calc R . . . .
H0JB H 0.357799 0.611521 1.408364 0.069 Uiso 1 1 calc R . . . .
C6IA C 0.2448(16) 0.2589(8) 1.4631(11) 0.069(3) Uani 1 1 d . U . . .
H6IA H 0.270054 0.240408 1.469604 0.083 Uiso 1 1 calc R . . . .
C1JA C 0.5866(17) 0.5855(8) 1.3382(11) 0.072(3) Uani 1 1 d . U . . .
H1JA H 0.544434 0.585975 1.344520 0.087 Uiso 1 1 calc R . . . .
H1JB H 0.610039 0.602685 1.355674 0.087 Uiso 1 1 calc R . . . .
C3JA C 0.1799(18) 0.2370(7) 1.0826(10) 0.071(4) Uani 1 1 d . U . . .
H3JA H 0.134750 0.237113 1.077367 0.085 Uiso 1 1 calc R . . . .
H3JB H 0.193458 0.223271 1.060116 0.085 Uiso 1 1 calc R . . . .
C9IA C 0.2184(15) 0.5639(9) 1.4608(9) 0.068(4) Uani 1 1 d . U . . .
H9IA H 0.259587 0.554742 1.470471 0.082 Uiso 1 1 calc R . . . .
H9IB H 0.219452 0.586973 1.469468 0.082 Uiso 1 1 calc R . . . .
C4JA C 0.3985(9) 0.4620(6) 1.4766(8) 0.053(2) Uani 1 1 d D U . . .
H4JA H 0.383418 0.484429 1.478849 0.063 Uiso 1 1 calc R . . . .
H4JB H 0.442913 0.462518 1.476215 0.063 Uiso 1 1 calc R . . . .
C9JA C 0.7920(15) 0.5358(8) 1.3295(11) 0.067(2) Uani 1 1 d . U . . .
C8JA C 0.7657(15) 0.5059(8) 1.3188(11) 0.067(3) Uani 1 1 d . U . . .
H8JA H 0.755314 0.500045 1.289270 0.080 Uiso 1 1 calc R . . . .
C7JA C 0.7539(16) 0.4841(9) 1.3507(11) 0.070(3) Uani 1 1 d . U . . .
H7JA H 0.734229 0.464228 1.341946 0.084 Uiso 1 1 calc R . . . .
C6JA C 0.7696(15) 0.4904(9) 1.3938(11) 0.069(3) Uani 1 1 d . U . . .
H6JA H 0.765474 0.474008 1.414343 0.083 Uiso 1 1 calc R . . . .
C1KA C 0.8000(15) 0.5485(8) 1.2454(11) 0.067(2) Uani 1 1 d . U . . .
C2KA C 0.7397(15) 0.5474(8) 1.2214(10) 0.067(3) Uani 1 1 d . U . . .
H2KA H 0.707825 0.557495 1.233097 0.080 Uiso 1 1 calc R . . . .
C6KA C 0.8916(7) 0.5700(5) 1.3129(7) 0.069(2) Uani 1 1 d . U . . .
C7KA C 0.9298(9) 0.5429(4) 1.3250(7) 0.069(3) Uani 1 1 d G U . . .
H7KA H 0.912545 0.521857 1.325021 0.083 Uiso 1 1 calc R . . . .
C2LA C 0.9937(9) 0.5472(4) 1.3371(7) 0.071(3) Uani 1 1 d G U . . .
H2LA H 1.019256 0.529033 1.345281 0.085 Uiso 1 1 calc R . . . .
C3LA C 1.0194(7) 0.5786(5) 1.3371(7) 0.072(3) Uani 1 1 d G U . . .
H3LA H 1.062198 0.581474 1.345252 0.087 Uiso 1 1 calc R . . . .
C4LA C 0.9812(9) 0.6057(4) 1.3250(7) 0.074(3) Uani 1 1 d G U . . .
H4LA H 0.998431 0.626740 1.324963 0.088 Uiso 1 1 calc R . . . .
C5LA C 0.9173(9) 0.6014(4) 1.3128(7) 0.071(3) Uani 1 1 d G U . . .
H5LA H 0.891721 0.619565 1.304702 0.085 Uiso 1 1 calc R . . . .
B15 B 0.8125(17) 0.5640(8) 1.2965(11) 0.064(5) Uani 1 1 d . U . . .
C5KA C 0.8440(16) 0.5374(8) 1.2206(10) 0.067(3) Uani 1 1 d . U . . .
H5KA H 0.885818 0.538793 1.233253 0.080 Uiso 1 1 calc R . . . .
C3KA C 0.7256(16) 0.5322(8) 1.1813(10) 0.067(3) Uani 1 1 d . U . . .
H3KA H 0.684281 0.528626 1.168614 0.080 Uiso 1 1 calc R . . . .
C4KA C 0.7718(15) 0.5222(8) 1.1601(11) 0.067(3) Uani 1 1 d . U . . .
H4KA H 0.761389 0.513746 1.131752 0.081 Uiso 1 1 calc R . . . .
O37 O 0.4021(14) 0.3146(8) 0.8632(9) 0.103(5) Uani 1 1 d . U . . .
C44 C 0.8058(15) 0.5427(9) 1.3767(11) 0.069(3) Uani 1 1 d . U . . .
H44 H 0.824865 0.562718 1.385737 0.083 Uiso 1 1 calc R . . . .
C0KA C 0.7924(15) 0.5217(8) 1.4080(11) 0.070(3) Uani 1 1 d . U . . .
H0KA H 0.797962 0.527721 1.437607 0.084 Uiso 1 1 calc R . . . .
C9KA C 0.430(2) 0.3350(11) 0.8382(14) 0.100(5) Uani 1 1 d . U . . .
H9KA H 0.465884 0.329359 0.827048 0.120 Uiso 1 1 calc R . . . .
C0LA C 0.429(2) 0.2830(11) 0.8740(13) 0.097(5) Uani 1 1 d . U . . .
H0LA H 0.473062 0.285596 0.885715 0.116 Uiso 1 1 calc R . . . .
H0LB H 0.425477 0.269669 0.847415 0.116 Uiso 1 1 calc R . . . .
C1LA C 0.396(2) 0.2643(11) 0.9096(13) 0.100(7) Uani 1 1 d . U . . .
H1LA H 0.353039 0.259768 0.896994 0.150 Uiso 1 1 calc GR . . . .
H1LB H 0.396905 0.278006 0.935204 0.150 Uiso 1 1 calc GR . . . .
H1LC H 0.416875 0.243883 0.917944 0.150 Uiso 1 1 calc GR . . . .
C96 C 0.3993(19) 0.3667(10) 0.8304(13) 0.091(7) Uani 1 1 d . U . . .
H96A H 0.366893 0.365173 0.805104 0.137 Uiso 1 1 calc GR . . . .
H96B H 0.429036 0.383121 0.825191 0.137 Uiso 1 1 calc GR . . . .
H96C H 0.381559 0.372825 0.855782 0.137 Uiso 1 1 calc GR . . . .
C13 C 0.3856(9) 0.7584(5) 1.0863(5) 0.064(3) Uani 1 1 d . U . . .
H13 H 0.408782 0.764211 1.113516 0.077 Uiso 1 1 calc R . . . .
C5MA C 0.4153(7) 0.7465(5) 1.0530(6) 0.065(3) Uani 1 1 d G U . . .
H5MA H 0.458450 0.744254 1.057838 0.078 Uiso 1 1 calc R . . . .
C4MA C 0.3806(9) 0.7379(5) 1.0124(6) 0.065(3) Uani 1 1 d G U . . .
H4MA H 0.400545 0.729869 0.990055 0.078 Uiso 1 1 calc R . . . .
C1MA C 0.3162(9) 0.7412(5) 1.0051(5) 0.064(2) Uani 1 1 d G U . . .
C2MA C 0.2864(7) 0.7532(5) 1.0385(6) 0.065(3) Uani 1 1 d G U . . .
H2MA H 0.243302 0.755399 1.033627 0.078 Uiso 1 1 calc R . . . .
C3MA C 0.3211(9) 0.7618(5) 1.0791(6) 0.064(3) Uani 1 1 d G U . . .
H3MA H 0.301206 0.769784 1.101410 0.077 Uiso 1 1 calc R . . . .
C6LA C 0.8293(16) 0.5240(8) 1.1775(11) 0.068(3) Uani 1 1 d . U . . .
H6LA H 0.860412 0.516857 1.162398 0.081 Uiso 1 1 calc R . . . .
C42 C 0.7213(10) 0.6402(5) 1.3343(6) 0.073(3) Uani 1 1 d . U . . .
H42 H 0.704431 0.646766 1.358775 0.087 Uiso 1 1 calc R . . . .
C7LA C 0.7503(10) 0.6096(5) 1.3341(6) 0.072(3) Uani 1 1 d G U . . .
H7LA H 0.752885 0.595755 1.358432 0.086 Uiso 1 1 calc R . . . .
C8KA C 0.7754(10) 0.5998(4) 1.2975(7) 0.069(2) Uani 1 1 d G U . . .
C0MA C 0.7715(10) 0.6206(5) 1.2611(6) 0.071(3) Uani 1 1 d G U . . .
H0MA H 0.788348 0.614006 1.236650 0.085 Uiso 1 1 calc R . . . .
C9LA C 0.7425(10) 0.6511(5) 1.2613(6) 0.074(3) Uani 1 1 d G U . . .
H9LA H 0.739894 0.665017 1.236992 0.089 Uiso 1 1 calc R . . . .
C8LA C 0.7174(10) 0.6609(4) 1.2979(7) 0.073(3) Uani 1 1 d G U . . .
H8LA H 0.697935 0.681398 1.298054 0.087 Uiso 1 1 calc R . . . .
C4 C 0.2082(15) 0.7161(8) 0.9599(10) 0.063(2) Uani 1 1 d . U . . .
C0NA C 0.2236(10) 0.7757(4) 0.8896(6) 0.065(3) Uani 1 1 d . U . . .
H0NA H 0.211437 0.756247 0.874496 0.077 Uiso 1 1 calc R . . . .
C8NA C 0.2111(10) 0.8060(5) 0.8689(5) 0.066(3) Uani 1 1 d G U . . .
H8NA H 0.190452 0.806875 0.839806 0.079 Uiso 1 1 calc R . . . .
C9NA C 0.2293(10) 0.8351(4) 0.8915(6) 0.067(3) Uani 1 1 d G U . . .
H9NA H 0.220874 0.855366 0.877600 0.080 Uiso 1 1 calc R . . . .
C0OA C 0.2601(10) 0.8338(4) 0.9349(6) 0.065(3) Uani 1 1 d G U . . .
H0OA H 0.272280 0.853230 0.950083 0.079 Uiso 1 1 calc R . . . .
C1NA C 0.2727(10) 0.8035(5) 0.9557(5) 0.065(3) Uani 1 1 d G U . . .
H1NA H 0.293266 0.802603 0.984773 0.078 Uiso 1 1 calc R . . . .
C9MA C 0.2544(10) 0.7744(4) 0.9331(6) 0.065(2) Uani 1 1 d G U . . .
C6MA C 0.1484(15) 0.7277(8) 0.9484(10) 0.064(3) Uani 1 1 d . U . . .
H6MA H 0.142350 0.749164 0.937892 0.076 Uiso 1 1 calc R . . . .
C2NA C 0.3111(16) 0.7157(8) 0.9211(11) 0.066(2) Uani 1 1 d . U . . .
C7MA C 0.2132(16) 0.6853(8) 0.9831(10) 0.064(3) Uani 1 1 d . U . . .
H7MA H 0.252729 0.677930 0.995612 0.077 Uiso 1 1 calc R . . . .
C8MA C 0.1618(14) 0.6658(8) 0.9879(10) 0.062(3) Uani 1 1 d . U . . .
H8MA H 0.167461 0.645461 1.002126 0.074 Uiso 1 1 calc R . . . .
C4NA C 0.3636(15) 0.7307(8) 0.9065(11) 0.067(3) Uani 1 1 d . U . . .
H4NA H 0.377239 0.750998 0.918713 0.080 Uiso 1 1 calc R . . . .
C3NA C 0.2960(16) 0.6855(8) 0.9037(10) 0.067(3) Uani 1 1 d . U . . .
H3NA H 0.262767 0.674264 0.912257 0.080 Uiso 1 1 calc R . . . .
B20 B 0.2728(19) 0.7356(7) 0.9568(13) 0.066(11) Uani 1 1 d . . . . .
C5NA C 0.3294(15) 0.6701(8) 0.8724(11) 0.068(3) Uani 1 1 d . U . . .
H5NA H 0.316619 0.649654 0.860403 0.081 Uiso 1 1 calc R . . . .
C2OA C 0.1008(15) 0.6773(8) 0.9709(10) 0.064(3) Uani 1 1 d . U . . .
H2OA H 0.065653 0.664670 0.972454 0.077 Uiso 1 1 calc R . . . .
C1OA C 0.0966(15) 0.7086(8) 0.9519(10) 0.063(3) Uani 1 1 d . U . . .
H1OA H 0.057315 0.717051 0.941001 0.076 Uiso 1 1 calc R . . . .
C6NA C 0.3801(16) 0.6856(8) 0.8603(11) 0.069(3) Uani 1 1 d . U . . .
H6NA H 0.404030 0.675031 0.842070 0.083 Uiso 1 1 calc R . . . .
C7NA C 0.3949(16) 0.7174(8) 0.8759(11) 0.069(3) Uani 1 1 d . U . . .
H7NA H 0.425874 0.729406 0.865545 0.083 Uiso 1 1 calc R . . . .

loop_
_atom_site_aniso_label
_atom_site_aniso_U_11
_atom_site_aniso_U_22
_atom_site_aniso_U_33
_atom_site_aniso_U_23
_atom_site_aniso_U_13
_atom_site_aniso_U_12
Pt01 0.0131(3) 0.0187(4) 0.0137(3) 0.0014(3) 0.0005(3) 0.0004(3)
Ag02 0.0209(7) 0.0215(7) 0.0209(7) 0.0002(6) 0.0023(6) 0.0023(6)
Ag03 0.0255(7) 0.0291(8) 0.0158(7) -0.0008(6) 0.0043(6) 0.0011(6)
Ag06 0.0227(7) 0.0242(7) 0.0180(7) 0.0043(6) 0.0026(6) -0.0023(6)
Ag07 0.0190(7) 0.0281(8) 0.0164(7) 0.0013(6) -0.0021(5) 0.0021(6)
Ag09 0.0223(7) 0.0239(8) 0.0199(7) -0.0015(6) -0.0021(6) -0.0026(6)
Ag0A 0.0154(7) 0.0281(8) 0.0232(7) 0.0011(6) 0.0051(6) 0.0001(6)
Ag0F 0.0355(9) 0.0393(10) 0.0320(9) -0.0002(7) 0.0110(7) -0.0013(7)
Ag0H 0.0234(8) 0.0405(10) 0.0461(10) 0.0067(8) 0.0007(7) 0.0003(7)
Ag0K 0.0424(10) 0.0510(11) 0.0300(9) 0.0074(8) 0.0132(8) 0.0110(8)
Ag0M 0.0409(10) 0.0477(11) 0.0251(8) 0.0026(7) 0.0062(7) 0.0121(8)
Ag0O 0.0258(8) 0.0446(10) 0.0421(10) 0.0073(8) -0.0081(7) -0.0073(7)
Ag0R 0.0542(12) 0.0581(12) 0.0222(9) -0.0013(8) -0.0073(8) 0.0106(9)
Ag0S 0.0296(9) 0.0467(11) 0.0626(13) -0.0097(9) 0.0029(8) 0.0053(8)
S00V 0.028(3) 0.025(3) 0.023(2) 0.002(2) 0.002(2) 0.004(2)
S00X 0.026(3) 0.032(3) 0.028(3) 0.006(2) 0.010(2) 0.007(2)
S00Z 0.018(2) 0.041(3) 0.027(3) -0.005(2) -0.004(2) 0.003(2)
S010 0.026(2) 0.030(3) 0.024(2) -0.003(2) -0.004(2) -0.002(2)
S011 0.031(3) 0.030(3) 0.030(3) 0.008(2) 0.005(2) -0.006(2)
P017 0.030(3) 0.047(4) 0.022(3) -0.002(2) -0.003(2) 0.005(3)
S019 0.027(3) 0.050(3) 0.029(3) 0.006(3) 0.001(2) 0.008(2)
S01C 0.041(3) 0.041(3) 0.020(3) 0.005(2) 0.005(2) 0.000(3)
S01D 0.027(3) 0.052(4) 0.047(4) 0.001(3) 0.002(3) -0.008(3)
S01F 0.037(3) 0.056(4) 0.054(4) -0.022(3) 0.000(3) 0.007(3)
Ag1 0.0177(7) 0.0232(7) 0.0273(8) 0.0013(6) 0.0020(6) 0.0036(6)
Ag2 0.0227(7) 0.0298(8) 0.0148(7) 0.0014(6) 0.0030(5) -0.0001(6)
Ag3 0.0168(7) 0.0305(8) 0.0219(7) 0.0035(6) 0.0035(6) -0.0014(6)
Ag4 0.0191(7) 0.0257(8) 0.0212(7) 0.0014(6) -0.0041(6) 0.0019(6)
Ag5 0.0238(7) 0.0229(7) 0.0202(7) 0.0039(6) 0.0049(6) 0.0011(6)
Ag6 0.0236(7) 0.0215(7) 0.0200(7) -0.0004(6) 0.0006(6) -0.0028(6)
Ag7 0.0428(10) 0.0320(9) 0.0310(9) 0.0019(7) 0.0067(7) 0.0033(7)
Ag8 0.0404(10) 0.0401(10) 0.0241(8) 0.0003(7) -0.0010(7) -0.0008(8)
Ag1A 0.0362(9) 0.0429(10) 0.0325(9) 0.0028(8) -0.0036(7) -0.0052(8)
Ag3A 0.0570(11) 0.0238(8) 0.0380(10) -0.0014(7) 0.0125(8) -0.0004(8)
Ag5A 0.0291(9) 0.0483(11) 0.0395(10) 0.0024(8) 0.0051(7) 0.0019(8)
Ag2A 0.0315(9) 0.0352(9) 0.0323(9) 0.0058(7) 0.0002(7) -0.0049(7)
Ag7A 0.0207(8) 0.0500(11) 0.0565(12) -0.0098(9) -0.0010(8) 0.0033(7)
Ag4A 0.0408(10) 0.0442(10) 0.0296(9) -0.0093(8) -0.0003(7) -0.0015(8)
Ag6A 0.0492(12) 0.0684(14) 0.0416(11) 0.0230(10) 0.0128(9) -0.0053(10)
S8A 0.026(2) 0.023(2) 0.028(3) 0.003(2) 0.009(2) -0.003(2)
S9A 0.018(2) 0.022(2) 0.035(3) 0.003(2) 0.000(2) 0.0074(19)
S0B 0.016(2) 0.038(3) 0.030(3) -0.007(2) -0.006(2) 0.000(2)
S1B 0.032(3) 0.039(3) 0.027(3) 0.005(2) 0.001(2) -0.003(2)
S1 0.020(2) 0.053(4) 0.030(3) 0.009(3) 0.011(2) 0.004(2)
S3 0.039(3) 0.049(3) 0.020(3) 0.007(2) 0.005(2) 0.006(3)
P1 0.040(3) 0.021(3) 0.038(3) -0.005(2) 0.005(3) -0.002(2)
P2 0.015(2) 0.041(3) 0.048(4) -0.004(3) 0.001(2) 0.005(2)
S0AA 0.034(3) 0.042(3) 0.045(3) -0.003(3) 0.002(3) -0.001(3)
S4 0.054(3) 0.024(3) 0.022(3) -0.005(2) 0.005(2) 0.000(2)
S5 0.045(3) 0.049(4) 0.025(3) -0.002(3) -0.001(2) 0.012(3)
P6 0.043(4) 0.073(5) 0.033(3) 0.017(3) 0.010(3) -0.015(3)
C1 0.026(5) 0.034(5) 0.028(5) 0.003(4) 0.013(4) -0.006(4)
C3 0.054(5) 0.066(6) 0.029(5) -0.014(4) -0.015(4) -0.002(5)
C5 0.032(6) 0.041(6) 0.026(6) 0.000(5) 0.007(5) -0.003(5)
C6 0.042(5) 0.044(5) 0.041(5) -0.004(5) 0.005(5) 0.005(5)
C7 0.034(6) 0.045(6) 0.033(6) -0.001(5) -0.002(5) -0.002(5)
C8 0.059(4) 0.051(4) 0.046(4) -0.004(4) 0.001(4) -0.003(4)
C9 0.034(6) 0.041(6) 0.028(6) -0.002(5) 0.007(5) -0.004(5)
C10 0.042(6) 0.041(6) 0.047(6) 0.004(6) 0.016(5) -0.002(5)
C11 0.058(4) 0.051(4) 0.048(4) 0.003(4) 0.001(4) -0.004(4)
C47 0.058(4) 0.052(4) 0.049(4) 0.002(4) 0.003(4) -0.005(4)
C4BA 0.061(5) 0.056(5) 0.050(5) 0.003(5) 0.001(5) -0.004(5)
C62 0.064(5) 0.058(5) 0.053(5) 0.005(5) 0.001(5) -0.004(5)
C2JA 0.065(5) 0.059(5) 0.055(5) 0.005(5) 0.000(5) -0.006(5)
C0DA 0.062(5) 0.057(5) 0.051(5) 0.004(4) 0.000(5) -0.008(5)
C12 0.038(4) 0.055(4) 0.055(4) -0.001(4) -0.001(4) 0.004(4)
C14 0.042(4) 0.052(5) 0.047(4) -0.002(4) 0.010(4) 0.003(4)
C71 0.042(5) 0.051(5) 0.046(5) -0.002(4) 0.010(4) 0.001(4)
C52 0.047(6) 0.055(6) 0.047(6) -0.004(5) 0.009(5) 0.004(5)
C8HA 0.049(5) 0.058(6) 0.048(6) -0.003(5) 0.011(5) 0.005(5)
C0BA 0.048(6) 0.054(6) 0.047(6) -0.002(5) 0.009(5) 0.005(5)
C26 0.045(5) 0.054(5) 0.047(5) -0.002(4) 0.010(4) 0.005(4)
C15 0.105(11) 0.035(6) 0.051(8) -0.007(6) -0.006(8) -0.016(7)
C16 0.053(4) 0.050(4) 0.047(4) -0.006(4) 0.004(4) -0.001(4)
C5BA 0.055(4) 0.051(4) 0.048(4) -0.006(4) 0.003(4) 0.000(4)
C6BA 0.054(5) 0.053(6) 0.050(5) -0.010(5) 0.003(5) 0.001(5)
C7BA 0.051(5) 0.051(5) 0.048(5) -0.009(5) 0.004(5) 0.001(5)
C8BA 0.051(5) 0.051(5) 0.047(5) -0.007(5) 0.005(4) -0.001(5)
C31 0.052(4) 0.050(5) 0.047(4) -0.007(4) 0.004(4) 0.000(4)
C18 0.041(5) 0.055(5) 0.057(5) -0.002(4) -0.003(4) 0.007(4)
C19 0.069(7) 0.054(7) 0.032(6) -0.005(6) -0.009(6) 0.000(6)
C20 0.045(6) 0.045(6) 0.048(6) 0.003(5) 0.016(5) -0.003(5)
C21 0.038(4) 0.054(4) 0.051(4) -0.001(4) -0.001(4) 0.005(4)
C23 0.038(4) 0.053(5) 0.053(5) -0.001(4) 0.000(4) 0.002(4)
C24 0.037(6) 0.048(6) 0.036(6) -0.003(5) -0.004(5) -0.002(5)
C27 0.036(5) 0.049(5) 0.050(5) 0.001(5) 0.010(5) 0.000(5)
C28 0.037(5) 0.050(5) 0.052(5) -0.001(5) 0.009(4) 0.002(4)
C29 0.036(5) 0.047(5) 0.040(5) -0.004(5) -0.002(4) 0.001(5)
C32 0.064(8) 0.044(7) 0.067(8) 0.008(7) 0.007(7) -0.006(6)
C33 0.043(5) 0.056(5) 0.058(5) 0.000(4) 0.010(4) 0.003(4)
C1DA 0.048(5) 0.059(6) 0.063(6) 0.001(5) 0.011(5) 0.001(5)
C2DA 0.049(6) 0.060(6) 0.067(6) 0.001(6) 0.010(5) 0.003(5)
C3DA 0.047(6) 0.058(6) 0.067(6) -0.001(6) 0.009(5) 0.002(5)
C4DA 0.049(6) 0.061(6) 0.066(6) -0.002(6) 0.008(5) 0.002(5)
C85 0.045(4) 0.057(5) 0.058(5) -0.002(4) 0.008(4) 0.003(4)
C35 0.037(5) 0.047(6) 0.052(6) 0.000(5) 0.011(5) 0.000(5)
C36 0.047(7) 0.052(8) 0.053(8) -0.005(7) -0.006(7) -0.009(6)
C37 0.058(8) 0.032(7) 0.060(8) -0.003(6) -0.005(7) 0.011(6)
C38 0.050(6) 0.048(6) 0.043(6) 0.001(6) 0.011(6) 0.001(6)
C39 0.039(6) 0.045(6) 0.041(6) -0.001(5) 0.004(5) 0.006(5)
C40 0.042(5) 0.044(6) 0.043(5) -0.006(5) 0.003(5) 0.005(5)
C41 0.036(6) 0.066(6) 0.048(6) -0.001(6) 0.007(5) 0.023(5)
C43 0.045(6) 0.043(6) 0.049(6) 0.003(5) 0.016(5) -0.003(5)
C46 0.050(6) 0.048(6) 0.045(6) 0.005(6) 0.011(6) 0.001(6)
C49 0.032(6) 0.045(6) 0.027(6) -0.001(5) 0.007(5) -0.006(5)
C50 0.035(6) 0.047(6) 0.035(6) -0.004(5) 0.000(5) -0.001(5)
C51 0.043(5) 0.043(5) 0.041(5) -0.003(5) 0.004(5) 0.006(5)
C53 0.033(6) 0.041(6) 0.029(6) 0.001(5) 0.012(5) -0.006(5)
C54 0.041(6) 0.044(6) 0.042(6) -0.006(5) 0.003(5) 0.007(5)
C55 0.051(6) 0.048(6) 0.043(6) 0.004(6) 0.011(6) 0.005(6)
C59 0.042(4) 0.056(5) 0.052(5) 0.000(4) 0.010(4) 0.008(4)
C25 0.044(5) 0.057(5) 0.050(5) 0.001(5) 0.008(5) 0.008(5)
C8AA 0.044(5) 0.059(5) 0.051(5) 0.001(5) 0.010(5) 0.013(5)
C9AA 0.044(5) 0.060(5) 0.050(5) 0.000(5) 0.010(5) 0.014(5)
C82 0.043(5) 0.060(6) 0.052(6) 0.001(5) 0.009(5) 0.013(5)
C34 0.042(5) 0.057(5) 0.051(5) -0.001(5) 0.009(5) 0.009(5)
C60 0.067(9) 0.092(11) 0.030(7) 0.006(7) -0.007(7) 0.016(8)
C63 0.037(6) 0.070(7) 0.047(6) -0.004(6) 0.007(6) 0.023(6)
C64 0.042(4) 0.056(5) 0.056(5) 0.000(4) 0.000(4) 0.001(4)
C66 0.044(5) 0.055(5) 0.058(5) -0.002(4) -0.003(4) 0.008(4)
C67 0.039(4) 0.055(5) 0.056(5) -0.001(4) 0.001(4) 0.004(4)
C69 0.058(5) 0.052(5) 0.048(5) -0.006(4) 0.003(4) -0.002(4)
C70 0.040(5) 0.055(5) 0.050(5) 0.000(4) -0.002(4) 0.006(4)
C72 0.041(5) 0.051(6) 0.035(5) -0.007(5) -0.005(5) -0.001(5)
C73 0.051(6) 0.049(6) 0.046(6) 0.004(6) 0.011(6) 0.002(6)
C75 0.065(8) 0.045(7) 0.068(8) 0.008(7) 0.005(7) -0.007(6)
C77 0.054(5) 0.066(6) 0.029(5) -0.014(4) -0.015(4) -0.002(5)
C79 0.061(5) 0.053(5) 0.047(5) -0.003(4) 0.000(4) -0.004(4)
C80 0.038(5) 0.051(5) 0.052(5) 0.001(5) 0.010(5) 0.002(5)
C81 0.038(5) 0.057(5) 0.051(5) -0.001(5) -0.001(4) 0.003(5)
C84 0.053(5) 0.049(5) 0.047(5) 0.004(5) 0.008(5) 0.003(5)
C87 0.039(5) 0.054(5) 0.056(5) 0.003(5) 0.002(4) 0.000(4)
C89 0.058(8) 0.033(7) 0.061(8) -0.005(6) -0.005(7) 0.011(6)
C6AA 0.023(7) 0.095(11) 0.069(9) 0.006(8) 0.002(6) -0.006(7)
C3BA 0.051(6) 0.048(6) 0.045(6) 0.003(6) 0.011(6) 0.002(6)
C5AA 0.069(9) 0.093(11) 0.032(7) 0.002(7) -0.007(7) 0.014(8)
C1BA 0.046(6) 0.044(6) 0.050(6) 0.005(6) 0.018(6) 0.001(6)
C30 0.048(7) 0.055(8) 0.056(8) -0.005(7) -0.005(7) -0.009(6)
C6CA 0.057(8) 0.034(7) 0.063(8) -0.004(6) -0.006(7) 0.009(6)
C4CA 0.074(6) 0.070(6) 0.064(6) 0.008(6) 0.012(6) -0.019(6)
C2AA 0.050(7) 0.056(8) 0.056(8) -0.005(7) -0.005(7) -0.010(6)
C5CA 0.074(7) 0.069(6) 0.065(6) 0.009(6) 0.013(6) -0.018(6)
C2BA 0.044(6) 0.046(6) 0.052(6) 0.004(6) 0.018(6) -0.001(6)
C8CA 0.033(6) 0.043(6) 0.030(6) 0.000(5) 0.008(5) -0.008(5)
C48 0.039(5) 0.058(5) 0.056(5) 0.000(5) 0.000(5) 0.001(5)
C7CA 0.108(11) 0.038(7) 0.054(8) -0.006(6) -0.005(8) -0.014(7)
C0AA 0.049(7) 0.054(8) 0.057(8) -0.004(7) -0.005(7) -0.010(6)
C4AA 0.054(5) 0.066(6) 0.029(5) -0.014(4) -0.015(4) -0.002(5)
C57 0.040(5) 0.049(6) 0.051(6) 0.001(5) 0.011(5) 0.001(5)
C2CA 0.075(6) 0.071(5) 0.064(5) 0.006(5) 0.013(5) -0.017(5)
C3CA 0.076(6) 0.072(6) 0.066(5) 0.007(5) 0.013(5) -0.019(5)
C9BA 0.063(6) 0.055(6) 0.049(6) -0.004(5) -0.001(5) -0.004(5)
C7AA 0.039(6) 0.070(7) 0.049(6) -0.003(6) 0.007(5) 0.022(5)
C1AA 0.049(7) 0.055(8) 0.056(8) -0.007(7) -0.009(7) -0.010(6)
C76 0.037(6) 0.071(7) 0.049(7) -0.002(6) 0.007(6) 0.024(6)
C0CA 0.070(6) 0.054(6) 0.035(5) -0.006(5) -0.006(5) 0.001(5)
C78 0.103(10) 0.087(10) 0.056(8) -0.019(8) -0.014(8) 0.029(9)
C3AA 0.049(7) 0.055(8) 0.054(8) -0.006(7) -0.003(7) -0.010(6)
C9CA 0.059(8) 0.034(7) 0.064(8) -0.004(6) -0.004(7) 0.013(6)
C83 0.039(6) 0.069(7) 0.049(6) -0.004(6) 0.006(6) 0.027(6)
C1CA 0.071(7) 0.056(7) 0.033(6) -0.007(6) -0.011(6) 0.006(6)
C88 0.045(6) 0.044(6) 0.051(6) 0.003(6) 0.019(6) -0.004(6)
C90 0.040(5) 0.049(5) 0.051(5) 0.001(5) 0.013(5) 0.001(5)
C6DA 0.040(6) 0.045(6) 0.042(6) -0.004(5) 0.004(5) 0.006(5)
C9FA 0.041(7) 0.092(9) 0.061(8) -0.015(7) 0.012(6) -0.016(7)
C9DA 0.043(5) 0.058(6) 0.050(6) 0.000(5) -0.002(5) 0.006(5)
C0FA 0.067(8) 0.044(7) 0.068(8) 0.009(7) 0.009(7) -0.007(6)
C3FA 0.071(7) 0.057(7) 0.032(6) -0.007(6) -0.010(6) 0.002(6)
C4FA 0.037(6) 0.048(6) 0.038(6) -0.004(5) -0.002(5) -0.002(5)
C1GA 0.074(7) 0.067(7) 0.062(7) 0.002(6) -0.003(6) -0.011(6)
C8DA 0.041(5) 0.058(6) 0.050(6) 0.001(5) -0.001(5) 0.006(5)
C7FA 0.075(7) 0.070(7) 0.065(6) 0.010(6) 0.012(6) -0.019(6)
C9EA 0.107(11) 0.038(7) 0.054(8) -0.007(6) -0.005(8) -0.013(7)
C7DA 0.071(9) 0.093(11) 0.032(7) 0.003(7) -0.005(7) 0.014(8)
C0GA 0.027(7) 0.097(11) 0.073(9) 0.007(8) 0.000(6) -0.004(7)
C8FA 0.043(7) 0.091(9) 0.060(8) -0.014(7) 0.013(6) -0.016(7)
C58 0.027(7) 0.097(11) 0.072(9) 0.006(8) 0.001(7) -0.004(7)
C5DA 0.038(6) 0.069(7) 0.050(6) -0.005(6) 0.007(6) 0.025(6)
C61 0.074(7) 0.067(7) 0.061(7) 0.004(6) -0.003(6) -0.012(6)
C3EA 0.049(6) 0.057(6) 0.062(6) -0.004(6) -0.004(5) 0.012(5)
C4EA 0.048(6) 0.057(6) 0.063(6) -0.001(6) -0.004(5) 0.012(5)
C5FA 0.061(8) 0.034(7) 0.064(8) -0.007(6) -0.006(7) 0.010(6)
C68 0.069(7) 0.049(6) 0.069(7) 0.009(6) 0.008(6) -0.007(6)
C0EA 0.041(5) 0.060(6) 0.052(6) 0.000(5) -0.002(5) 0.004(5)
C7EA 0.105(10) 0.092(9) 0.059(8) -0.019(7) -0.011(8) 0.025(8)
C5EA 0.103(10) 0.089(10) 0.055(8) -0.020(8) -0.012(8) 0.027(9)
C8EA 0.106(10) 0.091(10) 0.055(8) -0.018(8) -0.012(8) 0.026(9)
C6EA 0.104(10) 0.090(10) 0.056(8) -0.019(8) -0.012(8) 0.027(9)
C6FA 0.060(8) 0.036(7) 0.064(8) -0.006(6) -0.006(7) 0.009(6)
C1FA 0.061(6) 0.054(6) 0.048(6) -0.004(5) 0.000(5) -0.005(5)
C1EA 0.048(5) 0.057(6) 0.062(6) -0.004(5) -0.005(5) 0.009(5)
C2EA 0.049(6) 0.058(6) 0.062(6) -0.004(6) -0.006(5) 0.010(5)
C2FA 0.073(7) 0.058(7) 0.036(6) -0.007(6) -0.010(6) 0.003(6)
C86 0.054(5) 0.066(6) 0.030(5) -0.015(4) -0.015(4) -0.002(5)
C3GA 0.045(7) 0.092(9) 0.063(8) -0.015(7) 0.014(6) -0.016(7)
C2HA 0.087(7) 0.083(7) 0.068(6) -0.001(6) 0.014(6) -0.013(6)
C1HA 0.084(6) 0.079(6) 0.069(6) 0.000(5) 0.012(5) -0.015(5)
C65 0.080(6) 0.077(6) 0.066(5) 0.001(5) 0.015(5) -0.016(5)
C8IA 0.085(6) 0.082(6) 0.070(6) -0.002(6) 0.014(6) -0.015(6)
C133 0.089(7) 0.083(7) 0.070(6) -0.002(6) 0.014(6) -0.013(6)
C139 0.088(7) 0.084(7) 0.071(6) -0.002(6) 0.012(6) -0.014(6)
C45 0.044(7) 0.093(9) 0.062(8) -0.015(7) 0.011(6) -0.017(7)
C1IA 0.075(7) 0.070(7) 0.062(7) 0.004(6) -0.002(6) -0.013(6)
C6GA 0.027(7) 0.099(11) 0.074(9) 0.005(8) 0.001(7) -0.006(7)
C5IA 0.104(10) 0.090(10) 0.056(8) -0.019(8) -0.013(8) 0.024(9)
C2GA 0.050(7) 0.092(8) 0.064(7) -0.012(7) 0.011(6) -0.015(6)
C7HA 0.109(11) 0.039(7) 0.055(8) -0.007(6) -0.005(8) -0.013(7)
C9HA 0.063(6) 0.055(6) 0.049(6) -0.006(5) 0.000(5) -0.002(5)
C2IA 0.075(6) 0.070(6) 0.064(6) 0.005(6) -0.003(6) -0.010(6)
C4IA 0.071(9) 0.095(11) 0.031(7) 0.000(7) -0.007(7) 0.014(8)
C4GA 0.045(7) 0.092(9) 0.062(8) -0.013(7) 0.010(6) -0.015(7)
C0IA 0.077(7) 0.070(7) 0.063(7) 0.004(6) -0.002(6) -0.013(6)
C3IA 0.072(9) 0.095(11) 0.033(7) 0.004(7) -0.005(7) 0.015(8)
C5HA 0.070(8) 0.046(7) 0.071(8) 0.007(7) 0.006(7) -0.007(6)
C5GA 0.027(7) 0.098(11) 0.074(9) 0.004(8) 0.000(7) -0.004(7)
C8GA 0.079(6) 0.081(6) 0.070(6) 0.002(5) 0.010(5) -0.016(5)
C9GA 0.076(6) 0.085(6) 0.072(6) -0.001(6) 0.010(6) -0.016(6)
C0HA 0.079(7) 0.083(7) 0.074(6) 0.002(6) 0.009(6) -0.016(6)
C7IA 0.081(7) 0.084(7) 0.075(6) 0.000(6) 0.009(6) -0.015(6)
C7GA 0.080(6) 0.082(6) 0.071(6) 0.000(5) 0.012(5) -0.015(5)
C74 0.077(5) 0.079(6) 0.069(5) 0.001(5) 0.012(5) -0.018(5)
C4HA 0.068(8) 0.047(7) 0.070(8) 0.007(7) 0.007(7) -0.002(6)
C6HA 0.108(11) 0.039(7) 0.055(8) -0.005(6) -0.003(8) -0.015(7)
C3HA 0.054(5) 0.066(6) 0.030(5) -0.015(4) -0.015(4) -0.002(5)
C5JA 0.027(7) 0.100(11) 0.073(9) 0.006(8) 0.001(6) -0.004(7)
C0JA 0.073(7) 0.057(7) 0.035(6) -0.006(6) -0.008(6) 0.002(6)
C6IA 0.074(6) 0.067(6) 0.067(6) 0.009(5) 0.012(6) -0.017(5)
C1JA 0.076(6) 0.071(6) 0.065(6) 0.004(6) -0.002(6) -0.011(6)
C3JA 0.110(11) 0.040(7) 0.056(8) -0.007(6) -0.006(8) -0.014(7)
C9IA 0.072(9) 0.094(11) 0.033(7) 0.002(7) -0.007(7) 0.015(8)
C4JA 0.054(5) 0.066(5) 0.030(4) -0.015(4) -0.015(4) -0.002(5)
C9JA 0.066(5) 0.072(5) 0.060(5) 0.012(4) 0.001(4) -0.009(4)
C8JA 0.065(5) 0.071(5) 0.060(5) 0.011(5) 0.001(5) -0.009(5)
C7JA 0.071(6) 0.073(6) 0.063(6) 0.012(6) 0.001(6) -0.011(6)
C6JA 0.069(6) 0.073(6) 0.063(6) 0.015(6) 0.002(6) -0.009(6)
C1KA 0.065(5) 0.071(5) 0.060(5) 0.011(4) -0.001(4) -0.008(4)
C2KA 0.065(5) 0.072(5) 0.060(5) 0.010(5) -0.001(5) -0.007(5)
C6KA 0.067(5) 0.074(5) 0.062(5) 0.011(4) 0.000(4) -0.010(4)
C7KA 0.067(5) 0.075(5) 0.062(5) 0.010(5) 0.000(5) -0.008(5)
C2LA 0.068(6) 0.078(6) 0.063(6) 0.011(6) 0.001(6) -0.011(6)
C3LA 0.067(6) 0.079(6) 0.066(6) 0.011(6) -0.001(6) -0.011(6)
C4LA 0.070(6) 0.080(6) 0.068(6) 0.012(6) 0.002(6) -0.012(6)
C5LA 0.069(5) 0.076(5) 0.064(5) 0.011(5) 0.000(5) -0.010(5)
B15 0.075(12) 0.042(12) 0.057(11) 0.015(9) -0.045(14) -0.027(10)
C5KA 0.065(5) 0.071(5) 0.061(5) 0.010(5) -0.001(5) -0.006(5)
C3KA 0.065(6) 0.072(6) 0.059(6) 0.011(6) -0.002(6) -0.007(6)
C4KA 0.065(6) 0.072(6) 0.061(6) 0.009(6) -0.003(6) -0.005(6)
O37 0.107(11) 0.115(12) 0.081(10) -0.019(9) -0.006(9) 0.020(10)
C44 0.068(5) 0.073(5) 0.062(5) 0.012(5) 0.001(5) -0.009(5)
C0KA 0.069(6) 0.074(6) 0.062(6) 0.013(6) 0.002(6) -0.009(6)
C9KA 0.104(11) 0.111(11) 0.078(10) -0.018(9) -0.005(9) 0.017(10)
C0LA 0.104(10) 0.107(10) 0.072(9) -0.020(8) -0.008(8) 0.017(9)
C1LA 0.110(14) 0.105(13) 0.079(12) -0.022(12) -0.004(12) 0.016(12)
C96 0.089(12) 0.105(13) 0.076(12) -0.010(11) 0.002(11) 0.003(12)
C13 0.068(5) 0.060(5) 0.060(5) 0.006(5) 0.000(5) 0.001(5)
C5MA 0.069(6) 0.060(6) 0.062(6) 0.006(5) 0.000(5) 0.001(5)
C4MA 0.069(5) 0.060(5) 0.062(5) 0.006(4) 0.001(4) 0.005(4)
C1MA 0.068(5) 0.060(4) 0.061(5) 0.007(4) 0.001(4) 0.006(4)
C2MA 0.069(5) 0.060(5) 0.061(5) 0.005(4) 0.001(4) 0.005(4)
C3MA 0.069(5) 0.061(5) 0.060(5) 0.004(5) -0.001(5) 0.001(5)
C6LA 0.066(6) 0.072(6) 0.061(6) 0.009(6) -0.003(6) -0.005(6)
C42 0.075(6) 0.073(6) 0.066(5) 0.006(5) -0.001(5) -0.007(5)
C7LA 0.073(5) 0.074(5) 0.064(5) 0.008(4) 0.000(4) -0.008(4)
C8KA 0.069(5) 0.072(5) 0.062(5) 0.010(4) 0.000(4) -0.008(4)
C0MA 0.072(5) 0.074(5) 0.064(5) 0.009(5) -0.002(5) -0.008(5)
C9LA 0.076(6) 0.075(6) 0.065(6) 0.010(6) -0.004(6) -0.006(6)
C8LA 0.075(6) 0.074(6) 0.065(6) 0.007(6) -0.002(6) -0.005(6)
C4 0.067(5) 0.059(5) 0.061(5) 0.005(4) 0.000(4) 0.008(4)
C0NA 0.068(5) 0.060(5) 0.062(5) 0.008(5) 0.003(5) 0.008(5)
C8NA 0.070(6) 0.061(6) 0.063(6) 0.008(6) 0.001(6) 0.005(6)
C9NA 0.071(6) 0.061(6) 0.065(6) 0.007(6) 0.002(6) 0.007(6)
C0OA 0.070(6) 0.060(6) 0.063(6) 0.006(6) 0.003(6) 0.007(6)
C1NA 0.069(5) 0.060(5) 0.063(5) 0.006(5) 0.002(5) 0.006(5)
C9MA 0.069(5) 0.060(5) 0.062(5) 0.006(4) 0.001(4) 0.007(4)
C6MA 0.066(5) 0.059(5) 0.062(5) 0.005(5) 0.001(5) 0.009(5)
C2NA 0.069(5) 0.062(5) 0.064(5) 0.008(4) 0.002(4) 0.010(4)
C7MA 0.068(5) 0.059(5) 0.063(5) 0.005(4) 0.001(5) 0.008(4)
C8MA 0.064(5) 0.057(5) 0.060(5) 0.004(5) 0.001(5) 0.005(5)
C4NA 0.070(5) 0.063(5) 0.065(5) 0.007(5) 0.002(5) 0.010(5)
C3NA 0.070(6) 0.063(5) 0.065(5) 0.006(5) 0.002(5) 0.013(5)
B20 0.09(3) 0.024(15) 0.08(2) -0.004(15) -0.02(2) 0.022(16)
C5NA 0.070(6) 0.064(6) 0.066(6) 0.006(6) 0.003(6) 0.013(6)
C2OA 0.067(6) 0.059(6) 0.063(6) 0.002(5) 0.001(6) 0.007(6)
C1OA 0.065(6) 0.059(6) 0.063(6) 0.004(5) 0.000(6) 0.008(6)
C6NA 0.072(6) 0.066(6) 0.067(6) 0.008(6) 0.004(6) 0.016(6)
C7NA 0.072(6) 0.067(6) 0.067(6) 0.009(6) 0.005(6) 0.013(6)

_geom_special_details            
;
 All esds (except the esd in the dihedral angle between two l.s. planes)
 are estimated using the full covariance matrix.  The cell esds are taken
 into account individually in the estimation of esds in distances, angles
 and torsion angles; correlations between esds in cell parameters are only
 used when they are defined by crystal symmetry.  An approximate (isotropic)
 treatment of cell esds is used for estimating esds involving l.s. planes.
;
loop_
_geom_bond_atom_site_label_1
_geom_bond_atom_site_label_2
_geom_bond_distance
_geom_bond_site_symmetry_2
_geom_bond_publ_flag
Pt01 Ag02 2.7533(16) . ?
Pt01 Ag03 2.7944(17) . ?
Pt01 Ag06 2.7328(16) . ?
Pt01 Ag07 2.7445(16) . ?
Pt01 Ag09 2.7529(16) . ?
Pt01 Ag0A 2.7436(17) . ?
Pt01 Ag1 2.7648(16) . ?
Pt01 Ag2 2.7649(17) . ?
Pt01 Ag3 2.7897(17) . ?
Pt01 Ag4 2.7908(16) . ?
Pt01 Ag5 2.7641(16) . ?
Pt01 Ag6 2.7630(16) . ?
Ag02 Ag07 2.826(2) . ?
Ag02 Ag0M 3.165(2) . ?
Ag02 S00V 2.494(5) . ?
Ag02 Ag2 2.967(2) . ?
Ag02 Ag3 2.862(2) . ?
Ag02 Ag5 2.893(2) . ?
Ag02 Ag6 3.009(2) . ?
Ag02 Ag5A 3.353(2) . ?
Ag02 Ag4A 2.868(2) . ?
Ag03 Ag07 2.958(2) . ?
Ag03 Ag09 2.904(2) . ?
Ag03 Ag0A 2.820(2) . ?
Ag03 Ag0K 3.279(2) . ?
Ag03 Ag0S 3.024(3) . ?
Ag03 S01C 2.494(5) . ?
Ag03 Ag1 3.039(2) . ?
Ag03 Ag5 2.828(2) . ?
Ag06 Ag09 2.837(2) . ?
Ag06 Ag0O 3.138(2) . ?
Ag06 S011 2.490(5) . ?
Ag06 Ag1 2.856(2) . ?
Ag06 Ag2 2.963(2) . ?
Ag06 Ag3 2.873(2) . ?
Ag06 Ag4 2.970(2) . ?
Ag06 Ag7 3.346(2) . ?
Ag06 Ag8 2.876(2) . ?
Ag07 Ag09 2.884(2) . ?
Ag07 Ag0H 3.144(2) . ?
Ag07 Ag0K 2.877(2) . ?
Ag07 S00Z 2.488(5) . ?
Ag07 Ag3 2.824(2) . ?
Ag07 Ag5 3.007(2) . ?
Ag09 Ag0H 2.891(2) . ?
Ag09 Ag0S 3.239(3) . ?
Ag09 S010 2.517(5) . ?
Ag09 Ag1 2.819(2) . ?
Ag09 Ag3 3.076(2) . ?
Ag0A Ag0F 3.268(2) . ?
Ag0A S00X 2.484(5) . ?
Ag0A Ag1 2.867(2) . ?
Ag0A Ag4 2.978(2) . ?
Ag0A Ag5 2.884(2) . ?
Ag0A Ag6 2.941(2) . ?
Ag0A Ag1A 2.904(2) . ?
Ag0A Ag2A 3.211(2) . ?
Ag0F Ag0S 3.289(3) . ?
Ag0F S00X 2.393(6) . ?
Ag0F S01F 2.355(7) . ?
Ag0F Ag1 2.951(2) . ?
Ag0H Ag0O 3.380(3) . ?
Ag0H S00Z 2.415(6) . ?
Ag0H S01D 2.384(7) . ?
Ag0K Ag0M 3.371(3) . ?
Ag0K S00Z 2.853(6) . ?
Ag0K S019 2.398(6) . ?
Ag0K S01C 2.441(6) . ?
Ag0M S00V 2.414(5) . ?
Ag0M S019 2.397(6) . ?
Ag0M Ag5 3.026(2) . ?
Ag0O S011 2.415(6) . ?
Ag0O S01D 2.364(6) . ?
Ag0O Ag3 2.985(2) . ?
Ag0R S00Z 2.920(6) . ?
Ag0R S010 2.556(5) . ?
Ag0R P017 2.410(6) . ?
Ag0R S01C 2.631(6) . ?
Ag0S S010 2.404(5) . ?
Ag0S S01F 2.365(7) . ?
S00V Ag3A 2.790(5) . ?
S00V Ag4A 2.924(5) . ?
S00V C6 1.81(2) . ?
S00X Ag1A 2.944(6) . ?
S00X C27 1.87(3) . ?
S00Z C41 1.86(2) . ?
S010 C15 1.85(3) . ?
S011 Ag8 2.862(6) . ?
S011 Ag6A 2.927(6) . ?
S011 C75 1.84(3) . ?
P017 C14 1.832(13) . ?
P017 C33 1.826(14) . ?
P017 C59 1.846(12) . ?
S019 C46 1.84(3) . ?
S01C C5 1.82(2) . ?
S01D C8FA 1.85(3) . ?
S01F C78 1.82(4) . ?
Ag1 Ag4 2.914(2) . ?
Ag1 Ag7 3.152(2) . ?
Ag1 S9A 2.507(5) . ?
Ag2 Ag3 2.943(2) . ?
Ag2 Ag4 2.835(2) . ?
Ag2 Ag6 2.825(2) . ?
Ag2 Ag8 3.160(2) . ?
Ag2 Ag5A 2.998(2) . ?
Ag2 S3 2.485(6) . ?
Ag3 Ag5A 3.256(2) . ?
Ag3 S1 2.514(5) . ?
Ag4 Ag6 2.828(2) . ?
Ag4 Ag7 3.009(2) . ?
Ag4 S0B 2.491(5) . ?
Ag5 Ag6 2.967(2) . ?
Ag5 Ag2A 3.123(2) . ?
Ag5 S8A 2.500(5) . ?
Ag6 Ag2A 2.982(2) . ?
Ag6 Ag4A 3.178(2) . ?
Ag6 S4 2.480(5) . ?
Ag7 S9A 2.412(6) . ?
Ag7 S1B 2.374(6) . ?
Ag8 S1B 2.399(6) . ?
Ag8 S3 2.450(6) . ?
Ag1A Ag2A 3.292(2) . ?
Ag1A S0B 2.425(6) . ?
Ag1A S0AA 2.390(7) . ?
Ag3A Ag4A 3.358(3) . ?
Ag3A S8A 2.588(5) . ?
Ag3A P1 2.399(6) . ?
Ag3A S4 2.575(6) . ?
Ag5A Ag4A 3.370(3) . ?
Ag5A S1 2.424(7) . ?
Ag5A S5 2.387(7) . ?
Ag2A S8A 2.437(5) . ?
Ag2A S0AA 2.393(6) . ?
Ag7A S9A 2.576(5) . ?
Ag7A S0B 2.578(6) . ?
Ag7A P2 2.398(6) . ?
Ag4A S4 2.439(7) . ?
Ag4A S5 2.399(7) . ?
Ag6A S1 2.584(6) . ?
Ag6A S3 2.566(7) . ?
Ag6A P6 2.396(7) . ?
S8A C10 1.87(2) . ?
S9A C37 1.82(3) . ?
S0B C7 1.81(2) . ?
S1B C36 1.85(3) . ?
S1 C6AA 1.86(3) . ?
S3 C77 1.80(2) . ?
P1 C8 1.83(3) . ?
P1 C11 1.822(14) . ?
P1 C16 1.810(13) . ?
P2 C12 1.80(3) . ?
P2 C18 1.82(3) . ?
P2 C21 1.78(3) . ?
S0AA C61 1.79(3) . ?
S4 C19 1.83(3) . ?
S5 C60 1.85(3) . ?
P6 C2CA 1.84(4) . ?
P6 C65 1.871(18) . ?
P6 C74 1.786(17) . ?
C1 C5 1.514(10) . ?
C1 C9 1.58(3) . ?
C3 C77 1.511(10) . ?
C3 C4AA 1.55(3) . ?
C5 C49 1.48(3) . ?
C6 C39 1.54(3) . ?
C6 C51 1.50(3) . ?
C7 C29 1.51(3) . ?
C7 C50 1.52(3) . ?
C8 C69 1.42(4) . ?
C8 C79 1.34(4) . ?
C9 C53 1.55(3) . ?
C10 C20 1.54(3) . ?
C10 C43 1.50(3) . ?
C11 C47 1.3900 . ?
C11 C0DA 1.3900 . ?
C47 C4BA 1.3900 . ?
C4BA C62 1.3900 . ?
C62 C2JA 1.3900 . ?
C2JA C0DA 1.3900 . ?
C12 C23 1.42(4) . ?
C12 C67 1.40(4) . ?
C14 C71 1.3900 . ?
C14 C26 1.3900 . ?
C71 C52 1.3900 . ?
C52 C8HA 1.3900 . ?
C8HA C0BA 1.3900 . ?
C0BA C26 1.3900 . ?
C15 C7CA 1.50(4) . ?
C15 C9EA 1.52(4) . ?
C16 C5BA 1.3900 . ?
C16 C31 1.3900 . ?
C5BA C6BA 1.3900 . ?
C6BA C7BA 1.3900 . ?
C7BA C8BA 1.3900 . ?
C8BA C31 1.3900 . ?
C18 C66 1.32(4) . ?
C18 C1EA 1.42(4) . ?
C19 C0CA 1.45(4) . ?
C19 C1CA 1.50(4) . ?
C20 C1BA 1.52(3) . ?
C21 C70 1.44(4) . ?
C21 C81 1.42(4) . ?
C23 C64 1.37(4) . ?
C24 C29 1.49(3) . ?
C24 C4FA 1.59(3) . ?
C27 C28 1.48(3) . ?
C27 C35 1.54(3) . ?
C28 C80 1.51(4) . ?
C32 C75 1.47(4) . ?
C32 C4HA 1.52(4) . ?
C33 C1DA 1.3900 . ?
C33 C85 1.3900 . ?
C1DA C2DA 1.3900 . ?
C2DA C3DA 1.3900 . ?
C3DA C4DA 1.3900 . ?
C4DA C85 1.3900 . ?
C35 C90 1.48(3) . ?
C36 C30 1.45(4) . ?
C36 C3AA 1.53(4) . ?
C37 C89 1.52(4) . ?
C37 C6CA 1.56(4) . ?
C38 C46 1.53(4) . ?
C38 C3BA 1.50(4) . ?
C39 C6DA 1.56(3) . ?
C40 C51 1.50(3) . ?
C40 C54 1.55(3) . ?
C41 C63 1.49(4) . ?
C41 C83 1.50(4) . ?
C43 C88 1.52(3) . ?
C46 C55 1.58(4) . ?
C49 C8CA 1.49(3) . ?
C50 C72 1.53(3) . ?
C53 C8CA 1.49(3) . ?
C54 C6DA 1.51(3) . ?
C55 C84 1.49(4) . ?
C59 C25 1.3900 . ?
C59 C34 1.3900 . ?
C25 C8AA 1.3900 . ?
C8AA C9AA 1.3900 . ?
C9AA C82 1.3900 . ?
C82 C34 1.3900 . ?
C60 C5AA 1.58(5) . ?
C60 C7DA 1.53(5) . ?
C63 C7AA 1.50(3) . ?
C64 C87 1.36(4) . ?
C66 C4EA 1.32(4) . ?
C67 C48 1.42(4) . ?
C69 C9HA 1.42(4) . ?
C70 C8DA 1.38(4) . ?
C72 C4FA 1.45(3) . ?
C73 C84 1.51(4) . ?
C73 C3BA 1.49(4) . ?
C75 C0FA 1.4850(11) . ?
C77 C86 1.48(4) . ?
C79 C9BA 1.37(4) . ?
C80 C57 1.54(3) . ?
C81 C0EA 1.34(4) . ?
C87 C48 1.39(4) . ?
C89 C9CA 1.58(3) . ?
C6AA C58 1.44(4) . ?
C6AA C5JA 1.52(4) . ?
C5AA C9IA 1.57(4) . ?
C1BA C2BA 1.53(4) . ?
C30 C0AA 1.53(3) . ?
C6CA C6FA 1.53(3) . ?
C4CA C5CA 1.47(5) . ?
C4CA C2CA 1.40(5) . ?
C2AA C1AA 1.54(4) . ?
C2AA C3AA 1.59(3) . ?
C5CA C6IA 1.37(4) . ?
C2BA C88 1.49(3) . ?
C7CA C6HA 1.61(4) . ?
C0AA C1AA 1.48(4) . ?
C4AA C3HA 1.56(4) . ?
C57 C90 1.50(3) . ?
C2CA C3CA 1.36(4) . ?
C3CA C7FA 1.44(5) . ?
C9BA C1FA 1.37(4) . ?
C7AA C76 1.58(4) . ?
C76 C5DA 1.49(4) . ?
C0CA C0JA 1.49(3) . ?
C78 C5EA 1.57(4) . ?
C78 C5IA 1.534(10) . ?
C9CA C5FA 1.56(4) . ?
C83 C5DA 1.52(3) . ?
C1CA C2FA 1.62(3) . ?
C9FA C8FA 1.51(4) . ?
C9FA C4GA 1.55(4) . ?
C9DA C8DA 1.35(4) . ?
C9DA C0EA 1.39(4) . ?
C0FA C68 1.45(4) . ?
C3FA C2FA 1.52(4) . ?
C3FA C0JA 1.47(4) . ?
C1GA C61 1.48(4) . ?
C1GA C2IA 1.49(4) . ?
C7FA C6IA 1.42(5) . ?
C9EA C3JA 1.52(4) . ?
C7DA C3IA 1.61(4) . ?
C0GA C58 1.53(3) . ?
C0GA C5GA 1.52(4) . ?
C8FA C2GA 1.51(4) . ?
C61 C0IA 1.49(4) . ?
C3EA C4EA 1.38(4) . ?
C3EA C2EA 1.36(4) . ?
C5FA C6FA 1.48(4) . ?
C68 C5HA 1.33(4) . ?
C7EA C8EA 1.48(5) . ?
C7EA C6EA 1.51(5) . ?
C5EA C6EA 1.58(5) . ?
C8EA C5IA 1.55(5) . ?
C1FA C9HA 1.29(4) . ?
C1EA C2EA 1.43(4) . ?
C86 C4JA 1.59(3) . ?
C3GA C45 1.51(4) . ?
C3GA C2GA 1.54(4) . ?
C2HA C1HA 1.3900 . ?
C2HA C139 1.3900 . ?
C1HA C65 1.3900 . ?
C65 C8IA 1.3900 . ?
C8IA C133 1.3900 . ?
C133 C139 1.3900 . ?
C45 C4GA 1.53(4) . ?
C1IA C0IA 1.51(4) . ?
C1IA C1JA 1.50(4) . ?
C6GA C5GA 1.45(4) . ?
C6GA C5JA 1.57(3) . ?
C7HA C6HA 1.46(4) . ?
C7HA C3JA 1.50(4) . ?
C2IA C1JA 1.46(4) . ?
C4IA C3IA 1.44(5) . ?
C4IA C9IA 1.53(5) . ?
C5HA C4HA 1.59(4) . ?
C8GA C9GA 1.3900 . ?
C8GA C74 1.3900 . ?
C9GA C0HA 1.3900 . ?
C0HA C7IA 1.3900 . ?
C7IA C7GA 1.3900 . ?
C7GA C74 1.3900 . ?
C3HA C4JA 1.62(4) . ?
C9JA C8JA 1.35(4) . ?
C9JA B15 1.64(5) . ?
C9JA C44 1.46(4) . ?
C8JA C7JA 1.38(4) . ?
C7JA C6JA 1.33(4) . ?
C6JA C0KA 1.40(5) . ?
C1KA C2KA 1.39(4) . ?
C1KA B15 1.67(5) . ?
C1KA C5KA 1.40(5) . ?
C2KA C3KA 1.37(4) . ?
C6KA C7KA 1.3900 . ?
C6KA C5LA 1.3900 . ?
C6KA B15 1.73(4) . ?
C7KA C2LA 1.3900 . ?
C2LA C3LA 1.3900 . ?
C3LA C4LA 1.3900 . ?
C4LA C5LA 1.3900 . ?
B15 C8KA 1.66(4) . ?
C5KA C6LA 1.42(4) . ?
C3KA C4KA 1.35(5) . ?
C4KA C6LA 1.28(4) . ?
O37 C9KA 1.34(5) . ?
O37 C0LA 1.42(5) . ?
C44 C0KA 1.36(4) . ?
C9KA C96 1.45(5) . ?
C0LA C1LA 1.61(6) . ?
C13 C5MA 1.3900 . ?
C13 C3MA 1.3900 . ?
C5MA C4MA 1.3900 . ?
C4MA C1MA 1.3900 . ?
C1MA C2MA 1.3900 . ?
C1MA B20 1.64(4) . ?
C2MA C3MA 1.3900 . ?
C42 C7LA 1.3900 . ?
C42 C8LA 1.3900 . ?
C7LA C8KA 1.3900 . ?
C8KA C0MA 1.3900 . ?
C0MA C9LA 1.3900 . ?
C9LA C8LA 1.3900 . ?
C4 C6MA 1.37(4) . ?
C4 C7MA 1.43(4) . ?
C4 B20 1.63(5) . ?
C0NA C8NA 1.3900 . ?
C0NA C9MA 1.3900 . ?
C8NA C9NA 1.3900 . ?
C9NA C0OA 1.3900 . ?
C0OA C1NA 1.3900 . ?
C1NA C9MA 1.3900 . ?
C9MA B20 1.75(3) . ?
C6MA C1OA 1.39(4) . ?
C2NA C4NA 1.43(5) . ?
C2NA C3NA 1.35(4) . ?
C2NA B20 1.69(5) . ?
C7MA C8MA 1.40(4) . ?
C8MA C2OA 1.42(4) . ?
C4NA C7NA 1.36(4) . ?
C3NA C5NA 1.44(4) . ?
C5NA C6NA 1.38(5) . ?
C2OA C1OA 1.39(4) . ?
C6NA C7NA 1.39(5) . ?

loop_
_geom_angle_atom_site_label_1
_geom_angle_atom_site_label_2
_geom_angle_atom_site_label_3
_geom_angle
_geom_angle_site_symmetry_1
_geom_angle_site_symmetry_3
_geom_angle_publ_flag
Ag02 Pt01 Ag03 113.63(5) . . ?
Ag02 Pt01 Ag1 179.24(5) . . ?
Ag02 Pt01 Ag2 65.06(5) . . ?
Ag02 Pt01 Ag3 62.16(5) . . ?
Ag02 Pt01 Ag4 117.26(5) . . ?
Ag02 Pt01 Ag5 63.24(5) . . ?
Ag02 Pt01 Ag6 66.10(5) . . ?
Ag06 Pt01 Ag02 117.04(5) . . ?
Ag06 Pt01 Ag03 117.54(5) . . ?
Ag06 Pt01 Ag07 112.31(5) . . ?
Ag06 Pt01 Ag09 62.28(5) . . ?
Ag06 Pt01 Ag0A 117.52(5) . . ?
Ag06 Pt01 Ag1 62.59(5) . . ?
Ag06 Pt01 Ag2 65.23(5) . . ?
Ag06 Pt01 Ag3 62.69(5) . . ?
Ag06 Pt01 Ag4 65.03(5) . . ?
Ag06 Pt01 Ag5 178.24(5) . . ?
Ag06 Pt01 Ag6 116.83(5) . . ?
Ag07 Pt01 Ag02 61.87(5) . . ?
Ag07 Pt01 Ag03 64.56(5) . . ?
Ag07 Pt01 Ag09 63.29(5) . . ?
Ag07 Pt01 Ag1 117.56(5) . . ?
Ag07 Pt01 Ag2 116.10(5) . . ?
Ag07 Pt01 Ag3 61.35(5) . . ?
Ag07 Pt01 Ag4 176.76(5) . . ?
Ag07 Pt01 Ag5 66.17(5) . . ?
Ag07 Pt01 Ag6 119.86(5) . . ?
Ag09 Pt01 Ag02 117.81(5) . . ?
Ag09 Pt01 Ag03 63.13(5) . . ?
Ag09 Pt01 Ag1 61.44(5) . . ?
Ag09 Pt01 Ag2 119.94(5) . . ?
Ag09 Pt01 Ag3 67.43(5) . . ?
Ag09 Pt01 Ag4 115.78(5) . . ?
Ag09 Pt01 Ag5 115.98(5) . . ?
Ag09 Pt01 Ag6 176.07(5) . . ?
Ag0A Pt01 Ag02 117.94(5) . . ?
Ag0A Pt01 Ag03 61.22(5) . . ?
Ag0A Pt01 Ag07 118.13(5) . . ?
Ag0A Pt01 Ag09 112.14(5) . . ?
Ag0A Pt01 Ag1 62.72(5) . . ?
Ag0A Pt01 Ag2 116.61(5) . . ?
Ag0A Pt01 Ag3 179.41(5) . . ?
Ag0A Pt01 Ag4 65.10(5) . . ?
Ag0A Pt01 Ag5 63.15(5) . . ?
Ag0A Pt01 Ag6 64.57(5) . . ?
Ag1 Pt01 Ag03 66.26(5) . . ?
Ag1 Pt01 Ag3 117.17(5) . . ?
Ag1 Pt01 Ag4 63.27(5) . . ?
Ag2 Pt01 Ag03 176.92(5) . . ?
Ag2 Pt01 Ag1 115.09(5) . . ?
Ag2 Pt01 Ag3 63.98(5) . . ?
Ag2 Pt01 Ag4 61.35(5) . . ?
Ag3 Pt01 Ag03 118.19(5) . . ?
Ag3 Pt01 Ag4 115.41(5) . . ?
Ag4 Pt01 Ag03 118.10(5) . . ?
Ag5 Pt01 Ag03 61.15(5) . . ?
Ag5 Pt01 Ag1 117.11(5) . . ?
Ag5 Pt01 Ag2 116.10(5) . . ?
Ag5 Pt01 Ag3 116.62(5) . . ?
Ag5 Pt01 Ag4 116.52(5) . . ?
Ag6 Pt01 Ag03 115.50(5) . . ?
Ag6 Pt01 Ag1 114.64(5) . . ?
Ag6 Pt01 Ag2 61.47(5) . . ?
Ag6 Pt01 Ag3 115.89(5) . . ?
Ag6 Pt01 Ag4 61.21(5) . . ?
Ag6 Pt01 Ag5 64.92(5) . . ?
Pt01 Ag02 Ag07 58.91(4) . . ?
Pt01 Ag02 Ag0M 111.18(6) . . ?
Pt01 Ag02 Ag2 57.66(4) . . ?
Pt01 Ag02 Ag3 59.54(5) . . ?
Pt01 Ag02 Ag5 58.56(4) . . ?
Pt01 Ag02 Ag6 57.10(4) . . ?
Pt01 Ag02 Ag5A 106.40(6) . . ?
Pt01 Ag02 Ag4A 117.03(6) . . ?
Ag07 Ag02 Ag0M 68.66(6) . . ?
Ag07 Ag02 Ag2 107.56(6) . . ?
Ag07 Ag02 Ag3 59.52(5) . . ?
Ag07 Ag02 Ag5 63.43(5) . . ?
Ag07 Ag02 Ag6 109.51(6) . . ?
Ag07 Ag02 Ag5A 118.44(7) . . ?
Ag07 Ag02 Ag4A 174.84(7) . . ?
Ag0M Ag02 Ag5A 137.66(6) . . ?
S00V Ag02 Pt01 149.62(13) . . ?
S00V Ag02 Ag07 115.92(13) . . ?
S00V Ag02 Ag0M 48.74(12) . . ?
S00V Ag02 Ag2 136.47(13) . . ?
S00V Ag02 Ag3 147.73(13) . . ?
S00V Ag02 Ag5 91.69(13) . . ?
S00V Ag02 Ag6 104.77(13) . . ?
S00V Ag02 Ag5A 101.79(13) . . ?
S00V Ag02 Ag4A 65.67(13) . . ?
Ag2 Ag02 Ag0M 166.03(7) . . ?
Ag2 Ag02 Ag6 56.42(5) . . ?
Ag2 Ag02 Ag5A 56.25(5) . . ?
Ag3 Ag02 Ag0M 123.23(7) . . ?
Ag3 Ag02 Ag2 60.60(5) . . ?
Ag3 Ag02 Ag5 110.41(6) . . ?
Ag3 Ag02 Ag6 106.56(6) . . ?
Ag3 Ag02 Ag5A 62.59(5) . . ?
Ag3 Ag02 Ag4A 122.08(7) . . ?
Ag5 Ag02 Ag0M 59.73(5) . . ?
Ag5 Ag02 Ag2 106.36(6) . . ?
Ag5 Ag02 Ag6 60.32(5) . . ?
Ag5 Ag02 Ag5A 162.60(7) . . ?
Ag6 Ag02 Ag0M 111.28(6) . . ?
Ag6 Ag02 Ag5A 105.05(6) . . ?
Ag4A Ag02 Ag0M 111.66(7) . . ?
Ag4A Ag02 Ag2 70.84(6) . . ?
Ag4A Ag02 Ag5 112.02(7) . . ?
Ag4A Ag02 Ag6 65.44(6) . . ?
Ag4A Ag02 Ag5A 65.07(6) . . ?
Pt01 Ag03 Ag07 56.90(4) . . ?
Pt01 Ag03 Ag09 57.74(4) . . ?
Pt01 Ag03 Ag0A 58.50(4) . . ?
Pt01 Ag03 Ag0K 107.03(6) . . ?
Pt01 Ag03 Ag0S 116.82(7) . . ?
Pt01 Ag03 Ag1 56.40(4) . . ?
Pt01 Ag03 Ag5 58.90(4) . . ?
Ag07 Ag03 Ag0K 54.64(5) . . ?
Ag07 Ag03 Ag0S 114.40(7) . . ?
Ag07 Ag03 Ag1 103.56(6) . . ?
Ag09 Ag03 Ag07 58.94(5) . . ?
Ag09 Ag03 Ag0K 102.51(6) . . ?
Ag09 Ag03 Ag0S 66.20(6) . . ?
Ag09 Ag03 Ag1 56.58(5) . . ?
Ag0A Ag03 Ag07 109.08(6) . . ?
Ag0A Ag03 Ag09 105.62(6) . . ?
Ag0A Ag03 Ag0K 129.42(7) . . ?
Ag0A Ag03 Ag0S 118.20(7) . . ?
Ag0A Ag03 Ag1 58.45(5) . . ?
Ag0A Ag03 Ag5 61.41(5) . . ?
Ag0S Ag03 Ag0K 111.40(7) . . ?
Ag0S Ag03 Ag1 70.07(6) . . ?
S01C Ag03 Pt01 150.05(15) . . ?
S01C Ag03 Ag07 93.27(15) . . ?
S01C Ag03 Ag09 106.82(15) . . ?
S01C Ag03 Ag0A 146.89(15) . . ?
S01C Ag03 Ag0K 47.68(14) . . ?
S01C Ag03 Ag0S 70.39(15) . . ?
S01C Ag03 Ag1 140.45(15) . . ?
S01C Ag03 Ag5 112.53(15) . . ?
Ag1 Ag03 Ag0K 157.48(7) . . ?
Ag5 Ag03 Ag07 62.58(5) . . ?
Ag5 Ag03 Ag09 109.41(6) . . ?
Ag5 Ag03 Ag0K 69.93(6) . . ?
Ag5 Ag03 Ag0S 175.52(8) . . ?
Ag5 Ag03 Ag1 106.98(6) . . ?
Pt01 Ag06 Ag09 59.21(4) . . ?
Pt01 Ag06 Ag0O 112.10(6) . . ?
Pt01 Ag06 Ag1 59.26(4) . . ?
Pt01 Ag06 Ag2 57.91(4) . . ?
Pt01 Ag06 Ag3 59.63(4) . . ?
Pt01 Ag06 Ag4 58.43(4) . . ?
Pt01 Ag06 Ag7 106.09(6) . . ?
Pt01 Ag06 Ag8 117.80(6) . . ?
Ag09 Ag06 Ag0O 70.50(6) . . ?
Ag09 Ag06 Ag1 59.36(5) . . ?
Ag09 Ag06 Ag2 110.87(6) . . ?
Ag09 Ag06 Ag3 65.20(5) . . ?
Ag09 Ag06 Ag4 107.92(6) . . ?
Ag09 Ag06 Ag7 115.26(6) . . ?
Ag09 Ag06 Ag8 176.33(8) . . ?
Ag0O Ag06 Ag7 136.52(7) . . ?
S011 Ag06 Pt01 151.72(14) . . ?
S011 Ag06 Ag09 117.42(14) . . ?
S011 Ag06 Ag0O 49.19(13) . . ?
S011 Ag06 Ag1 146.82(15) . . ?
S011 Ag06 Ag2 104.90(14) . . ?
S011 Ag06 Ag3 92.78(14) . . ?
S011 Ag06 Ag4 134.64(14) . . ?
S011 Ag06 Ag7 100.33(14) . . ?
S011 Ag06 Ag8 63.99(13) . . ?
Ag1 Ag06 Ag0O 125.32(7) . . ?
Ag1 Ag06 Ag2 106.59(6) . . ?
Ag1 Ag06 Ag3 111.68(6) . . ?
Ag1 Ag06 Ag4 60.00(5) . . ?
Ag1 Ag06 Ag7 60.49(5) . . ?
Ag1 Ag06 Ag8 121.59(7) . . ?
Ag2 Ag06 Ag0O 110.54(6) . . ?
Ag2 Ag06 Ag4 57.08(5) . . ?
Ag2 Ag06 Ag7 106.87(6) . . ?
Ag3 Ag06 Ag0O 59.36(5) . . ?
Ag3 Ag06 Ag2 60.53(5) . . ?
Ag3 Ag06 Ag4 107.67(6) . . ?
Ag3 Ag06 Ag7 164.09(7) . . ?
Ag3 Ag06 Ag8 111.68(7) . . ?
Ag4 Ag06 Ag0O 166.71(7) . . ?
Ag4 Ag06 Ag7 56.53(5) . . ?
Ag8 Ag06 Ag0O 109.88(7) . . ?
Ag8 Ag06 Ag2 65.50(5) . . ?
Ag8 Ag06 Ag4 70.82(6) . . ?
Ag8 Ag06 Ag7 67.13(5) . . ?
Pt01 Ag07 Ag02 59.22(4) . . ?
Pt01 Ag07 Ag03 58.54(4) . . ?
Pt01 Ag07 Ag09 58.50(4) . . ?
Pt01 Ag07 Ag0H 109.58(6) . . ?
Pt01 Ag07 Ag0K 120.96(7) . . ?
Pt01 Ag07 Ag3 60.11(4) . . ?
Pt01 Ag07 Ag5 57.23(4) . . ?
Ag02 Ag07 Ag03 106.75(6) . . ?
Ag02 Ag07 Ag09 111.31(6) . . ?
Ag02 Ag07 Ag0H 127.62(7) . . ?
Ag02 Ag07 Ag0K 120.87(7) . . ?
Ag02 Ag07 Ag5 59.37(5) . . ?
Ag03 Ag07 Ag0H 106.59(6) . . ?
Ag03 Ag07 Ag5 56.58(5) . . ?
Ag09 Ag07 Ag03 59.59(5) . . ?
Ag09 Ag07 Ag0H 57.12(5) . . ?
Ag09 Ag07 Ag5 105.12(6) . . ?
Ag0K Ag07 Ag03 68.37(6) . . ?
Ag0K Ag07 Ag09 113.88(7) . . ?
Ag0K Ag07 Ag0H 108.53(7) . . ?
Ag0K Ag07 Ag5 73.44(6) . . ?
S00Z Ag07 Pt01 152.11(14) . . ?
S00Z Ag07 Ag02 145.68(14) . . ?
S00Z Ag07 Ag03 106.03(13) . . ?
S00Z Ag07 Ag09 93.89(14) . . ?
S00Z Ag07 Ag0H 49.09(14) . . ?
S00Z Ag07 Ag0K 63.77(14) . . ?
S00Z Ag07 Ag3 114.56(14) . . ?
S00Z Ag07 Ag5 137.17(14) . . ?
Ag3 Ag07 Ag02 60.87(5) . . ?
Ag3 Ag07 Ag03 111.90(6) . . ?
Ag3 Ag07 Ag09 65.22(5) . . ?
Ag3 Ag07 Ag0H 69.67(6) . . ?
Ag3 Ag07 Ag0K 178.19(8) . . ?
Ag3 Ag07 Ag5 108.25(6) . . ?
Ag5 Ag07 Ag0H 161.79(7) . . ?
Pt01 Ag09 Ag03 59.13(4) . . ?
Pt01 Ag09 Ag06 58.51(4) . . ?
Pt01 Ag09 Ag07 58.21(4) . . ?
Pt01 Ag09 Ag0H 117.17(7) . . ?
Pt01 Ag09 Ag0S 111.41(6) . . ?
Pt01 Ag09 Ag1 59.49(4) . . ?
Pt01 Ag09 Ag3 56.86(4) . . ?
Ag03 Ag09 Ag0S 58.68(6) . . ?
Ag03 Ag09 Ag3 106.45(6) . . ?
Ag06 Ag09 Ag03 110.83(6) . . ?
Ag06 Ag09 Ag07 105.33(6) . . ?
Ag06 Ag09 Ag0H 117.42(7) . . ?
Ag06 Ag09 Ag0S 126.54(7) . . ?
Ag06 Ag09 Ag3 57.97(5) . . ?
Ag07 Ag09 Ag03 61.47(5) . . ?
Ag07 Ag09 Ag0H 65.97(5) . . ?
Ag07 Ag09 Ag0S 110.28(7) . . ?
Ag07 Ag09 Ag3 56.44(5) . . ?
Ag0H Ag09 Ag03 115.24(7) . . ?
Ag0H Ag09 Ag0S 113.02(7) . . ?
Ag0H Ag09 Ag3 69.83(6) . . ?
S010 Ag09 Pt01 146.88(14) . . ?
S010 Ag09 Ag03 88.70(13) . . ?
S010 Ag09 Ag06 152.21(14) . . ?
S010 Ag09 Ag07 101.33(13) . . ?
S010 Ag09 Ag0H 67.14(13) . . ?
S010 Ag09 Ag0S 47.36(13) . . ?
S010 Ag09 Ag1 115.96(13) . . ?
S010 Ag09 Ag3 136.81(13) . . ?
Ag1 Ag09 Ag03 64.12(5) . . ?
Ag1 Ag09 Ag06 60.65(5) . . ?
Ag1 Ag09 Ag07 111.40(6) . . ?
Ag1 Ag09 Ag0H 176.58(8) . . ?
Ag1 Ag09 Ag0S 69.74(6) . . ?
Ag1 Ag09 Ag3 106.96(6) . . ?
Ag3 Ag09 Ag0S 164.98(7) . . ?
Pt01 Ag0A Ag03 60.28(5) . . ?
Pt01 Ag0A Ag0F 109.61(6) . . ?
Pt01 Ag0A Ag1 59.00(4) . . ?
Pt01 Ag0A Ag4 58.21(4) . . ?
Pt01 Ag0A Ag5 58.77(4) . . ?
Pt01 Ag0A Ag6 58.04(4) . . ?
Pt01 Ag0A Ag1A 122.46(7) . . ?
Pt01 Ag0A Ag2A 106.36(6) . . ?
Ag03 Ag0A Ag0F 68.32(5) . . ?
Ag03 Ag0A Ag1 64.59(5) . . ?
Ag03 Ag0A Ag4 111.37(6) . . ?
Ag03 Ag0A Ag5 59.42(5) . . ?
Ag03 Ag0A Ag6 109.31(6) . . ?
Ag03 Ag0A Ag1A 177.16(8) . . ?
Ag03 Ag0A Ag2A 115.61(6) . . ?
S00X Ag0A Pt01 150.28(14) . . ?
S00X Ag0A Ag03 111.58(14) . . ?
S00X Ag0A Ag0F 46.75(13) . . ?
S00X Ag0A Ag1 91.38(14) . . ?
S00X Ag0A Ag4 106.75(13) . . ?
S00X Ag0A Ag5 145.47(13) . . ?
S00X Ag0A Ag6 139.11(14) . . ?
S00X Ag0A Ag1A 65.70(14) . . ?
S00X Ag0A Ag2A 102.73(14) . . ?
Ag1 Ag0A Ag0F 57.06(5) . . ?
Ag1 Ag0A Ag4 59.78(5) . . ?
Ag1 Ag0A Ag5 110.22(6) . . ?
Ag1 Ag0A Ag6 106.47(6) . . ?
Ag1 Ag0A Ag1A 115.76(7) . . ?
Ag1 Ag0A Ag2A 164.01(7) . . ?
Ag4 Ag0A Ag0F 107.46(6) . . ?
Ag4 Ag0A Ag2A 108.13(6) . . ?
Ag5 Ag0A Ag0F 124.59(6) . . ?
Ag5 Ag0A Ag4 107.38(6) . . ?
Ag5 Ag0A Ag6 61.22(5) . . ?
Ag5 Ag0A Ag1A 122.21(7) . . ?
Ag5 Ag0A Ag2A 61.37(5) . . ?
Ag6 Ag0A Ag0F 163.21(7) . . ?
Ag6 Ag0A Ag4 57.07(5) . . ?
Ag6 Ag0A Ag2A 57.78(5) . . ?
Ag1A Ag0A Ag0F 109.35(7) . . ?
Ag1A Ag0A Ag4 70.69(6) . . ?
Ag1A Ag0A Ag6 73.41(6) . . ?
Ag1A Ag0A Ag2A 64.91(6) . . ?
Ag2A Ag0A Ag0F 138.83(6) . . ?
Ag0A Ag0F Ag0S 99.81(6) . . ?
S00X Ag0F Ag0A 49.13(13) . . ?
S00X Ag0F Ag0S 148.76(14) . . ?
S00X Ag0F Ag1 91.21(13) . . ?
S01F Ag0F Ag0A 144.91(17) . . ?
S01F Ag0F Ag0S 45.96(16) . . ?
S01F Ag0F S00X 162.9(2) . . ?
S01F Ag0F Ag1 105.74(19) . . ?
Ag1 Ag0F Ag0A 54.61(5) . . ?
Ag1 Ag0F Ag0S 67.55(6) . . ?
Ag07 Ag0H Ag0O 99.58(6) . . ?
Ag09 Ag0H Ag07 56.91(5) . . ?
Ag09 Ag0H Ag0O 66.38(5) . . ?
S00Z Ag0H Ag07 51.13(13) . . ?
S00Z Ag0H Ag09 95.31(13) . . ?
S00Z Ag0H Ag0O 150.33(14) . . ?
S01D Ag0H Ag07 143.87(17) . . ?
S01D Ag0H Ag09 99.80(16) . . ?
S01D Ag0H Ag0O 44.37(15) . . ?
S01D Ag0H S00Z 163.9(2) . . ?
Ag03 Ag0K Ag0M 98.58(6) . . ?
Ag07 Ag0K Ag03 56.99(5) . . ?
Ag07 Ag0K Ag0M 65.16(6) . . ?
S00Z Ag0K Ag03 90.34(12) . . ?
S00Z Ag0K Ag07 51.46(11) . . ?
S00Z Ag0K Ag0M 94.38(12) . . ?
S019 Ag0K Ag03 142.67(16) . . ?
S019 Ag0K Ag07 102.92(15) . . ?
S019 Ag0K Ag0M 45.31(14) . . ?
S019 Ag0K S00Z 100.13(19) . . ?
S019 Ag0K S01C 160.3(2) . . ?
S01C Ag0K Ag03 49.06(13) . . ?
S01C Ag0K Ag07 96.45(14) . . ?
S01C Ag0K Ag0M 146.29(15) . . ?
S01C Ag0K S00Z 94.85(19) . . ?
Ag02 Ag0M Ag0K 98.68(7) . . ?
S00V Ag0M Ag02 50.95(12) . . ?
S00V Ag0M Ag0K 149.55(14) . . ?
S00V Ag0M Ag5 90.11(13) . . ?
S019 Ag0M Ag02 140.40(17) . . ?
S019 Ag0M Ag0K 45.33(15) . . ?
S019 Ag0M S00V 162.50(19) . . ?
S019 Ag0M Ag5 107.39(15) . . ?
Ag5 Ag0M Ag02 55.65(5) . . ?
Ag5 Ag0M Ag0K 66.50(6) . . ?
Ag06 Ag0O Ag0H 97.30(6) . . ?
S011 Ag0O Ag06 51.29(13) . . ?
S011 Ag0O Ag0H 148.56(14) . . ?
S011 Ag0O Ag3 91.61(14) . . ?
S01D Ag0O Ag06 136.49(17) . . ?
S01D Ag0O Ag0H 44.87(16) . . ?
S01D Ag0O S011 160.9(2) . . ?
S01D Ag0O Ag3 106.74(18) . . ?
Ag3 Ag0O Ag06 55.91(5) . . ?
Ag3 Ag0O Ag0H 64.64(5) . . ?
S010 Ag0R S00Z 84.60(17) . . ?
S010 Ag0R S01C 90.15(17) . . ?
P017 Ag0R S00Z 109.20(18) . . ?
P017 Ag0R S010 138.9(2) . . ?
P017 Ag0R S01C 127.2(2) . . ?
S01C Ag0R S00Z 89.38(17) . . ?
Ag03 Ag0S Ag09 55.13(5) . . ?
Ag03 Ag0S Ag0F 65.85(6) . . ?
Ag09 Ag0S Ag0F 98.16(7) . . ?
S010 Ag0S Ag03 88.08(14) . . ?
S010 Ag0S Ag09 50.36(13) . . ?
S010 Ag0S Ag0F 148.13(15) . . ?
S01F Ag0S Ag03 107.04(18) . . ?
S01F Ag0S Ag09 140.53(18) . . ?
S01F Ag0S Ag0F 45.69(16) . . ?
S01F Ag0S S010 164.8(2) . . ?
Ag02 S00V Ag3A 108.33(18) . . ?
Ag02 S00V Ag4A 63.33(12) . . ?
Ag0M S00V Ag02 80.31(16) . . ?
Ag0M S00V Ag3A 103.78(19) . . ?
Ag0M S00V Ag4A 138.5(2) . . ?
Ag3A S00V Ag4A 71.95(13) . . ?
C6 S00V Ag02 116.3(8) . . ?
C6 S00V Ag0M 108.3(8) . . ?
C6 S00V Ag3A 128.2(8) . . ?
C6 S00V Ag4A 105.6(8) . . ?
Ag0A S00X Ag1A 64.02(13) . . ?
Ag0F S00X Ag0A 84.12(17) . . ?
Ag0F S00X Ag1A 141.4(2) . . ?
C27 S00X Ag0A 109.8(8) . . ?
C27 S00X Ag0F 105.9(9) . . ?
C27 S00X Ag1A 105.2(9) . . ?
Ag07 S00Z Ag0K 64.77(13) . . ?
Ag07 S00Z Ag0R 108.81(18) . . ?
Ag0H S00Z Ag07 79.78(16) . . ?
Ag0H S00Z Ag0K 136.2(2) . . ?
Ag0H S00Z Ag0R 93.38(19) . . ?
Ag0K S00Z Ag0R 75.83(14) . . ?
C41 S00Z Ag07 114.5(9) . . ?
C41 S00Z Ag0H 103.7(10) . . ?
C41 S00Z Ag0K 113.7(10) . . ?
C41 S00Z Ag0R 135.5(9) . . ?
Ag09 S010 Ag0R 119.0(2) . . ?
Ag0S S010 Ag09 82.29(16) . . ?
Ag0S S010 Ag0R 96.9(2) . . ?
C15 S010 Ag09 116.4(9) . . ?
C15 S010 Ag0R 120.8(9) . . ?
C15 S010 Ag0S 109.4(12) . . ?
Ag06 S011 Ag8 64.58(13) . . ?
Ag06 S011 Ag6A 108.44(19) . . ?
Ag0O S011 Ag06 79.52(16) . . ?
Ag0O S011 Ag8 137.7(2) . . ?
Ag0O S011 Ag6A 100.83(19) . . ?
Ag8 S011 Ag6A 72.25(14) . . ?
C75 S011 Ag06 111.1(8) . . ?
C75 S011 Ag0O 106.5(10) . . ?
C75 S011 Ag8 106.7(8) . . ?
C75 S011 Ag6A 135.1(9) . . ?
C14 P017 Ag0R 113.1(6) . . ?
C14 P017 C59 106.1(8) . . ?
C33 P017 Ag0R 117.5(6) . . ?
C33 P017 C14 103.5(9) . . ?
C33 P017 C59 105.7(8) . . ?
C59 P017 Ag0R 110.1(6) . . ?
Ag0M S019 Ag0K 89.35(19) . . ?
C46 S019 Ag0K 105.7(9) . . ?
C46 S019 Ag0M 107.4(9) . . ?
Ag03 S01C Ag0R 112.7(2) . . ?
Ag0K S01C Ag03 83.27(18) . . ?
Ag0K S01C Ag0R 88.7(2) . . ?
C5 S01C Ag03 120.9(6) . . ?
C5 S01C Ag0K 105.2(8) . . ?
C5 S01C Ag0R 125.6(6) . . ?
Ag0O S01D Ag0H 90.8(2) . . ?
C8FA S01D Ag0H 104.0(11) . . ?
C8FA S01D Ag0O 109.8(10) . . ?
Ag0F S01F Ag0S 88.4(2) . . ?
C78 S01F Ag0F 101.3(12) . . ?
C78 S01F Ag0S 105.1(10) . . ?
Pt01 Ag1 Ag03 57.34(4) . . ?
Pt01 Ag1 Ag06 58.16(4) . . ?
Pt01 Ag1 Ag09 59.07(4) . . ?
Pt01 Ag1 Ag0A 58.28(5) . . ?
Pt01 Ag1 Ag0F 118.85(6) . . ?
Pt01 Ag1 Ag4 58.80(4) . . ?
Pt01 Ag1 Ag7 110.66(6) . . ?
Ag03 Ag1 Ag7 166.43(7) . . ?
Ag06 Ag1 Ag03 106.57(6) . . ?
Ag06 Ag1 Ag0A 109.82(6) . . ?
Ag06 Ag1 Ag0F 176.61(7) . . ?
Ag06 Ag1 Ag4 61.94(5) . . ?
Ag06 Ag1 Ag7 67.47(6) . . ?
Ag09 Ag1 Ag03 59.30(5) . . ?
Ag09 Ag1 Ag06 59.99(5) . . ?
Ag09 Ag1 Ag0A 106.66(6) . . ?
Ag09 Ag1 Ag0F 117.47(7) . . ?
Ag09 Ag1 Ag4 109.97(6) . . ?
Ag09 Ag1 Ag7 122.17(7) . . ?
Ag0A Ag1 Ag03 56.97(5) . . ?
Ag0A Ag1 Ag0F 68.33(6) . . ?
Ag0A Ag1 Ag4 62.01(5) . . ?
Ag0A Ag1 Ag7 112.47(6) . . ?
Ag0F Ag1 Ag03 70.05(6) . . ?
Ag0F Ag1 Ag7 115.77(7) . . ?
Ag4 Ag1 Ag03 107.14(6) . . ?
Ag4 Ag1 Ag0F 118.43(7) . . ?
Ag4 Ag1 Ag7 59.32(5) . . ?
S9A Ag1 Pt01 147.72(13) . . ?
S9A Ag1 Ag03 137.67(14) . . ?
S9A Ag1 Ag06 115.56(14) . . ?
S9A Ag1 Ag09 149.84(13) . . ?
S9A Ag1 Ag0A 102.72(13) . . ?
S9A Ag1 Ag0F 67.79(13) . . ?
S9A Ag1 Ag4 89.69(13) . . ?
S9A Ag1 Ag7 48.82(13) . . ?
Pt01 Ag2 Ag02 57.28(4) . . ?
Pt01 Ag2 Ag06 56.86(4) . . ?
Pt01 Ag2 Ag3 58.42(4) . . ?
Pt01 Ag2 Ag4 59.77(4) . . ?
Pt01 Ag2 Ag6 59.24(4) . . ?
Pt01 Ag2 Ag8 108.14(6) . . ?
Pt01 Ag2 Ag5A 116.51(6) . . ?
Ag02 Ag2 Ag8 159.15(7) . . ?
Ag02 Ag2 Ag5A 68.39(5) . . ?
Ag06 Ag2 Ag02 104.16(6) . . ?
Ag06 Ag2 Ag8 55.92(5) . . ?
Ag06 Ag2 Ag5A 115.27(7) . . ?
Ag3 Ag2 Ag02 57.92(5) . . ?
Ag3 Ag2 Ag06 58.21(5) . . ?
Ag3 Ag2 Ag8 102.39(6) . . ?
Ag3 Ag2 Ag5A 66.45(6) . . ?
Ag4 Ag2 Ag02 109.33(6) . . ?
Ag4 Ag2 Ag06 61.57(5) . . ?
Ag4 Ag2 Ag3 109.47(6) . . ?
Ag4 Ag2 Ag8 68.59(6) . . ?
Ag4 Ag2 Ag5A 175.89(7) . . ?
Ag6 Ag2 Ag02 62.53(5) . . ?
Ag6 Ag2 Ag06 107.94(6) . . ?
Ag6 Ag2 Ag3 109.35(6) . . ?
Ag6 Ag2 Ag4 59.95(5) . . ?
Ag6 Ag2 Ag8 125.80(7) . . ?
Ag6 Ag2 Ag5A 120.36(7) . . ?
Ag5A Ag2 Ag8 112.22(7) . . ?
S3 Ag2 Pt01 153.39(16) . . ?
S3 Ag2 Ag02 137.90(15) . . ?
S3 Ag2 Ag06 96.68(16) . . ?
S3 Ag2 Ag3 107.38(15) . . ?
S3 Ag2 Ag4 112.75(15) . . ?
S3 Ag2 Ag6 142.69(16) . . ?
S3 Ag2 Ag8 49.69(14) . . ?
S3 Ag2 Ag5A 69.68(14) . . ?
Pt01 Ag3 Ag02 58.29(4) . . ?
Pt01 Ag3 Ag06 57.69(4) . . ?
Pt01 Ag3 Ag07 58.54(4) . . ?
Pt01 Ag3 Ag09 55.72(4) . . ?
Pt01 Ag3 Ag0O 115.13(6) . . ?
Pt01 Ag3 Ag2 57.60(4) . . ?
Pt01 Ag3 Ag5A 108.14(6) . . ?
Ag02 Ag3 Ag06 109.34(6) . . ?
Ag02 Ag3 Ag09 105.07(6) . . ?
Ag02 Ag3 Ag0O 173.41(7) . . ?
Ag02 Ag3 Ag2 61.47(5) . . ?
Ag02 Ag3 Ag5A 66.11(6) . . ?
Ag06 Ag3 Ag09 56.83(5) . . ?
Ag06 Ag3 Ag0O 64.74(5) . . ?
Ag06 Ag3 Ag2 61.26(5) . . ?
Ag06 Ag3 Ag5A 110.35(6) . . ?
Ag07 Ag3 Ag02 59.61(5) . . ?
Ag07 Ag3 Ag06 105.98(6) . . ?
Ag07 Ag3 Ag09 58.34(5) . . ?
Ag07 Ag3 Ag0O 118.19(7) . . ?
Ag07 Ag3 Ag2 108.32(6) . . ?
Ag07 Ag3 Ag5A 121.78(7) . . ?
Ag09 Ag3 Ag5A 162.50(6) . . ?
Ag0O Ag3 Ag09 69.53(6) . . ?
Ag0O Ag3 Ag5A 117.99(7) . . ?
Ag2 Ag3 Ag09 105.04(6) . . ?
Ag2 Ag3 Ag0O 115.58(6) . . ?
Ag2 Ag3 Ag5A 57.60(5) . . ?
S1 Ag3 Pt01 144.21(14) . . ?
S1 Ag3 Ag02 113.00(16) . . ?
S1 Ag3 Ag06 101.83(14) . . ?
S1 Ag3 Ag07 152.07(14) . . ?
S1 Ag3 Ag09 141.18(16) . . ?
S1 Ag3 Ag0O 71.95(15) . . ?
S1 Ag3 Ag2 87.21(14) . . ?
S1 Ag3 Ag5A 47.58(15) . . ?
Pt01 Ag4 Ag06 56.54(4) . . ?
Pt01 Ag4 Ag0A 56.68(4) . . ?
Pt01 Ag4 Ag1 57.93(4) . . ?
Pt01 Ag4 Ag2 58.87(4) . . ?
Pt01 Ag4 Ag6 58.91(4) . . ?
Pt01 Ag4 Ag7 114.21(6) . . ?
Ag06 Ag4 Ag0A 103.86(6) . . ?
Ag06 Ag4 Ag7 68.05(6) . . ?
Ag0A Ag4 Ag7 113.47(6) . . ?
Ag1 Ag4 Ag06 58.06(5) . . ?
Ag1 Ag4 Ag0A 58.21(5) . . ?
Ag1 Ag4 Ag7 64.28(5) . . ?
Ag2 Ag4 Ag06 61.35(5) . . ?
Ag2 Ag4 Ag0A 107.45(6) . . ?
Ag2 Ag4 Ag1 108.51(6) . . ?
Ag2 Ag4 Ag7 120.44(7) . . ?
Ag6 Ag4 Ag06 107.70(6) . . ?
Ag6 Ag4 Ag0A 60.81(5) . . ?
Ag6 Ag4 Ag1 108.25(6) . . ?
Ag6 Ag4 Ag2 59.85(5) . . ?
Ag6 Ag4 Ag7 172.47(7) . . ?
S0B Ag4 Pt01 146.97(14) . . ?
S0B Ag4 Ag06 143.56(14) . . ?
S0B Ag4 Ag0A 90.31(14) . . ?
S0B Ag4 Ag1 105.94(13) . . ?
S0B Ag4 Ag2 145.55(14) . . ?
S0B Ag4 Ag6 108.52(14) . . ?
S0B Ag4 Ag7 75.51(14) . . ?
Pt01 Ag5 Ag02 58.20(4) . . ?
Pt01 Ag5 Ag03 59.95(5) . . ?
Pt01 Ag5 Ag07 56.60(4) . . ?
Pt01 Ag5 Ag0A 58.08(4) . . ?
Pt01 Ag5 Ag0M 115.11(6) . . ?
Pt01 Ag5 Ag6 57.52(4) . . ?
Pt01 Ag5 Ag2A 108.25(6) . . ?
Ag02 Ag5 Ag07 57.20(5) . . ?
Ag02 Ag5 Ag0M 64.61(5) . . ?
Ag02 Ag5 Ag6 61.77(5) . . ?
Ag02 Ag5 Ag2A 112.14(6) . . ?
Ag03 Ag5 Ag02 108.50(6) . . ?
Ag03 Ag5 Ag07 60.84(5) . . ?
Ag03 Ag5 Ag0A 59.17(5) . . ?
Ag03 Ag5 Ag0M 118.87(7) . . ?
Ag03 Ag5 Ag6 108.39(6) . . ?
Ag03 Ag5 Ag2A 118.19(7) . . ?
Ag07 Ag5 Ag0M 68.38(6) . . ?
Ag07 Ag5 Ag2A 164.06(7) . . ?
Ag0A Ag5 Ag02 109.25(6) . . ?
Ag0A Ag5 Ag07 106.07(6) . . ?
Ag0A Ag5 Ag0M 173.18(7) . . ?
Ag0A Ag5 Ag6 60.34(5) . . ?
Ag0A Ag5 Ag2A 64.48(5) . . ?
Ag0M Ag5 Ag2A 119.90(7) . . ?
Ag6 Ag5 Ag07 105.86(6) . . ?
Ag6 Ag5 Ag0M 116.54(6) . . ?
Ag6 Ag5 Ag2A 58.56(5) . . ?
S8A Ag5 Pt01 145.03(13) . . ?
S8A Ag5 Ag02 101.15(13) . . ?
S8A Ag5 Ag03 150.16(13) . . ?
S8A Ag5 Ag07 139.29(13) . . ?
S8A Ag5 Ag0A 113.98(13) . . ?
S8A Ag5 Ag0M 71.13(13) . . ?
S8A Ag5 Ag6 88.33(13) . . ?
S8A Ag5 Ag2A 49.87(12) . . ?
Pt01 Ag6 Ag02 56.79(4) . . ?
Pt01 Ag6 Ag0A 57.40(4) . . ?
Pt01 Ag6 Ag2 59.30(5) . . ?
Pt01 Ag6 Ag4 59.88(5) . . ?
Pt01 Ag6 Ag5 57.56(4) . . ?
Pt01 Ag6 Ag2A 112.39(6) . . ?
Pt01 Ag6 Ag4A 107.37(6) . . ?
Ag02 Ag6 Ag4A 55.15(5) . . ?
Ag0A Ag6 Ag02 104.68(6) . . ?
Ag0A Ag6 Ag5 58.44(5) . . ?
Ag0A Ag6 Ag2A 65.66(6) . . ?
Ag0A Ag6 Ag4A 159.09(7) . . ?
Ag2 Ag6 Ag02 61.05(5) . . ?
Ag2 Ag6 Ag0A 108.73(6) . . ?
Ag2 Ag6 Ag4 60.19(5) . . ?
Ag2 Ag6 Ag5 108.18(6) . . ?
Ag2 Ag6 Ag2A 171.28(7) . . ?
Ag2 Ag6 Ag4A 68.30(6) . . ?
Ag4 Ag6 Ag02 108.37(6) . . ?
Ag4 Ag6 Ag0A 62.12(5) . . ?
Ag4 Ag6 Ag5 109.21(6) . . ?
Ag4 Ag6 Ag2A 119.27(7) . . ?
Ag4 Ag6 Ag4A 125.61(7) . . ?
Ag5 Ag6 Ag02 57.91(5) . . ?
Ag5 Ag6 Ag2A 63.35(5) . . ?
Ag5 Ag6 Ag4A 101.97(6) . . ?
Ag2A Ag6 Ag02 112.94(6) . . ?
Ag2A Ag6 Ag4A 114.32(7) . . ?
S4 Ag6 Pt01 152.08(15) . . ?
S4 Ag6 Ag02 95.42(15) . . ?
S4 Ag6 Ag0A 138.96(15) . . ?
S4 Ag6 Ag2 112.30(15) . . ?
S4 Ag6 Ag4 142.86(14) . . ?
S4 Ag6 Ag5 107.54(14) . . ?
S4 Ag6 Ag2A 73.64(14) . . ?
S4 Ag6 Ag4A 49.18(15) . . ?
Ag1 Ag7 Ag06 52.04(4) . . ?
Ag4 Ag7 Ag06 55.41(5) . . ?
Ag4 Ag7 Ag1 56.40(5) . . ?
S9A Ag7 Ag06 102.93(13) . . ?
S9A Ag7 Ag1 51.49(12) . . ?
S9A Ag7 Ag4 89.33(13) . . ?
S1B Ag7 Ag06 88.41(15) . . ?
S1B Ag7 Ag1 140.30(15) . . ?
S1B Ag7 Ag4 101.00(16) . . ?
S1B Ag7 S9A 167.79(19) . . ?
Ag06 Ag8 Ag2 58.58(5) . . ?
S011 Ag8 Ag06 51.43(11) . . ?
S011 Ag8 Ag2 91.89(12) . . ?
S1B Ag8 Ag06 99.83(15) . . ?
S1B Ag8 S011 97.51(18) . . ?
S1B Ag8 Ag2 141.62(15) . . ?
S1B Ag8 S3 160.1(2) . . ?
S3 Ag8 Ag06 99.78(14) . . ?
S3 Ag8 S011 97.37(19) . . ?
S3 Ag8 Ag2 50.66(13) . . ?
Ag0A Ag1A S00X 50.28(11) . . ?
Ag0A Ag1A Ag2A 62.07(5) . . ?
S00X Ag1A Ag2A 91.47(11) . . ?
S0B Ag1A Ag0A 93.43(13) . . ?
S0B Ag1A S00X 92.04(17) . . ?
S0B Ag1A Ag2A 143.52(14) . . ?
S0AA Ag1A Ag0A 97.12(16) . . ?
S0AA Ag1A S00X 92.13(19) . . ?
S0AA Ag1A Ag2A 46.55(15) . . ?
S0AA Ag1A S0B 168.9(2) . . ?
S00V Ag3A Ag4A 55.88(11) . . ?
S8A Ag3A S00V 83.99(16) . . ?
S8A Ag3A Ag4A 106.63(12) . . ?
P1 Ag3A S00V 114.57(19) . . ?
P1 Ag3A Ag4A 120.26(16) . . ?
P1 Ag3A S8A 132.4(2) . . ?
P1 Ag3A S4 125.5(2) . . ?
S4 Ag3A S00V 96.64(18) . . ?
S4 Ag3A Ag4A 46.24(15) . . ?
S4 Ag3A S8A 92.34(17) . . ?
Ag02 Ag5A Ag4A 50.50(5) . . ?
Ag2 Ag5A Ag02 55.36(5) . . ?
Ag2 Ag5A Ag3 55.95(5) . . ?
Ag2 Ag5A Ag4A 63.85(6) . . ?
Ag3 Ag5A Ag02 51.30(5) . . ?
Ag3 Ag5A Ag4A 98.32(6) . . ?
S1 Ag5A Ag02 100.68(14) . . ?
S1 Ag5A Ag2 87.59(14) . . ?
S1 Ag5A Ag3 49.95(13) . . ?
S1 Ag5A Ag4A 147.18(14) . . ?
S5 Ag5A Ag02 88.42(16) . . ?
S5 Ag5A Ag2 105.57(17) . . ?
S5 Ag5A Ag3 139.69(17) . . ?
S5 Ag5A Ag4A 45.37(16) . . ?
S5 Ag5A S1 166.7(2) . . ?
Ag0A Ag2A Ag1A 53.02(5) . . ?
Ag5 Ag2A Ag0A 54.14(5) . . ?
Ag5 Ag2A Ag1A 104.31(6) . . ?
Ag6 Ag2A Ag0A 56.56(5) . . ?
Ag6 Ag2A Ag5 58.09(5) . . ?
Ag6 Ag2A Ag1A 67.46(6) . . ?
S8A Ag2A Ag0A 105.48(13) . . ?
S8A Ag2A Ag5 51.67(12) . . ?
S8A Ag2A Ag6 89.17(13) . . ?
S8A Ag2A Ag1A 154.21(14) . . ?
S0AA Ag2A Ag0A 89.33(16) . . ?
S0AA Ag2A Ag5 142.48(17) . . ?
S0AA Ag2A Ag6 111.82(17) . . ?
S0AA Ag2A Ag1A 46.46(16) . . ?
S0AA Ag2A S8A 158.8(2) . . ?
S9A Ag7A S0B 92.83(17) . . ?
P2 Ag7A S9A 136.6(2) . . ?
P2 Ag7A S0B 128.7(2) . . ?
Ag02 Ag4A S00V 50.99(11) . . ?
Ag02 Ag4A Ag6 59.42(5) . . ?
Ag02 Ag4A Ag3A 86.65(6) . . ?
Ag02 Ag4A Ag5A 64.44(6) . . ?
S00V Ag4A Ag6 91.37(11) . . ?
S00V Ag4A Ag3A 52.16(11) . . ?
S00V Ag4A Ag5A 92.81(12) . . ?
Ag6 Ag4A Ag3A 78.80(6) . . ?
Ag6 Ag4A Ag5A 100.96(7) . . ?
Ag3A Ag4A Ag5A 144.75(7) . . ?
S4 Ag4A Ag02 100.05(14) . . ?
S4 Ag4A S00V 96.34(17) . . ?
S4 Ag4A Ag6 50.32(13) . . ?
S4 Ag4A Ag3A 49.69(14) . . ?
S4 Ag4A Ag5A 149.87(15) . . ?
S5 Ag4A Ag02 100.56(16) . . ?
S5 Ag4A S00V 96.23(18) . . ?
S5 Ag4A Ag6 145.38(18) . . ?
S5 Ag4A Ag3A 131.35(17) . . ?
S5 Ag4A Ag5A 45.10(16) . . ?
S5 Ag4A S4 159.4(2) . . ?
S1 Ag6A S011 83.39(17) . . ?
S3 Ag6A S011 93.22(18) . . ?
S3 Ag6A S1 90.14(18) . . ?
P6 Ag6A S011 105.1(2) . . ?
P6 Ag6A S1 134.8(2) . . ?
P6 Ag6A S3 132.3(2) . . ?
Ag5 S8A Ag3A 116.20(19) . . ?
Ag2A S8A Ag5 78.46(16) . . ?
Ag2A S8A Ag3A 99.19(19) . . ?
C10 S8A Ag5 124.5(8) . . ?
C10 S8A Ag3A 118.0(8) . . ?
C10 S8A Ag2A 103.5(8) . . ?
Ag1 S9A Ag7A 118.4(2) . . ?
Ag7 S9A Ag1 79.68(15) . . ?
Ag7 S9A Ag7A 97.19(19) . . ?
C37 S9A Ag1 118.0(9) . . ?
C37 S9A Ag7 112.3(10) . . ?
C37 S9A Ag7A 119.6(9) . . ?
Ag4 S0B Ag7A 114.0(2) . . ?
Ag1A S0B Ag4 87.60(18) . . ?
Ag1A S0B Ag7A 92.7(2) . . ?
C7 S0B Ag4 124.0(8) . . ?
C7 S0B Ag1A 105.4(8) . . ?
C7 S0B Ag7A 119.2(8) . . ?
Ag7 S1B Ag8 93.0(2) . . ?
C36 S1B Ag7 103.9(9) . . ?
C36 S1B Ag8 108.2(9) . . ?
Ag3 S1 Ag6A 118.3(2) . . ?
Ag5A S1 Ag3 82.46(17) . . ?
Ag5A S1 Ag6A 96.7(2) . . ?
C6AA S1 Ag3 121.4(10) . . ?
C6AA S1 Ag5A 108.8(11) . . ?
C6AA S1 Ag6A 117.0(10) . . ?
Ag2 S3 Ag6A 112.1(2) . . ?
Ag8 S3 Ag2 79.65(18) . . ?
Ag8 S3 Ag6A 85.7(2) . . ?
C77 S3 Ag2 120.9(8) . . ?
C77 S3 Ag8 103.7(10) . . ?
C77 S3 Ag6A 127.0(8) . . ?
C8 P1 Ag3A 117.0(9) . . ?
C11 P1 Ag3A 111.1(7) . . ?
C11 P1 C8 104.5(11) . . ?
C16 P1 Ag3A 110.8(6) . . ?
C16 P1 C8 106.5(11) . . ?
C16 P1 C11 106.1(9) . . ?
C12 P2 Ag7A 108.8(9) . . ?
C12 P2 C18 106.0(13) . . ?
C18 P2 Ag7A 117.9(9) . . ?
C21 P2 Ag7A 116.6(9) . . ?
C21 P2 C12 104.9(13) . . ?
C21 P2 C18 101.5(12) . . ?
Ag1A S0AA Ag2A 87.0(2) . . ?
C61 S0AA Ag1A 112.6(11) . . ?
C61 S0AA Ag2A 107.8(12) . . ?
Ag6 S4 Ag3A 110.4(2) . . ?
Ag4A S4 Ag6 80.50(18) . . ?
Ag4A S4 Ag3A 84.06(19) . . ?
C19 S4 Ag6 131.2(9) . . ?
C19 S4 Ag3A 118.4(9) . . ?
C19 S4 Ag4A 101.6(11) . . ?
Ag5A S5 Ag4A 89.5(2) . . ?
C60 S5 Ag5A 106.2(11) . . ?
C60 S5 Ag4A 103.6(11) . . ?
C2CA P6 Ag6A 111.9(11) . . ?
C2CA P6 C65 104.2(13) . . ?
C65 P6 Ag6A 116.2(8) . . ?
C74 P6 Ag6A 111.8(8) . . ?
C74 P6 C2CA 104.6(14) . . ?
C74 P6 C65 107.4(11) . . ?
C5 C1 C9 113.0(16) . . ?
C77 C3 C4AA 116.6(18) . . ?
C1 C5 S01C 104.9(13) . . ?
C49 C5 S01C 115.7(15) . . ?
C49 C5 C1 104.0(17) . . ?
C39 C6 S00V 111.4(17) . . ?
C51 C6 S00V 111.9(18) . . ?
C51 C6 C39 111(2) . . ?
C29 C7 S0B 111.7(17) . . ?
C29 C7 C50 109(2) . . ?
C50 C7 S0B 113.4(16) . . ?
C69 C8 P1 122(2) . . ?
C79 C8 P1 121(2) . . ?
C79 C8 C69 117(3) . . ?
C53 C9 C1 107.7(17) . . ?
C20 C10 S8A 111.8(17) . . ?
C43 C10 S8A 109.8(17) . . ?
C43 C10 C20 112(2) . . ?
C47 C11 P1 117.0(10) . . ?
C47 C11 C0DA 120.0 . . ?
C0DA C11 P1 122.9(10) . . ?
C11 C47 C4BA 120.0 . . ?
C62 C4BA C47 120.0 . . ?
C4BA C62 C2JA 120.0 . . ?
C0DA C2JA C62 120.0 . . ?
C2JA C0DA C11 120.0 . . ?
C23 C12 P2 119(2) . . ?
C67 C12 P2 123(2) . . ?
C67 C12 C23 118(3) . . ?
C71 C14 P017 117.8(9) . . ?
C71 C14 C26 120.0 . . ?
C26 C14 P017 122.2(9) . . ?
C52 C71 C14 120.0 . . ?
C71 C52 C8HA 120.0 . . ?
C52 C8HA C0BA 120.0 . . ?
C26 C0BA C8HA 120.0 . . ?
C0BA C26 C14 120.0 . . ?
C7CA C15 S010 109.9(19) . . ?
C7CA C15 C9EA 110(3) . . ?
C9EA C15 S010 113(2) . . ?
C5BA C16 P1 122.0(10) . . ?
C5BA C16 C31 120.0 . . ?
C31 C16 P1 117.9(10) . . ?
C6BA C5BA C16 120.0 . . ?
C5BA C6BA C7BA 120.0 . . ?
C6BA C7BA C8BA 120.0 . . ?
C31 C8BA C7BA 120.0 . . ?
C8BA C31 C16 120.0 . . ?
C66 C18 P2 125(2) . . ?
C66 C18 C1EA 117(3) . . ?
C1EA C18 P2 118(2) . . ?
C0CA C19 S4 112.9(19) . . ?
C0CA C19 C1CA 111(2) . . ?
C1CA C19 S4 110.9(19) . . ?
C1BA C20 C10 111(2) . . ?
C70 C21 P2 120(2) . . ?
C81 C21 P2 125(2) . . ?
C81 C21 C70 115(2) . . ?
C64 C23 C12 121(3) . . ?
C29 C24 C4FA 109(2) . . ?
C28 C27 S00X 109.8(18) . . ?
C28 C27 C35 110(2) . . ?
C35 C27 S00X 112.0(17) . . ?
C27 C28 C80 112(2) . . ?
C24 C29 C7 114(2) . . ?
C75 C32 C4HA 113(2) . . ?
C1DA C33 P017 120.3(10) . . ?
C1DA C33 C85 120.0 . . ?
C85 C33 P017 119.7(10) . . ?
C2DA C1DA C33 120.0 . . ?
C1DA C2DA C3DA 120.0 . . ?
C4DA C3DA C2DA 120.0 . . ?
C85 C4DA C3DA 120.0 . . ?
C4DA C85 C33 120.0 . . ?
C90 C35 C27 113(2) . . ?
C30 C36 S1B 112(2) . . ?
C30 C36 C3AA 111(2) . . ?
C3AA C36 S1B 104.7(18) . . ?
C89 C37 S9A 112.4(19) . . ?
C89 C37 C6CA 111(2) . . ?
C6CA C37 S9A 107.5(17) . . ?
C3BA C38 C46 113(2) . . ?
C6 C39 C6DA 110(2) . . ?
C51 C40 C54 110(2) . . ?
C63 C41 S00Z 109.9(18) . . ?
C63 C41 C83 113(2) . . ?
C83 C41 S00Z 110.5(17) . . ?
C10 C43 C88 110(2) . . ?
C38 C46 S019 109.8(18) . . ?
C38 C46 C55 108(2) . . ?
C55 C46 S019 112.1(18) . . ?
C5 C49 C8CA 112.7(19) . . ?
C7 C50 C72 114(2) . . ?
C6 C51 C40 116(2) . . ?
C8CA C53 C9 108.6(19) . . ?
C6DA C54 C40 112(2) . . ?
C84 C55 C46 111(2) . . ?
C25 C59 P017 115.9(9) . . ?
C25 C59 C34 120.0 . . ?
C34 C59 P017 124.1(9) . . ?
C8AA C25 C59 120.0 . . ?
C25 C8AA C9AA 120.0 . . ?
C8AA C9AA C82 120.0 . . ?
C34 C82 C9AA 120.0 . . ?
C82 C34 C59 120.0 . . ?
C5AA C60 S5 106.5(19) . . ?
C7DA C60 S5 109(2) . . ?
C7DA C60 C5AA 109(3) . . ?
C41 C63 C7AA 112(2) . . ?
C87 C64 C23 121(3) . . ?
C4EA C66 C18 125(3) . . ?
C12 C67 C48 120(3) . . ?
C9HA C69 C8 120(3) . . ?
C8DA C70 C21 121(3) . . ?
C4FA C72 C50 111(2) . . ?
C3BA C73 C84 113(2) . . ?
C32 C75 S011 112.6(19) . . ?
C32 C75 C0FA 110(2) . . ?
C0FA C75 S011 114.0(18) . . ?
C3 C77 S3 110.7(16) . . ?
C86 C77 S3 113.8(18) . . ?
C86 C77 C3 102.9(19) . . ?
C8 C79 C9BA 123(3) . . ?
C28 C80 C57 110(2) . . ?
C0EA C81 C21 121(3) . . ?
C55 C84 C73 112(2) . . ?
C64 C87 C48 120(3) . . ?
C37 C89 C9CA 112(2) . . ?
C58 C6AA S1 113(2) . . ?
C58 C6AA C5JA 108(3) . . ?
C5JA C6AA S1 110(2) . . ?
C73 C3BA C38 111(2) . . ?
C9IA C5AA C60 108(3) . . ?
C20 C1BA C2BA 113(2) . . ?
C36 C30 C0AA 114(2) . . ?
C6FA C6CA C37 109(2) . . ?
C2CA C4CA C5CA 119(3) . . ?
C1AA C2AA C3AA 109(2) . . ?
C6IA C5CA C4CA 120(3) . . ?
C88 C2BA C1BA 111(2) . . ?
C53 C8CA C49 115.6(19) . . ?
C87 C48 C67 120(3) . . ?
C15 C7CA C6HA 105(2) . . ?
C1AA C0AA C30 111(2) . . ?
C3 C4AA C3HA 99.6(19) . . ?
C90 C57 C80 111(2) . . ?
C4CA C2CA P6 117(2) . . ?
C3CA C2CA P6 122(3) . . ?
C3CA C2CA C4CA 122(3) . . ?
C2CA C3CA C7FA 118(3) . . ?
C79 C9BA C1FA 119(3) . . ?
C63 C7AA C76 108(2) . . ?
C0AA C1AA C2AA 115(2) . . ?
C5DA C76 C7AA 113(2) . . ?
C19 C0CA C0JA 117(2) . . ?
C5EA C78 S01F 113(3) . . ?
C5IA C78 S01F 111(2) . . ?
C5IA C78 C5EA 109(3) . . ?
C36 C3AA C2AA 109(2) . . ?
C5FA C9CA C89 112(2) . . ?
C41 C83 C5DA 113(2) . . ?
C19 C1CA C2FA 106(2) . . ?
C2BA C88 C43 113(2) . . ?
C35 C90 C57 113(2) . . ?
C54 C6DA C39 112(2) . . ?
C8FA C9FA C4GA 115(3) . . ?
C8DA C9DA C0EA 118(3) . . ?
C68 C0FA C75 114(2) . . ?
C0JA C3FA C2FA 111(3) . . ?
C72 C4FA C24 112(2) . . ?
C61 C1GA C2IA 117(3) . . ?
C9DA C8DA C70 121(3) . . ?
C6IA C7FA C3CA 121(3) . . ?
C15 C9EA C3JA 111(3) . . ?
C60 C7DA C3IA 109(3) . . ?
C5GA C0GA C58 106(2) . . ?
C9FA C8FA S01D 107(2) . . ?
C9FA C8FA C2GA 109(3) . . ?
C2GA C8FA S01D 112(2) . . ?
C6AA C58 C0GA 112(3) . . ?
C76 C5DA C83 110(2) . . ?
C1GA C61 S0AA 116(2) . . ?
C1GA C61 C0IA 113(3) . . ?
C0IA C61 S0AA 115(2) . . ?
C2EA C3EA C4EA 120(3) . . ?
C66 C4EA C3EA 120(3) . . ?
C6FA C5FA C9CA 113(2) . . ?
C5HA C68 C0FA 114(3) . . ?
C81 C0EA C9DA 123(3) . . ?
C8EA C7EA C6EA 108(3) . . ?
C78 C5EA C6EA 111(3) . . ?
C7EA C8EA C5IA 109(4) . . ?
C7EA C6EA C5EA 111(3) . . ?
C5FA C6FA C6CA 113(2) . . ?
C9HA C1FA C9BA 123(3) . . ?
C18 C1EA C2EA 120(3) . . ?
C3EA C2EA C1EA 118(3) . . ?
C3FA C2FA C1CA 107(2) . . ?
C77 C86 C4JA 114(2) . . ?
C45 C3GA C2GA 110(3) . . ?
C1HA C2HA C139 120.0 . . ?
C2HA C1HA C65 120.0 . . ?
C1HA C65 P6 123.3(13) . . ?
C8IA C65 P6 115.8(13) . . ?
C8IA C65 C1HA 120.0 . . ?
C133 C8IA C65 120.0 . . ?
C8IA C133 C139 120.0 . . ?
C133 C139 C2HA 120.0 . . ?
C3GA C45 C4GA 110(3) . . ?
C1JA C1IA C0IA 113(3) . . ?
C5GA C6GA C5JA 103(3) . . ?
C78 C5IA C8EA 114(3) . . ?
C8FA C2GA C3GA 112(3) . . ?
C6HA C7HA C3JA 110(3) . . ?
C1FA C9HA C69 119(3) . . ?
C1JA C2IA C1GA 111(3) . . ?
C3IA C4IA C9IA 108(3) . . ?
C45 C4GA C9FA 109(3) . . ?
C61 C0IA C1IA 111(3) . . ?
C4IA C3IA C7DA 112(3) . . ?
C68 C5HA C4HA 116(3) . . ?
C6GA C5GA C0GA 116(3) . . ?
C9GA C8GA C74 120.0 . . ?
C8GA C9GA C0HA 120.0 . . ?
C7IA C0HA C9GA 120.0 . . ?
C0HA C7IA C7GA 120.0 . . ?
C7IA C7GA C74 120.0 . . ?
C8GA C74 P6 116.6(13) . . ?
C7GA C74 P6 123.4(13) . . ?
C7GA C74 C8GA 120.0 . . ?
C32 C4HA C5HA 107(3) . . ?
C7HA C6HA C7CA 108(3) . . ?
C4AA C3HA C4JA 116(2) . . ?
C6AA C5JA C6GA 111(3) . . ?
C3FA C0JA C0CA 113(2) . . ?
C5CA C6IA C7FA 119(3) . . ?
C2IA C1JA C1IA 114(3) . . ?
C7HA C3JA C9EA 112(3) . . ?
C4IA C9IA C5AA 112(3) . . ?
C86 C4JA C3HA 100.6(17) . . ?
C8JA C9JA B15 128(3) . . ?
C8JA C9JA C44 115(3) . . ?
C44 C9JA B15 117(3) . . ?
C9JA C8JA C7JA 121(3) . . ?
C6JA C7JA C8JA 123(3) . . ?
C7JA C6JA C0KA 120(3) . . ?
C2KA C1KA B15 120(3) . . ?
C2KA C1KA C5KA 112(3) . . ?
C5KA C1KA B15 128(3) . . ?
C3KA C2KA C1KA 123(3) . . ?
C7KA C6KA C5LA 120.0 . . ?
C7KA C6KA B15 119.3(16) . . ?
C5LA C6KA B15 120.6(16) . . ?
C6KA C7KA C2LA 120.0 . . ?
C3LA C2LA C7KA 120.0 . . ?
C2LA C3LA C4LA 120.0 . . ?
C5LA C4LA C3LA 120.0 . . ?
C4LA C5LA C6KA 120.0 . . ?
C9JA B15 C1KA 107(2) . . ?
C9JA B15 C6KA 106(2) . . ?
C9JA B15 C8KA 114(3) . . ?
C1KA B15 C6KA 109(3) . . ?
C8KA B15 C1KA 110(2) . . ?
C8KA B15 C6KA 109.7(19) . . ?
C1KA C5KA C6LA 125(3) . . ?
C4KA C3KA C2KA 120(3) . . ?
C6LA C4KA C3KA 123(4) . . ?
C9KA O37 C0LA 118(4) . . ?
C0KA C44 C9JA 124(3) . . ?
C44 C0KA C6JA 117(3) . . ?
O37 C9KA C96 113(4) . . ?
O37 C0LA C1LA 111(4) . . ?
C5MA C13 C3MA 120.0 . . ?
C4MA C5MA C13 120.0 . . ?
C5MA C4MA C1MA 120.0 . . ?
C4MA C1MA B20 123(2) . . ?
C2MA C1MA C4MA 120.0 . . ?
C2MA C1MA B20 116.7(19) . . ?
C1MA C2MA C3MA 120.0 . . ?
C2MA C3MA C13 120.0 . . ?
C4KA C6LA C5KA 118(4) . . ?
C7LA C42 C8LA 120.0 . . ?
C8KA C7LA C42 120.0 . . ?
C7LA C8KA B15 121.6(19) . . ?
C7LA C8KA C0MA 120.0 . . ?
C0MA C8KA B15 118.4(19) . . ?
C9LA C0MA C8KA 120.0 . . ?
C0MA C9LA C8LA 120.0 . . ?
C9LA C8LA C42 120.0 . . ?
C6MA C4 C7MA 114(3) . . ?
C6MA C4 B20 128(3) . . ?
C7MA C4 B20 117(3) . . ?
C8NA C0NA C9MA 120.0 . . ?
C9NA C8NA C0NA 120.0 . . ?
C8NA C9NA C0OA 120.0 . . ?
C1NA C0OA C9NA 120.0 . . ?
C0OA C1NA C9MA 120.0 . . ?
C0NA C9MA B20 118.2(16) . . ?
C1NA C9MA C0NA 120.0 . . ?
C1NA C9MA B20 121.7(16) . . ?
C4 C6MA C1OA 123(3) . . ?
C4NA C2NA B20 121(3) . . ?
C3NA C2NA C4NA 114(3) . . ?
C3NA C2NA B20 125(3) . . ?
C8MA C7MA C4 123(3) . . ?
C7MA C8MA C2OA 119(3) . . ?
C7NA C4NA C2NA 125(3) . . ?
C2NA C3NA C5NA 123(3) . . ?
C1MA B20 C9MA 108(2) . . ?
C1MA B20 C2NA 113(3) . . ?
C4 B20 C1MA 113(3) . . ?
C4 B20 C9MA 109(2) . . ?
C4 B20 C2NA 110(2) . . ?
C2NA B20 C9MA 105(3) . . ?
C6NA C5NA C3NA 120(3) . . ?
C1OA C2OA C8MA 116(3) . . ?
C6MA C1OA C2OA 123(3) . . ?
C5NA C6NA C7NA 118(3) . . ?
C4NA C7NA C6NA 119(4) . . ?

_smtbx_masks_special_details     ?
loop_
_smtbx_masks_void_nr
_smtbx_masks_void_average_x
_smtbx_masks_void_average_y
_smtbx_masks_void_average_z
_smtbx_masks_void_volume
_smtbx_masks_void_count_electrons
_smtbx_masks_void_content
1 0.000 -0.193 -0.253 2826.5 1619.8 ?
2 0.161 0.028 0.419 16.6 0.0 ?
3 0.161 0.472 0.919 16.6 0.0 ?
4 0.384 0.199 0.064 202.1 72.8 ?
5 0.384 0.301 0.564 202.1 71.0 ?
6 0.427 0.036 0.343 9.9 0.0 ?
7 0.427 0.464 0.843 9.9 0.0 ?
8 0.616 0.699 0.436 202.1 70.4 ?
9 0.616 0.801 0.936 202.1 68.7 ?
10 0.573 0.536 0.157 9.9 0.0 ?
11 0.573 0.964 0.657 9.9 0.0 ?
12 0.839 0.528 0.081 16.6 0.0 ?
13 0.839 0.972 0.581 16.6 0.0 ?

_shelx_res_file                  
;
TITL 20180421d_0m_a.res in P2(1)/c
 20180421d_0m.res created by SHELXL-2016/4 at 13:40:33 on 22-Apr-2018
REM Old TITL 20180421d_0m in P21/c #14
REM SHELXT solution in P2(1)/c
REM R1 0.319, Rweak 0.035, Alpha 0.068, Orientation as input
REM Formula found by SHELXT: C537 P4 S48 Ag56 Pt2
CELL 0.71073 21.7785 40.4847 30.7501 90 99.764 90
ZERR 4 0.0055 0.01 0.0076 0 0.003 0
LATT 1
SYMM -X,0.5+Y,0.5-Z
SFAC C H Ag B O P Pt S
UNIT 928 1224 112 8 4 16 4 72
DFIX 1.53 0.01 C5 C1
DFIX 1.52 0.01 C77 C3
DFIX 2.934 0.001 C4JA C3
DFIX 1.54 0.01 C78 C5IA
DFIX 1.485 0.001 C75 C0FA
FLAT C86 C3 C4AA C4JA
DELU 0.01 0.02 Ag3A P1
DELU 0.01 0.02 Ag6A P6
DELU 0.01 0.02 B15 C9JA C6KA C8KA C1KA
DELU 0.01 0.02 C15 S010 Ag09 Ag0R Ag0S
DELU 0.01 0.02 P1 C16 C8 C11 Ag3A
DELU 0.01 0.02 P6 Ag6A C65 C74 C2CA
SIMU 0.01 0.02 3.8 C1 C3 C5 C6 C7 C8 C9 C10 C11 C12 C14 C15 C16 C18 C19 C20 =
 C21 C23 C24 C25 C26 C27 C28 C29 C32 C33 C34 C35 C36 C37 C38 C39 C40 C41 C43 =
 C46 C47 C49 C50 C51 C52 C53 C54 C55 C59 C60 C63 C64 C65 C66 C67 C69 C70 C71 =
 C72 C73 C74 C75 C77 C79 C80 C81 C82 C84 C87 C89 C6AA C3BA C5AA C9AA C7BA =
 C1BA C30 C31 C6CA C0BA C4CA C2AA C5CA C2BA C8CA C48 C7CA C0AA C4AA C6BA =
 C4BA C57 C5BA C62 C2CA C8AA C3CA C9BA C7AA C1AA C76 C0CA C78 C3AA C9CA C83 =
 C1CA C85 C88 C8BA C90 C6DA C9FA C9DA C0FA C3FA C4FA C1GA C8DA C7FA C9EA =
 C0DA C7DA C0GA C8FA C58 C5DA C61 C3EA C4EA C5FA C68 C0EA C7EA C5EA C8EA =
 C6EA C6FA C1FA C1EA C2EA C2DA C4DA C2FA C86 C1DA C3DA C3GA C2HA C45 C1IA =
 C6GA C8HA C5IA C2GA C7HA C9HA C2IA C7GA C4IA C4GA C0IA C3IA C5HA C0HA C5GA =
 C8GA C4HA C1HA C6HA C3HA C9GA C5JA C2JA C0JA C6IA C1JA C3JA C9IA C4JA C8IA =
 C7IA C133 C139 C9JA C8JA C7JA C6JA C1KA C2KA C6KA C8KA C5KA C3KA C4KA C7KA =
 C44 C0KA C9KA C0LA C1LA C96 C3MA C1MA C4MA C13 C2MA C6LA C2LA C3LA C0MA =
 C5LA C7LA C42 C8LA C9LA C4LA C4 C0NA C6MA C9MA C2NA C7MA C1NA C8MA C4NA =
 C3NA C5MA C5NA C8NA C0OA C2OA C1OA C9NA C6NA C7NA
SIMU 0.01 0.02 2 C1LA C0LA O37 C9KA C96
SIMU 0.001 0.002 2 C77 C3 C4AA C3HA C4JA C86

L.S. 4
PLAN  150
SIZE 0.2 0.1 0.1
TEMP 23
list 4
ABIN
fmap 2
ACTA
OMIT 0 50
OMIT 0 2 0
OMIT 1 1 0
OMIT 1 0 0
OMIT 1 3 0
OMIT 9 1 4
OMIT -4 9 4
OMIT 8 4 4
OMIT -9 5 8
OMIT 7 13 4
OMIT -7 11 4
OMIT 9 25 4
OMIT -11 6 4
OMIT 0 1 1
OMIT 9 1 21
OMIT -1 17 4
OMIT 6 6 8
OMIT -4 2 4
OMIT -3 15 4
OMIT 0 4 0
OMIT -2 15 4
OMIT 6 14 4
OMIT 8 29 4
OMIT -5 16 8
OMIT 15 4 8
OMIT -1 1 1
OMIT -9 11 4
OMIT 15 5 8
OMIT -8 16 21
OMIT 9 4 4
OMIT -4 11 4
OMIT 1 13 8
OMIT 5 11 8
OMIT 12 12 4
OMIT -4 12 4
OMIT -15 6 16
OMIT 2 0 0
OMIT 10 2 21
OMIT 9 13 12
OMIT 0 16 4
OMIT -8 7 8
OMIT 13 3 8
OMIT 7 13 8
OMIT 7 21 8
OMIT 5 25 4
OMIT -5 29 4
OMIT 6 8 17
OMIT -12 17 4
OMIT -5 13 4
OMIT 1 2 0
OMIT 7 26 4
OMIT -3 13 4
OMIT 2 7 4
OMIT -5 24 4
OMIT 9 24 4
OMIT 1 23 13
OMIT 1 15 8
OMIT -8 3 13
OMIT -3 23 8
OMIT -6 12 4
OMIT 8 20 16
OMIT 8 22 4
OMIT 7 1 4
OMIT -5 31 4
OMIT -4 18 17
OMIT -3 2 4
OMIT -7 5 8
OMIT 14 4 9
REM <olex2.extras>
REM <HklSrc "%.\\20180421d_0m.hkl">
REM </olex2.extras>

WGHT    0.063000 2647.275879
EXTI    0.000102
FVAR       0.04216
PT01  7    0.300974    0.421908    1.227043    11.00000    0.01310    0.01867 =
         0.01374    0.00141    0.00048    0.00044
AG02  3    0.228573    0.477156    1.231484    11.00000    0.02087    0.02147 =
         0.02087    0.00015    0.00229    0.00231
AG03  3    0.325964    0.409067    1.142476    11.00000    0.02550    0.02907 =
         0.01579   -0.00076    0.00432    0.00113
AG06  3    0.279643    0.368991    1.277606    11.00000    0.02271    0.02421 =
         0.01798    0.00429    0.00258   -0.00228
AG07  3    0.203899    0.433201    1.159227    11.00000    0.01900    0.02806 =
         0.01635    0.00130   -0.00206    0.00210
AG09  3    0.244952    0.367138    1.184453    11.00000    0.02232    0.02392 =
         0.01991   -0.00155   -0.00214   -0.00262
AG0A  3    0.420029    0.430825    1.211052    11.00000    0.01544    0.02809 =
         0.02317    0.00114    0.00507    0.00011
AG0F  3    0.463623    0.365667    1.161438    11.00000    0.03548    0.03927 =
         0.03202   -0.00019    0.01102   -0.00132
AG0H  3    0.113701    0.371999    1.148552    11.00000    0.02339    0.04055 =
         0.04607    0.00672    0.00073    0.00025
AG0K  3    0.226351    0.452422    1.073224    11.00000    0.04238    0.05097 =
         0.03005    0.00739    0.01325    0.01096
AG0M  3    0.205982    0.515706    1.140609    11.00000    0.04088    0.04765 =
         0.02510    0.00256    0.00618    0.01208
AG0O  3    0.142819    0.342457    1.252810    11.00000    0.02583    0.04457 =
         0.04206    0.00733   -0.00812   -0.00732
AG0R  3    0.186659    0.369895    1.041291    11.00000    0.05425    0.05811 =
         0.02218   -0.00135   -0.00726    0.01059
AG0S  3    0.326613    0.337415    1.114811    11.00000    0.02957    0.04671 =
         0.06256   -0.00966    0.00291    0.00530
S00V  8    0.207047    0.536653    1.214229    11.00000    0.02760    0.02452 =
         0.02303    0.00167    0.00187    0.00370
S00X  8    0.523502    0.407999    1.203307    11.00000    0.02564    0.03217 =
         0.02813    0.00564    0.00985    0.00671
S00Z  8    0.125788    0.414407    1.095435    11.00000    0.01799    0.04135 =
         0.02719   -0.00468   -0.00388    0.00286
S010  8    0.215736    0.336739    1.112527    11.00000    0.02556    0.03018 =
         0.02353   -0.00315   -0.00415   -0.00153
S011  8    0.213677    0.337681    1.322002    11.00000    0.03074    0.02956 =
         0.02966    0.00812    0.00548   -0.00607
P017  6    0.122304    0.364248    0.969787    11.00000    0.02966    0.04690 =
         0.02156   -0.00179   -0.00311    0.00506
S019  8    0.177680    0.505633    1.062975    11.00000    0.02713    0.04951 =
         0.02881    0.00571    0.00062    0.00831
S01C  8    0.289710    0.404590    1.061274    11.00000    0.04119    0.04128 =
         0.02048    0.00526    0.00482    0.00009
S01D  8    0.074785    0.327814    1.187358    11.00000    0.02704    0.05221 =
         0.04730    0.00129    0.00164   -0.00757
S01F  8    0.430705    0.323802    1.109558    11.00000    0.03690    0.05622 =
         0.05436   -0.02244    0.00012    0.00684
AG1   3    0.372270    0.365950    1.222183    11.00000    0.01768    0.02320 =
         0.02729    0.00133    0.00202    0.00360
AG2   3    0.279821    0.437742    1.310710    11.00000    0.02269    0.02981 =
         0.01482    0.00142    0.00302   -0.00007
AG3   3    0.179520    0.412675    1.242391    11.00000    0.01680    0.03053 =
         0.02187    0.00349    0.00345   -0.00138
AG4   3    0.394769    0.409271    1.298922    11.00000    0.01909    0.02575 =
         0.02124    0.00143   -0.00414    0.00193
AG5   3    0.320333    0.474513    1.173682    11.00000    0.02382    0.02291 =
         0.02018    0.00391    0.00489    0.00106
AG6   3    0.364904    0.474601    1.270355    11.00000    0.02362    0.02154 =
         0.02004   -0.00041    0.00058   -0.00277
AG7   3    0.419675    0.337050    1.317122    11.00000    0.04285    0.03196 =
         0.03103    0.00186    0.00672    0.00326
AG8   3    0.312673    0.375270    1.371853    11.00000    0.04038    0.04006 =
         0.02414    0.00034   -0.00100   -0.00076
AG1A  3    0.521426    0.452233    1.279021    11.00000    0.03616    0.04292 =
         0.03254    0.00282   -0.00365   -0.00518
AG3A  3    0.319211    0.571236    1.232903    11.00000    0.05700    0.02382 =
         0.03797   -0.00136    0.01250   -0.00040
AG5A  3    0.154037    0.465518    1.317124    11.00000    0.02906    0.04834 =
         0.03946    0.00243    0.00511    0.00186
AG2A  3    0.444905    0.509035    1.214928    11.00000    0.03150    0.03519 =
         0.03232    0.00575    0.00015   -0.00489
AG7A  3    0.568119    0.366257    1.284001    11.00000    0.02067    0.05004 =
         0.05648   -0.00979   -0.00097    0.00329
AG4A  3    0.265310    0.520881    1.304642    11.00000    0.04079    0.04420 =
         0.02957   -0.00925   -0.00029   -0.00154
AG6A  3    0.158142    0.384606    1.376482    11.00000    0.04923    0.06839 =
         0.04155    0.02295    0.01283   -0.00529
S8A   8    0.351713    0.533870    1.172392    11.00000    0.02577    0.02291 =
         0.02844    0.00250    0.00915   -0.00286
S9A   8    0.468601    0.333950    1.252519    11.00000    0.01786    0.02151 =
         0.03499    0.00332    0.00011    0.00743
S0B   8    0.508773    0.406256    1.327280    11.00000    0.01579    0.03798 =
         0.03043   -0.00739   -0.00575    0.00026
S1B   8    0.387176    0.331307    1.386628    11.00000    0.03167    0.03909 =
         0.02680    0.00512    0.00051   -0.00287
S1    8    0.112257    0.410503    1.301175    11.00000    0.01971    0.05252 =
         0.02989    0.00882    0.01138    0.00352
S3    8    0.251308    0.424197    1.383536    11.00000    0.03929    0.04894 =
         0.01953    0.00686    0.00492    0.00579
P1    6    0.307982    0.629973    1.238430    11.00000    0.03977    0.02110 =
         0.03799   -0.00498    0.00535   -0.00221
P2    6    0.678349    0.357689    1.291199    11.00000    0.01510    0.04147 =
         0.04751   -0.00403    0.00112    0.00492
S0AA  8    0.553248    0.498571    1.240139    11.00000    0.03397    0.04174 =
         0.04459   -0.00276    0.00183   -0.00083
S4    8    0.371919    0.532990    1.295118    11.00000    0.05366    0.02396 =
         0.02214   -0.00477    0.00482    0.00032
S5    8    0.171315    0.522439    1.335498    11.00000    0.04480    0.04936 =
         0.02467   -0.00226   -0.00074    0.01228
P6    6    0.117326    0.351369    1.429397    11.00000    0.04326    0.07339 =
         0.03301    0.01741    0.00994   -0.01481
C1    1    0.294984    0.420706    0.978622    11.00000    0.02560    0.03382 =
         0.02834    0.00256    0.01290   -0.00608
AFIX  23
H1A   2    0.263802    0.437493    0.980611    11.00000   -1.20000
H1B   2    0.273573    0.399769    0.972603    11.00000   -1.20000
AFIX   0
C3    1    0.287369    0.420458    1.472746    11.00000    0.05399    0.06597 =
         0.02914   -0.01446   -0.01500   -0.00166
AFIX  23
H3A   2    0.309633    0.400008    1.470070    11.00000   -1.20000
H3B   2    0.243739    0.414897    1.471258    11.00000   -1.20000
AFIX   0
C5    1    0.338475    0.418447    1.022477    11.00000    0.03211    0.04114 =
         0.02618    0.00044    0.00730   -0.00333
AFIX  13
H5    2    0.371896    0.402519    1.020856    11.00000   -1.20000
AFIX   0
C6    1    0.129319    0.551155    1.218028    11.00000    0.04209    0.04397 =
         0.04144   -0.00439    0.00466    0.00535
AFIX  13
H6    2    0.130886    0.560663    1.247504    11.00000   -1.20000
AFIX   0
C7    1    0.544685    0.419418    1.381799    11.00000    0.03388    0.04491 =
         0.03304   -0.00097   -0.00178   -0.00191
AFIX  13
H7    2    0.534411    0.403028    1.402894    11.00000   -1.20000
AFIX   0
C8    1    0.361932    0.651124    1.281586    11.00000    0.05872    0.05088 =
         0.04564   -0.00414    0.00057   -0.00312
C9    1    0.329698    0.429373    0.939067    11.00000    0.03390    0.04093 =
         0.02799   -0.00175    0.00686   -0.00433
AFIX  23
H9A   2    0.360905    0.412737    0.936419    11.00000   -1.20000
H9B   2    0.300239    0.430074    0.911625    11.00000   -1.20000
AFIX   0
C10   1    0.381207    0.554260    1.125339    11.00000    0.04160    0.04147 =
         0.04716    0.00378    0.01562   -0.00244
AFIX  13
H10   2    0.345144    0.563143    1.105345    11.00000   -1.20000
AFIX  66
C11   1    0.318647    0.650443    1.187460    11.00000    0.05811    0.05121 =
         0.04803    0.00254    0.00132   -0.00400
C47   1    0.285141    0.637998    1.148394    11.00000    0.05796    0.05220 =
         0.04949    0.00187    0.00312   -0.00544
AFIX  43
H47   2    0.256736    0.620950    1.149202    11.00000   -1.20000
AFIX  65
C4BA  1    0.294088    0.651036    1.108120    11.00000    0.06086    0.05589 =
         0.04978    0.00303    0.00114   -0.00388
AFIX  43
H4BA  2    0.271670    0.642710    1.081982    11.00000   -1.20000
AFIX  65
C62   1    0.336542    0.676517    1.106913    11.00000    0.06384    0.05844 =
         0.05298    0.00521    0.00059   -0.00360
AFIX  43
H62   2    0.342528    0.685240    1.079967    11.00000   -1.20000
AFIX  65
C2JA  1    0.370049    0.688961    1.145979    11.00000    0.06526    0.05864 =
         0.05529    0.00460   -0.00032   -0.00615
AFIX  43
H2JA  2    0.398453    0.706010    1.145171    11.00000   -1.20000
AFIX  65
C0DA  1    0.361102    0.675925    1.186253    11.00000    0.06188    0.05669 =
         0.05066    0.00436    0.00008   -0.00754
AFIX  43
H0DA  2    0.383520    0.684251    1.212391    11.00000   -1.20000
AFIX   0
C12   1    0.709685    0.387293    1.257133    11.00000    0.03845    0.05463 =
         0.05458   -0.00094   -0.00133    0.00378
AFIX  66
C14   1    0.166722    0.366032    0.924298    11.00000    0.04192    0.05218 =
         0.04706   -0.00193    0.00980    0.00274
C71   1    0.215776    0.343957    0.925056    11.00000    0.04183    0.05099 =
         0.04648   -0.00198    0.01002    0.00149
AFIX  43
H71   2    0.225013    0.328919    0.948100    11.00000   -1.20000
AFIX  65
C52   1    0.251025    0.344359    0.891373    11.00000    0.04678    0.05493 =
         0.04745   -0.00378    0.00948    0.00403
AFIX  43
H52   2    0.283846    0.329590    0.891881    11.00000   -1.20000
AFIX  65
C8HA  1    0.237220    0.366835    0.856931    11.00000    0.04907    0.05810 =
         0.04820   -0.00294    0.01125    0.00494
AFIX  43
H8HA  2    0.260804    0.367104    0.834394    11.00000   -1.20000
AFIX  65
C0BA  1    0.188165    0.388910    0.856171    11.00000    0.04844    0.05381 =
         0.04651   -0.00155    0.00866    0.00514
AFIX  43
H0BA  2    0.178929    0.403948    0.833127    11.00000   -1.20000
AFIX  65
C26   1    0.152916    0.388508    0.889855    11.00000    0.04507    0.05424 =
         0.04746   -0.00192    0.00978    0.00482
AFIX  43
H26   2    0.120095    0.403278    0.889347    11.00000   -1.20000
AFIX   0
C15   1    0.189161    0.293630    1.116057    11.00000    0.10455    0.03539 =
         0.05075   -0.00720   -0.00596   -0.01550
AFIX  13
H15   2    0.143864    0.293945    1.114607    11.00000   -1.20000
AFIX  66
C16   1    0.230239    0.640635    1.247106    11.00000    0.05269    0.05009 =
         0.04730   -0.00562    0.00420   -0.00069
C5BA  1    0.197976    0.667468    1.226255    11.00000    0.05531    0.05119 =
         0.04828   -0.00580    0.00288   -0.00044
AFIX  43
H5BA  2    0.215628    0.680070    1.206293    11.00000   -1.20000
AFIX  65
C6BA  1    0.139330    0.675466    1.235238    11.00000    0.05408    0.05317 =
         0.05047   -0.00990    0.00331    0.00140
AFIX  43
H6BA  2    0.117745    0.693419    1.221288    11.00000   -1.20000
AFIX  65
C7BA  1    0.112947    0.656630    1.265073    11.00000    0.05052    0.05065 =
         0.04782   -0.00902    0.00371    0.00138
AFIX  43
H7BA  2    0.073709    0.661981    1.271084    11.00000   -1.20000
AFIX  65
C8BA  1    0.145209    0.629797    1.285925    11.00000    0.05063    0.05083 =
         0.04703   -0.00723    0.00481   -0.00078
AFIX  43
H8BA  2    0.127557    0.617195    1.305886    11.00000   -1.20000
AFIX  65
C31   1    0.203855    0.621800    1.276941    11.00000    0.05157    0.04985 =
         0.04683   -0.00665    0.00409    0.00014
AFIX  43
H31   2    0.225440    0.603847    1.290892    11.00000   -1.20000
AFIX   0
C18   1    0.705340    0.317392    1.275934    11.00000    0.04149    0.05489 =
         0.05675   -0.00221   -0.00275    0.00666
C19   1    0.404106    0.551477    1.348546    11.00000    0.06858    0.05362 =
         0.03183   -0.00522   -0.00858    0.00022
AFIX  13
H19   2    0.446526    0.558842    1.346932    11.00000   -1.20000
AFIX   0
C20   1    0.413996    0.529590    1.099051    11.00000    0.04487    0.04465 =
         0.04839    0.00271    0.01623   -0.00256
AFIX  23
H20A  2    0.447399    0.518737    1.118788    11.00000   -1.20000
H20B  2    0.384510    0.512805    1.086391    11.00000   -1.20000
AFIX   0
C21   1    0.722931    0.363047    1.344817    11.00000    0.03847    0.05417 =
         0.05126   -0.00129   -0.00124    0.00515
C23   1    0.689633    0.420643    1.257689    11.00000    0.03823    0.05325 =
         0.05343   -0.00092    0.00036    0.00183
AFIX  43
H23   2    0.660822    0.426670    1.275379    11.00000   -1.20000
AFIX   0
C24   1    0.646959    0.430666    1.431254    11.00000    0.03740    0.04753 =
         0.03647   -0.00340   -0.00394   -0.00242
AFIX  23
H24A  2    0.691519    0.432146    1.431712    11.00000   -1.20000
H24B  2    0.639535    0.414265    1.452766    11.00000   -1.20000
AFIX   0
C27   1    0.558160    0.433020    1.162596    11.00000    0.03621    0.04925 =
         0.05004    0.00055    0.00960   -0.00006
AFIX  13
H27   2    0.582742    0.450888    1.178508    11.00000   -1.20000
AFIX   0
C28   1    0.600332    0.412166    1.141317    11.00000    0.03716    0.05012 =
         0.05178   -0.00060    0.00891    0.00222
AFIX  23
H28A  2    0.576866    0.393897    1.126320    11.00000   -1.20000
H28B  2    0.632483    0.403048    1.163817    11.00000   -1.20000
AFIX   0
C29   1    0.614893    0.420803    1.386454    11.00000    0.03578    0.04701 =
         0.03950   -0.00378   -0.00242    0.00083
AFIX  23
H29A  2    0.630034    0.399235    1.379493    11.00000   -1.20000
H29B  2    0.625889    0.436379    1.365068    11.00000   -1.20000
AFIX   0
C32   1    0.262391    0.282011    1.288898    11.00000    0.06444    0.04403 =
         0.06736    0.00768    0.00691   -0.00560
AFIX  23
H32A  2    0.296800    0.296042    1.284258    11.00000   -1.20000
H32B  2    0.230274    0.283713    1.262960    11.00000   -1.20000
AFIX  66
C33   1    0.076780    0.326381    0.958871    11.00000    0.04339    0.05644 =
         0.05750    0.00033    0.01011    0.00289
C1DA  1    0.059287    0.308616    0.993473    11.00000    0.04788    0.05929 =
         0.06327    0.00080    0.01142    0.00144
AFIX  43
H1DA  2    0.070805    0.315996    1.022346    11.00000   -1.20000
AFIX  65
C2DA  1    0.024579    0.279821    0.984923    11.00000    0.04866    0.06007 =
         0.06668    0.00084    0.01041    0.00274
AFIX  43
H2DA  2    0.012875    0.267935    1.008075    11.00000   -1.20000
AFIX  65
C3DA  1    0.007363    0.268790    0.941769    11.00000    0.04743    0.05795 =
         0.06732   -0.00095    0.00870    0.00247
AFIX  43
H3DA  2   -0.015859    0.249525    0.936049    11.00000   -1.20000
AFIX  65
C4DA  1    0.024856    0.286555    0.907166    11.00000    0.04850    0.06128 =
         0.06556   -0.00153    0.00800    0.00171
AFIX  43
H4DA  2    0.013338    0.279175    0.878294    11.00000   -1.20000
AFIX  65
C85   1    0.059564    0.315350    0.915716    11.00000    0.04548    0.05734 =
         0.05810   -0.00186    0.00846    0.00304
AFIX  43
H85   2    0.071268    0.327236    0.892564    11.00000   -1.20000
AFIX   0
C35   1    0.507886    0.448513    1.127276    11.00000    0.03691    0.04668 =
         0.05176   -0.00009    0.01075    0.00007
AFIX  23
H35A  2    0.480579    0.431186    1.113442    11.00000   -1.20000
H35B  2    0.482937    0.463617    1.141496    11.00000   -1.20000
AFIX   0
C36   1    0.454588    0.346607    1.426526    11.00000    0.04675    0.05232 =
         0.05264   -0.00467   -0.00592   -0.00934
AFIX  13
H36   2    0.460930    0.370155    1.421378    11.00000   -1.20000
AFIX   0
C37   1    0.474837    0.291579    1.233568    11.00000    0.05798    0.03186 =
         0.05964   -0.00295   -0.00462    0.01072
AFIX  13
H37   2    0.500224    0.291521    1.210128    11.00000   -1.20000
AFIX   0
C38   1    0.217042    0.523480    0.985406    11.00000    0.04975    0.04827 =
         0.04328    0.00107    0.01145    0.00116
AFIX  23
H38A  2    0.225309    0.500284    0.981003    11.00000   -1.20000
H38B  2    0.173423    0.527525    0.973858    11.00000   -1.20000
AFIX   0
C39   1    0.082251    0.522550    1.213371    11.00000    0.03943    0.04506 =
         0.04053   -0.00143    0.00378    0.00558
AFIX  23
H39A  2    0.094647    0.506543    1.236678    11.00000   -1.20000
H39B  2    0.081627    0.511563    1.185267    11.00000   -1.20000
AFIX   0
C40   1    0.044124    0.591313    1.185640    11.00000    0.04241    0.04418 =
         0.04282   -0.00579    0.00322    0.00450
AFIX  23
H40A  2    0.032591    0.606319    1.161019    11.00000   -1.20000
H40B  2    0.043860    0.603554    1.212725    11.00000   -1.20000
AFIX   0
C41   1    0.050283    0.437135    1.088215    11.00000    0.03621    0.06567 =
         0.04783   -0.00142    0.00715    0.02306
AFIX  13
H41   2    0.053224    0.455741    1.068286    11.00000   -1.20000
AFIX   0
C43   1    0.422653    0.582864    1.142144    11.00000    0.04513    0.04262 =
         0.04866    0.00272    0.01609   -0.00349
AFIX  23
H43A  2    0.457636    0.575011    1.163433    11.00000   -1.20000
H43B  2    0.399506    0.598593    1.156834    11.00000   -1.20000
AFIX   0
C46   1    0.229350    0.530995    1.034788    11.00000    0.05042    0.04768 =
         0.04485    0.00538    0.01077    0.00138
AFIX  13
H46   2    0.272766    0.525540    1.046772    11.00000   -1.20000
AFIX   0
C49   1    0.364012    0.452204    1.029735    11.00000    0.03183    0.04472 =
         0.02732   -0.00102    0.00663   -0.00560
AFIX  23
H49A  2    0.392105    0.452924    1.057800    11.00000   -1.20000
H49B  2    0.330131    0.467463    1.031342    11.00000   -1.20000
AFIX   0
C50   1    0.521483    0.452765    1.394864    11.00000    0.03479    0.04669 =
         0.03528   -0.00373   -0.00021   -0.00105
AFIX  23
H50A  2    0.477016    0.451309    1.394824    11.00000   -1.20000
H50B  2    0.527969    0.468975    1.372859    11.00000   -1.20000
AFIX   0
C51   1    0.108148    0.577869    1.185069    11.00000    0.04276    0.04295 =
         0.04100   -0.00258    0.00450    0.00559
AFIX  23
H51A  2    0.109478    0.569294    1.155788    11.00000   -1.20000
H51B  2    0.137645    0.595979    1.190244    11.00000   -1.20000
AFIX   0
C53   1    0.361026    0.463604    0.948701    11.00000    0.03316    0.04115 =
         0.02878    0.00060    0.01244   -0.00624
AFIX  23
H53A  2    0.387948    0.468265    0.927352    11.00000   -1.20000
H53B  2    0.329479    0.480721    0.946446    11.00000   -1.20000
AFIX   0
C54   1   -0.003732    0.562585    1.182375    11.00000    0.04094    0.04408 =
         0.04214   -0.00612    0.00270    0.00692
AFIX  23
H54A  2   -0.043849    0.571327    1.186419    11.00000   -1.20000
H54B  2   -0.008599    0.552950    1.153109    11.00000   -1.20000
AFIX   0
C55   1    0.218891    0.569319    1.041023    11.00000    0.05087    0.04827 =
         0.04267    0.00373    0.01072    0.00462
AFIX  23
H55A  2    0.175269    0.574600    1.031346    11.00000   -1.20000
H55B  2    0.229562    0.574909    1.072061    11.00000   -1.20000
AFIX  66
C59   1    0.065351    0.398365    0.960327    11.00000    0.04242    0.05625 =
         0.05154   -0.00029    0.00990    0.00802
C25   1    0.088525    0.429674    0.972197    11.00000    0.04366    0.05678 =
         0.05005    0.00097    0.00840    0.00838
AFIX  43
H25   2    0.130649    0.432496    0.983290    11.00000   -1.20000
AFIX  65
C8AA  1    0.048740    0.456765    0.967486    11.00000    0.04368    0.05866 =
         0.05134    0.00101    0.00974    0.01285
AFIX  43
H8AA  2    0.064246    0.477713    0.975428    11.00000   -1.20000
AFIX  65
C9AA  1   -0.014219    0.452548    0.950905    11.00000    0.04411    0.05995 =
         0.05007    0.00045    0.01003    0.01433
AFIX  43
H9AA  2   -0.040838    0.470673    0.947753    11.00000   -1.20000
AFIX  65
C82   1   -0.037395    0.421239    0.939035    11.00000    0.04299    0.05981 =
         0.05179    0.00133    0.00933    0.01264
AFIX  43
H82   2   -0.079519    0.418417    0.927942    11.00000   -1.20000
AFIX  65
C34   1    0.002390    0.394148    0.943746    11.00000    0.04239    0.05733 =
         0.05147   -0.00064    0.00948    0.00891
AFIX  43
H34   2   -0.013116    0.373200    0.935804    11.00000   -1.20000
AFIX   0
C60   1    0.199574    0.523874    1.395832    11.00000    0.06692    0.09152 =
         0.02981    0.00586   -0.00661    0.01610
AFIX  13
H60   2    0.240872    0.513724    1.403289    11.00000   -1.20000
AFIX   0
C63   1   -0.001046    0.415296    1.066812    11.00000    0.03695    0.06990 =
         0.04744   -0.00399    0.00695    0.02341
AFIX  23
H63A  2   -0.003342    0.395997    1.085161    11.00000   -1.20000
H63B  2    0.007943    0.407840    1.038577    11.00000   -1.20000
AFIX   0
C64   1    0.712311    0.443945    1.232457    11.00000    0.04193    0.05590 =
         0.05554    0.00019   -0.00020    0.00089
AFIX  43
H64   2    0.699426    0.465765    1.233832    11.00000   -1.20000
AFIX   0
C66   1    0.761580    0.305034    1.289408    11.00000    0.04360    0.05524 =
         0.05811   -0.00189   -0.00347    0.00809
AFIX  43
H66   2    0.789274    0.317579    1.309111    11.00000   -1.20000
AFIX   0
C67   1    0.751563    0.378902    1.229082    11.00000    0.03918    0.05519 =
         0.05574   -0.00106    0.00050    0.00418
AFIX  43
H67   2    0.763225    0.357002    1.226356    11.00000   -1.20000
AFIX   0
C69   1    0.340936    0.673248    1.311892    11.00000    0.05813    0.05165 =
         0.04835   -0.00649    0.00275   -0.00206
AFIX  43
H69   2    0.298739    0.678142    1.309217    11.00000   -1.20000
AFIX   0
C70   1    0.708603    0.343823    1.381328    11.00000    0.03982    0.05509 =
         0.05000    0.00006   -0.00228    0.00554
AFIX  43
H70   2    0.676722    0.328289    1.376385    11.00000   -1.20000
AFIX   0
C72   1    0.553663    0.464819    1.440315    11.00000    0.04069    0.05145 =
         0.03497   -0.00668   -0.00455   -0.00111
AFIX  23
H72A  2    0.538888    0.486818    1.445601    11.00000   -1.20000
H72B  2    0.542855    0.450288    1.462936    11.00000   -1.20000
AFIX   0
C73   1    0.246582    0.579779    0.967227    11.00000    0.05051    0.04864 =
         0.04557    0.00432    0.01097    0.00232
AFIX  23
H73A  2    0.204219    0.585583    0.954240    11.00000   -1.20000
H73B  2    0.274501    0.592391    0.952151    11.00000   -1.20000
AFIX   0
C75   1    0.237342    0.294143    1.327412    11.00000    0.06517    0.04475 =
         0.06778    0.00783    0.00548   -0.00687
AFIX  13
H75   2    0.271313    0.292799    1.352714    11.00000   -1.20000
AFIX   0
C77   1    0.293275    0.441916    1.433449    11.00000    0.05404    0.06605 =
         0.02927   -0.01446   -0.01477   -0.00165
AFIX  13
H77   2    0.277169    0.464071    1.437720    11.00000   -1.20000
AFIX   0
C79   1    0.423149    0.644777    1.287930    11.00000    0.06127    0.05324 =
         0.04682   -0.00305    0.00035   -0.00377
AFIX  43
H79   2    0.438383    0.630688    1.268369    11.00000   -1.20000
AFIX   0
C80   1    0.630456    0.431310    1.108594    11.00000    0.03790    0.05114 =
         0.05210    0.00100    0.01036    0.00241
AFIX  23
H80A  2    0.657095    0.416762    1.094986    11.00000   -1.20000
H80B  2    0.656117    0.448785    1.123715    11.00000   -1.20000
AFIX   0
C81   1    0.769348    0.387672    1.356487    11.00000    0.03829    0.05690 =
         0.05065   -0.00055   -0.00077    0.00301
AFIX  43
H81   2    0.777854    0.402465    1.335144    11.00000   -1.20000
AFIX   0
C84   1    0.257696    0.589289    1.015355    11.00000    0.05283    0.04949 =
         0.04740    0.00435    0.00772    0.00290
AFIX  23
H84A  2    0.301362    0.586118    1.027579    11.00000   -1.20000
H84B  2    0.248025    0.612510    1.018047    11.00000   -1.20000
AFIX   0
C87   1    0.753238    0.435942    1.205427    11.00000    0.03918    0.05398 =
         0.05598    0.00254    0.00158    0.00027
AFIX  43
H87   2    0.766037    0.451950    1.187197    11.00000   -1.20000
AFIX   0
C89   1    0.504886    0.268751    1.270244    11.00000    0.05843    0.03251 =
         0.06133   -0.00467   -0.00504    0.01112
AFIX  23
H89A  2    0.483057    0.270757    1.295116    11.00000   -1.20000
H89B  2    0.547715    0.275553    1.279996    11.00000   -1.20000
AFIX   0
C6AA  1    0.025995    0.413210    1.287139    11.00000    0.02288    0.09491 =
         0.06950    0.00627    0.00195   -0.00569
AFIX  13
H6AA  2    0.009798    0.392304    1.273779    11.00000   -1.20000
AFIX   0
C3BA  1    0.256366    0.543949    0.960062    11.00000    0.05073    0.04821 =
         0.04539    0.00272    0.01149    0.00238
AFIX  23
H3BA  2    0.299958    0.538513    0.969547    11.00000   -1.20000
H3BB  2    0.245579    0.538927    0.928855    11.00000   -1.20000
AFIX   0
C5AA  1    0.201852    0.561509    1.409320    11.00000    0.06886    0.09347 =
         0.03186    0.00151   -0.00676    0.01391
AFIX  23
H5AA  2    0.233089    0.572931    1.395938    11.00000   -1.20000
H5AB  2    0.161768    0.571776    1.399063    11.00000   -1.20000
AFIX   0
C1BA  1    0.440515    0.546707    1.062448    11.00000    0.04614    0.04405 =
         0.05042    0.00516    0.01769    0.00050
AFIX  23
H1BA  2    0.406482    0.553835    1.039847    11.00000   -1.20000
H1BB  2    0.465473    0.531058    1.049103    11.00000   -1.20000
AFIX   0
C30   1    0.510990    0.328506    1.423124    11.00000    0.04786    0.05473 =
         0.05562   -0.00492   -0.00459   -0.00944
AFIX  23
H30A  2    0.521186    0.332027    1.393969    11.00000   -1.20000
H30B  2    0.503160    0.305101    1.426143    11.00000   -1.20000
AFIX   0
C6CA  1    0.407830    0.279655    1.213750    11.00000    0.05744    0.03442 =
         0.06323   -0.00390   -0.00629    0.00875
AFIX  23
H6CA  2    0.381572    0.280315    1.236256    11.00000   -1.20000
H6CB  2    0.389879    0.294181    1.189860    11.00000   -1.20000
AFIX   0
C4CA  1    0.230134    0.318121    1.447238    11.00000    0.07372    0.06987 =
         0.06386    0.00766    0.01198   -0.01890
AFIX  43
H4CA  2    0.247128    0.338695    1.442929    11.00000   -1.20000
AFIX   0
C2AA  1    0.490810    0.354239    1.508528    11.00000    0.04974    0.05634 =
         0.05618   -0.00529   -0.00457   -0.00998
AFIX  23
H2AA  2    0.495987    0.377922    1.506022    11.00000   -1.20000
H2AB  2    0.481249    0.349529    1.537580    11.00000   -1.20000
AFIX   0
C5CA  1    0.270533    0.288907    1.456400    11.00000    0.07432    0.06943 =
         0.06507    0.00877    0.01305   -0.01844
AFIX  43
H5CA  2    0.313342    0.290851    1.457626    11.00000   -1.20000
AFIX   0
C2BA  1    0.480697    0.576596    1.078902    11.00000    0.04381    0.04608 =
         0.05190    0.00429    0.01841   -0.00137
AFIX  23
H2BA  2    0.518489    0.569183    1.097725    11.00000   -1.20000
H2BB  2    0.492489    0.588136    1.053928    11.00000   -1.20000
AFIX   0
C8CA  1    0.398199    0.463160    0.994077    11.00000    0.03304    0.04320 =
         0.03020    0.00039    0.00821   -0.00779
AFIX  23
H8CA  2    0.414227    0.485225    1.001103    11.00000   -1.20000
H8CB  2    0.433690    0.448674    0.994137    11.00000   -1.20000
AFIX   0
C48   1    0.776057    0.403989    1.204877    11.00000    0.03898    0.05770 =
         0.05570   -0.00004   -0.00037    0.00142
AFIX  43
H48   2    0.807288    0.399066    1.188692    11.00000   -1.20000
AFIX   0
C7CA  1    0.217792    0.278932    1.159666    11.00000    0.10775    0.03842 =
         0.05359   -0.00582   -0.00548   -0.01399
AFIX  23
H7CA  2    0.209948    0.292813    1.183846    11.00000   -1.20000
H7CB  2    0.262440    0.276365    1.161492    11.00000   -1.20000
AFIX   0
C0AA  1    0.567018    0.338394    1.457621    11.00000    0.04886    0.05364 =
         0.05672   -0.00435   -0.00504   -0.00955
AFIX  23
H0AA  2    0.601736    0.323805    1.455553    11.00000   -1.20000
H0AB  2    0.579522    0.360758    1.451913    11.00000   -1.20000
AFIX   0
C4AA  1    0.311569    0.435289    1.518954    11.00000    0.05409    0.06634 =
         0.02948   -0.01443   -0.01487   -0.00170
AFIX  23
H4AA  2    0.304956    0.420417    1.542458    11.00000   -1.20000
H4AB  2    0.292541    0.456495    1.522929    11.00000   -1.20000
AFIX   0
C57   1    0.580118    0.446385    1.072708    11.00000    0.03975    0.04921 =
         0.05103    0.00068    0.01111    0.00064
AFIX  23
H57A  2    0.599910    0.460260    1.053395    11.00000   -1.20000
H57B  2    0.558295    0.428790    1.055039    11.00000   -1.20000
AFIX   0
C2CA  1    0.165609    0.314465    1.445104    11.00000    0.07500    0.07075 =
         0.06427    0.00608    0.01335   -0.01730
C3CA  1    0.140045    0.285111    1.454392    11.00000    0.07625    0.07211 =
         0.06580    0.00651    0.01318   -0.01909
AFIX  43
H3CA  2    0.098212    0.283737    1.457038    11.00000   -1.20000
AFIX   0
C9BA  1    0.464165    0.658131    1.321937    11.00000    0.06287    0.05481 =
         0.04893   -0.00429   -0.00095   -0.00436
AFIX  43
H9BA  2    0.506217    0.652654    1.325901    11.00000   -1.20000
AFIX   0
C7AA  1   -0.062685    0.432789    1.059831    11.00000    0.03919    0.06959 =
         0.04857   -0.00314    0.00724    0.02191
AFIX  23
H7AA  2   -0.095711    0.417667    1.047660    11.00000   -1.20000
H7AB  2   -0.062258    0.450969    1.039337    11.00000   -1.20000
AFIX   0
C1AA  1    0.551342    0.336455    1.502578    11.00000    0.04932    0.05520 =
         0.05580   -0.00710   -0.00919   -0.00976
AFIX  23
H1AA  2    0.585539    0.345810    1.523229    11.00000   -1.20000
H1AB  2    0.547828    0.313368    1.510224    11.00000   -1.20000
AFIX   0
C76   1   -0.074118    0.446192    1.106050    11.00000    0.03749    0.07077 =
         0.04944   -0.00246    0.00741    0.02351
AFIX  23
H76A  2   -0.113172    0.458241    1.101921    11.00000   -1.20000
H76B  2   -0.078074    0.427563    1.125220    11.00000   -1.20000
AFIX   0
C0CA  1    0.369243    0.580224    1.358902    11.00000    0.07002    0.05364 =
         0.03542   -0.00635   -0.00616    0.00093
AFIX  23
H0CA  2    0.325930    0.573810    1.356830    11.00000   -1.20000
H0CB  2    0.371135    0.596777    1.336362    11.00000   -1.20000
AFIX   0
C78   1    0.444721    0.343091    1.058851    11.00000    0.10340    0.08739 =
         0.05625   -0.01922   -0.01375    0.02859
AFIX  13
H78   2    0.437202    0.366853    1.061016    11.00000   -1.20000
AFIX   0
C3AA  1    0.435545    0.341890    1.471748    11.00000    0.04925    0.05504 =
         0.05352   -0.00573   -0.00347   -0.01034
AFIX  23
H3AA  2    0.427000    0.318754    1.476347    11.00000   -1.20000
H3AB  2    0.398069    0.354449    1.473365    11.00000   -1.20000
AFIX   0
C9CA  1    0.503832    0.231323    1.255070    11.00000    0.05869    0.03403 =
         0.06386   -0.00442   -0.00366    0.01287
AFIX  23
H9CA  2    0.533768    0.228197    1.235395    11.00000   -1.20000
H9CB  2    0.516111    0.217340    1.280685    11.00000   -1.20000
AFIX   0
C83   1    0.039168    0.451003    1.131446    11.00000    0.03949    0.06871 =
         0.04881   -0.00411    0.00615    0.02654
AFIX  23
H83A  2    0.072002    0.466638    1.142182    11.00000   -1.20000
H83B  2    0.041338    0.433224    1.152798    11.00000   -1.20000
AFIX   0
C1CA  1    0.408700    0.526343    1.384854    11.00000    0.07089    0.05628 =
         0.03314   -0.00743   -0.01114    0.00552
AFIX  23
H1CA  2    0.432490    0.507328    1.378087    11.00000   -1.20000
H1CB  2    0.367513    0.518981    1.388549    11.00000   -1.20000
AFIX   0
C88   1    0.446355    0.599668    1.104107    11.00000    0.04495    0.04415 =
         0.05147    0.00327    0.01863   -0.00423
AFIX  23
H88A  2    0.411313    0.609008    1.084225    11.00000   -1.20000
H88B  2    0.473788    0.617675    1.115548    11.00000   -1.20000
AFIX   0
C90   1    0.534061    0.466610    1.092702    11.00000    0.03989    0.04908 =
         0.05116    0.00108    0.01298    0.00149
AFIX  23
H90A  2    0.554456    0.486508    1.105456    11.00000   -1.20000
H90B  2    0.500281    0.473219    1.069581    11.00000   -1.20000
AFIX   0
C6DA  1    0.015856    0.536049    1.216202    11.00000    0.04028    0.04508 =
         0.04189   -0.00424    0.00379    0.00593
AFIX  23
H6DA  2   -0.013910    0.518039    1.211560    11.00000   -1.20000
H6DB  2    0.015698    0.544951    1.245469    11.00000   -1.20000
AFIX   0
C9FA  1   -0.045636    0.333267    1.147321    11.00000    0.04142    0.09178 =
         0.06113   -0.01483    0.01189   -0.01614
AFIX  23
H9FA  2   -0.039661    0.310325    1.139959    11.00000   -1.20000
H9FB  2   -0.031371    0.346748    1.124932    11.00000   -1.20000
AFIX   0
C9DA  1    0.785553    0.371836    1.432710    11.00000    0.04258    0.05825 =
         0.05014   -0.00019   -0.00223    0.00601
AFIX  43
H9DA  2    0.804915    0.375913    1.461555    11.00000   -1.20000
AFIX   0
C0FA  1    0.187600    0.271506    1.336877    11.00000    0.06741    0.04440 =
         0.06776    0.00882    0.00928   -0.00731
AFIX  23
H0FA  2    0.174273    0.278574    1.363946    11.00000   -1.20000
H0FB  2    0.152084    0.273384    1.313261    11.00000   -1.20000
AFIX   0
C3FA  1    0.400713    0.572007    1.439346    11.00000    0.07069    0.05707 =
         0.03178   -0.00688   -0.00951    0.00237
AFIX  23
H3FA  2    0.361304    0.562692    1.443995    11.00000   -1.20000
H3FB  2    0.419396    0.583198    1.466246    11.00000   -1.20000
AFIX   0
C4FA  1    0.620658    0.465503    1.443249    11.00000    0.03679    0.04774 =
         0.03757   -0.00404   -0.00178   -0.00190
AFIX  23
H4FA  2    0.639767    0.471596    1.472981    11.00000   -1.20000
H4FB  2    0.631742    0.482136    1.423234    11.00000   -1.20000
AFIX   0
C1GA  1    0.558397    0.564906    1.263274    11.00000    0.07434    0.06670 =
         0.06211    0.00238   -0.00288   -0.01130
AFIX  23
H1GA  2    0.513697    0.564414    1.262507    11.00000   -1.20000
H1GB  2    0.565314    0.569260    1.233463    11.00000   -1.20000
AFIX   0
C8DA  1    0.741433    0.348101    1.423492    11.00000    0.04111    0.05819 =
         0.04965    0.00097   -0.00097    0.00577
AFIX  43
H8DA  2    0.733063    0.334389    1.446038    11.00000   -1.20000
AFIX   0
C7FA  1    0.179282    0.256291    1.460010    11.00000    0.07458    0.06997 =
         0.06532    0.01004    0.01151   -0.01875
AFIX  43
H7FA  2    0.161334    0.235582    1.461646    11.00000   -1.20000
AFIX   0
C9EA  1    0.203526    0.272089    1.078507    11.00000    0.10696    0.03785 =
         0.05412   -0.00724   -0.00516   -0.01285
AFIX  23
H9EA  2    0.248171    0.271660    1.078998    11.00000   -1.20000
H9EB  2    0.183935    0.281444    1.050534    11.00000   -1.20000
AFIX   0
C7DA  1    0.152172    0.506036    1.419191    11.00000    0.07130    0.09269 =
         0.03236    0.00279   -0.00470    0.01385
AFIX  23
H7DA  2    0.151358    0.482676    1.412101    11.00000   -1.20000
H7DB  2    0.110833    0.515008    1.409433    11.00000   -1.20000
AFIX   0
C0GA  1   -0.065661    0.440499    1.244559    11.00000    0.02662    0.09686 =
         0.07260    0.00713    0.00036   -0.00415
AFIX  23
H0GA  2   -0.078778    0.459202    1.225523    11.00000   -1.20000
H0GB  2   -0.080754    0.420400    1.229185    11.00000   -1.20000
AFIX   0
C8FA  1   -0.005555    0.340632    1.191256    11.00000    0.04278    0.09094 =
         0.06043   -0.01438    0.01343   -0.01648
AFIX  13
H8FA  2   -0.006234    0.364432    1.196975    11.00000   -1.20000
AFIX   0
C58   1    0.005419    0.439713    1.257079    11.00000    0.02749    0.09674 =
         0.07224    0.00589    0.00150   -0.00419
AFIX  23
H58A  2    0.023594    0.437064    1.230592    11.00000   -1.20000
H58B  2    0.019862    0.460566    1.270632    11.00000   -1.20000
AFIX   0
C5DA  1   -0.023509    0.468211    1.128140    11.00000    0.03841    0.06897 =
         0.04978   -0.00471    0.00686    0.02534
AFIX  23
H5DA  2   -0.031010    0.473841    1.157450    11.00000   -1.20000
H5DB  2   -0.023188    0.488500    1.111399    11.00000   -1.20000
AFIX   0
C61   1    0.583421    0.531621    1.276201    11.00000    0.07366    0.06727 =
         0.06138    0.00429   -0.00305   -0.01241
AFIX  13
H61   2    0.627353    0.532997    1.272985    11.00000   -1.20000
AFIX   0
C3EA  1    0.742746    0.256684    1.247634    11.00000    0.04891    0.05706 =
         0.06215   -0.00357   -0.00441    0.01171
AFIX  43
H3EA  2    0.757238    0.236679    1.238482    11.00000   -1.20000
AFIX   0
C4EA  1    0.781373    0.276371    1.277096    11.00000    0.04782    0.05744 =
         0.06256   -0.00094   -0.00432    0.01224
AFIX  43
H4EA  2    0.821599    0.269339    1.288302    11.00000   -1.20000
AFIX   0
C5FA  1    0.437944    0.220806    1.231027    11.00000    0.06067    0.03425 =
         0.06375   -0.00673   -0.00568    0.00956
AFIX  23
H5FA  2    0.440820    0.199267    1.217702    11.00000   -1.20000
H5FB  2    0.410361    0.218818    1.252565    11.00000   -1.20000
AFIX   0
C68   1    0.206174    0.237048    1.341382    11.00000    0.06910    0.04877 =
         0.06937    0.00892    0.00791   -0.00709
AFIX  43
H68   2    0.201907    0.224289    1.365842    11.00000   -1.20000
AFIX   0
C0EA  1    0.800962    0.389920    1.397612    11.00000    0.04102    0.05966 =
         0.05190    0.00016   -0.00193    0.00369
AFIX  43
H0EA  2    0.834809    0.404226    1.403020    11.00000   -1.20000
AFIX   0
C7EA  1    0.487639    0.335217    0.971528    11.00000    0.10463    0.09248 =
         0.05854   -0.01868   -0.01095    0.02460
AFIX  23
H7EA  2    0.494089    0.311539    0.974043    11.00000   -1.20000
H7EB  2    0.498272    0.342458    0.943665    11.00000   -1.20000
AFIX   0
C5EA  1    0.400629    0.329681    1.016903    11.00000    0.10338    0.08944 =
         0.05477   -0.01951   -0.01234    0.02680
AFIX  23
H5EA  2    0.358066    0.336225    1.017975    11.00000   -1.20000
H5EB  2    0.402274    0.305739    1.016709    11.00000   -1.20000
AFIX   0
C8EA  1    0.527330    0.352363    1.008672    11.00000    0.10579    0.09058 =
         0.05521   -0.01782   -0.01174    0.02553
AFIX  23
H8EA  2    0.519008    0.375909    1.007081    11.00000   -1.20000
H8EB  2    0.570966    0.348921    1.007065    11.00000   -1.20000
AFIX   0
C6EA  1    0.420441    0.343471    0.973348    11.00000    0.10412    0.09009 =
         0.05615   -0.01895   -0.01153    0.02694
AFIX  23
H6EA  2    0.393830    0.333997    0.947915    11.00000   -1.20000
H6EB  2    0.414931    0.367249    0.972188    11.00000   -1.20000
AFIX   0
C6FA  1    0.410799    0.244453    1.196508    11.00000    0.06023    0.03628 =
         0.06413   -0.00610   -0.00592    0.00942
AFIX  23
H6FA  2    0.369033    0.237281    1.184002    11.00000   -1.20000
H6FB  2    0.435529    0.244313    1.173076    11.00000   -1.20000
AFIX   0
C1FA  1    0.442393    0.679743    1.350152    11.00000    0.06121    0.05383 =
         0.04783   -0.00419   -0.00048   -0.00521
AFIX  43
H1FA  2    0.470582    0.688932    1.373061    11.00000   -1.20000
AFIX   0
C1EA  1    0.663633    0.298022    1.245614    11.00000    0.04776    0.05734 =
         0.06176   -0.00416   -0.00528    0.00938
AFIX  43
H1EA  2    0.623787    0.305776    1.234746    11.00000   -1.20000
AFIX   0
C2EA  1    0.683248    0.266643    1.231967    11.00000    0.04899    0.05819 =
         0.06234   -0.00419   -0.00633    0.01006
AFIX  43
H2EA  2    0.656204    0.253316    1.212891    11.00000   -1.20000
AFIX   0
C2FA  1    0.443509    0.544433    1.429356    11.00000    0.07287    0.05840 =
         0.03584   -0.00674   -0.00976    0.00287
AFIX  23
H2FA  2    0.450816    0.528855    1.453652    11.00000   -1.20000
H2FB  2    0.483272    0.553368    1.424836    11.00000   -1.20000
AFIX   0
C86   1    0.361510    0.443454    1.434821    11.00000    0.05405    0.06626 =
         0.02952   -0.01452   -0.01463   -0.00175
AFIX  23
H86A  2    0.369631    0.454514    1.408394    11.00000   -1.20000
H86B  2    0.377451    0.421105    1.434384    11.00000   -1.20000
AFIX   0
C3GA  1   -0.100009    0.330060    1.226805    11.00000    0.04481    0.09230 =
         0.06269   -0.01481    0.01370   -0.01600
AFIX  23
H3GA  2   -0.114644    0.318000    1.250319    11.00000   -1.20000
H3GB  2   -0.105270    0.353475    1.231759    11.00000   -1.20000
AFIX  66
C2HA  1    0.104585    0.370029    1.560468    11.00000    0.08650    0.08266 =
         0.06774   -0.00067    0.01377   -0.01340
AFIX  43
H2HA  2    0.110061    0.358770    1.587209    11.00000   -1.20000
AFIX  65
C1HA  1    0.119923    0.354868    1.523191    11.00000    0.08377    0.07899 =
         0.06895    0.00045    0.01208   -0.01501
AFIX  43
H1HA  2    0.135661    0.333465    1.524992    11.00000   -1.20000
AFIX  65
C65   1    0.111738    0.371696    1.483224    11.00000    0.07999    0.07741 =
         0.06563    0.00114    0.01531   -0.01627
C8IA  1    0.088216    0.403685    1.480532    11.00000    0.08538    0.08171 =
         0.07016   -0.00160    0.01422   -0.01488
AFIX  43
H8IA  2    0.082740    0.414944    1.453791    11.00000   -1.20000
AFIX  65
C133  1    0.072878    0.418846    1.517809    11.00000    0.08875    0.08299 =
         0.07000   -0.00200    0.01382   -0.01266
AFIX  43
H133  2    0.057140    0.440249    1.516008    11.00000   -1.20000
AFIX  65
C139  1    0.081062    0.402018    1.557777    11.00000    0.08835    0.08426 =
         0.07058   -0.00218    0.01203   -0.01406
AFIX  43
H139  2    0.070800    0.412162    1.582717    11.00000   -1.20000
AFIX   0
C45   1   -0.137741    0.320204    1.182734    11.00000    0.04369    0.09306 =
         0.06221   -0.01461    0.01059   -0.01683
AFIX  23
H45A  2   -0.181513    0.324622    1.182748    11.00000   -1.20000
H45B  2   -0.132961    0.296714    1.178066    11.00000   -1.20000
AFIX   0
C1IA  1    0.615118    0.552805    1.352201    11.00000    0.07477    0.06964 =
         0.06194    0.00356   -0.00199   -0.01314
AFIX  23
H1IA  2    0.610867    0.548729    1.382633    11.00000   -1.20000
H1IB  2    0.659256    0.553559    1.350796    11.00000   -1.20000
AFIX   0
C6GA  1   -0.073929    0.417337    1.319419    11.00000    0.02724    0.09875 =
         0.07392    0.00481    0.00150   -0.00568
AFIX  23
H6GA  2   -0.088310    0.396070    1.307188    11.00000   -1.20000
H6GB  2   -0.091099    0.421245    1.346078    11.00000   -1.20000
AFIX   0
C5IA  1    0.512536    0.338246    1.052592    11.00000    0.10403    0.09017 =
         0.05588   -0.01875   -0.01299    0.02420
AFIX  23
H5IA  2    0.521905    0.314807    1.053809    11.00000   -1.20000
H5IB  2    0.539685    0.348762    1.076931    11.00000   -1.20000
AFIX   0
C2GA  1   -0.030689    0.322396    1.227273    11.00000    0.04980    0.09180 =
         0.06373   -0.01185    0.01131   -0.01462
AFIX  23
H2GA  2   -0.006896    0.328587    1.255681    11.00000   -1.20000
H2GB  2   -0.025574    0.298827    1.223479    11.00000   -1.20000
AFIX   0
C7HA  1    0.203229    0.222443    1.127136    11.00000    0.10901    0.03922 =
         0.05510   -0.00654   -0.00466   -0.01270
AFIX  23
H7HA  2    0.186144    0.200450    1.128885    11.00000   -1.20000
H7HB  2    0.248284    0.220683    1.131693    11.00000   -1.20000
AFIX   0
C9HA  1    0.384213    0.687865    1.346188    11.00000    0.06273    0.05515 =
         0.04945   -0.00551    0.00001   -0.00235
AFIX  43
H9HA  2    0.371041    0.702983    1.365439    11.00000   -1.20000
AFIX   0
C2IA  1    0.584380    0.593148    1.291666    11.00000    0.07499    0.07033 =
         0.06430    0.00474   -0.00280   -0.01041
AFIX  23
H2IA  2    0.626077    0.598075    1.286380    11.00000   -1.20000
H2IB  2    0.558719    0.612558    1.283973    11.00000   -1.20000
AFIX   0
C4IA  1    0.171548    0.545559    1.483902    11.00000    0.07123    0.09469 =
         0.03091    0.00026   -0.00677    0.01440
AFIX  23
H4IA  2    0.182925    0.547853    1.515648    11.00000   -1.20000
H4IB  2    0.130156    0.554686    1.474934    11.00000   -1.20000
AFIX   0
C4GA  1   -0.116090    0.339453    1.145474    11.00000    0.04522    0.09186 =
         0.06242   -0.01317    0.00958   -0.01528
AFIX  23
H4GA  2   -0.123738    0.362853    1.148731    11.00000   -1.20000
H4GB  2   -0.139013    0.332254    1.117241    11.00000   -1.20000
AFIX   0
C0IA  1    0.585597    0.524603    1.323900    11.00000    0.07663    0.06957 =
         0.06260    0.00370   -0.00156   -0.01256
AFIX  23
H0IA  2    0.609326    0.504568    1.331749    11.00000   -1.20000
H0IB  2    0.543616    0.521020    1.329544    11.00000   -1.20000
AFIX   0
C3IA  1    0.172251    0.511147    1.471606    11.00000    0.07227    0.09502 =
         0.03287    0.00391   -0.00548    0.01547
AFIX  23
H3IA  2    0.143910    0.498942    1.486792    11.00000   -1.20000
H3IB  2    0.213795    0.502304    1.480919    11.00000   -1.20000
AFIX   0
C5HA  1    0.229757    0.225473    1.307424    11.00000    0.06982    0.04586 =
         0.07096    0.00683    0.00630   -0.00693
AFIX  43
H5HA  2    0.214909    0.206310    1.292573    11.00000   -1.20000
AFIX   0
C5GA  1   -0.090809    0.443533    1.287664    11.00000    0.02723    0.09815 =
         0.07423    0.00373    0.00010   -0.00365
AFIX  23
H5GA  2   -0.076337    0.464293    1.301483    11.00000   -1.20000
H5GB  2   -0.135906    0.444614    1.280748    11.00000   -1.20000
AFIX  66
C8GA  1    0.035391    0.320317    1.366390    11.00000    0.07949    0.08085 =
         0.07006    0.00160    0.00958   -0.01591
AFIX  43
H8GA  2    0.069358    0.318837    1.351794    11.00000   -1.20000
AFIX  65
C9GA  1   -0.021963    0.307481    1.347044    11.00000    0.07583    0.08503 =
         0.07179   -0.00077    0.01005   -0.01602
AFIX  43
H9GA  2   -0.026369    0.297413    1.319505    11.00000   -1.20000
AFIX  65
C0HA  1   -0.072732    0.309692    1.368859    11.00000    0.07897    0.08325 =
         0.07423    0.00198    0.00891   -0.01614
AFIX  43
H0HA  2   -0.111106    0.301104    1.355916    11.00000   -1.20000
AFIX  65
C7IA  1   -0.066148    0.324740    1.410020    11.00000    0.08090    0.08446 =
         0.07539   -0.00031    0.00877   -0.01509
AFIX  43
H7IA  2   -0.100116    0.326219    1.424615    11.00000   -1.20000
AFIX  65
C7GA  1   -0.008794    0.337576    1.429366    11.00000    0.08046    0.08209 =
         0.07122    0.00041    0.01215   -0.01547
AFIX  43
H7GA  2   -0.004389    0.347643    1.456905    11.00000   -1.20000
AFIX  65
C74   1    0.041975    0.335364    1.407551    11.00000    0.07690    0.07867 =
         0.06910    0.00146    0.01182   -0.01847
AFIX   0
C4HA  1    0.284949    0.246447    1.293783    11.00000    0.06788    0.04712 =
         0.07004    0.00711    0.00683   -0.00240
AFIX  23
H4HA  2    0.321837    0.244844    1.316317    11.00000   -1.20000
H4HB  2    0.295114    0.238422    1.266141    11.00000   -1.20000
AFIX   0
C6HA  1    0.184480    0.243452    1.161235    11.00000    0.10801    0.03876 =
         0.05473   -0.00465   -0.00350   -0.01453
AFIX  23
H6HA  2    0.196932    0.233421    1.190027    11.00000   -1.20000
H6HB  2    0.139564    0.246104    1.156015    11.00000   -1.20000
AFIX   0
C3HA  1    0.381984    0.438808    1.516000    11.00000    0.05416    0.06648 =
         0.02973   -0.01455   -0.01479   -0.00177
AFIX  23
H3HA  2    0.398625    0.416926    1.512501    11.00000   -1.20000
H3HB  2    0.403414    0.447557    1.543845    11.00000   -1.20000
AFIX   0
C5JA  1   -0.001050    0.419016    1.328828    11.00000    0.02679    0.10047 =
         0.07328    0.00631    0.00144   -0.00433
AFIX  23
H5JA  2    0.011993    0.440528    1.340885    11.00000   -1.20000
H5JB  2    0.014940    0.402456    1.350628    11.00000   -1.20000
AFIX   0
C0JA  1    0.389543    0.596004    1.402859    11.00000    0.07346    0.05746 =
         0.03548   -0.00606   -0.00823    0.00178
AFIX  23
H0JA  2    0.427529    0.608366    1.402208    11.00000   -1.20000
H0JB  2    0.357799    0.611521    1.408364    11.00000   -1.20000
AFIX   0
C6IA  1    0.244832    0.258899    1.463097    11.00000    0.07414    0.06729 =
         0.06664    0.00926    0.01155   -0.01650
AFIX  43
H6IA  2    0.270054    0.240408    1.469604    11.00000   -1.20000
AFIX   0
C1JA  1    0.586554    0.585524    1.338160    11.00000    0.07583    0.07098 =
         0.06489    0.00372   -0.00153   -0.01140
AFIX  23
H1JA  2    0.544434    0.585975    1.344520    11.00000   -1.20000
H1JB  2    0.610039    0.602685    1.355674    11.00000   -1.20000
AFIX   0
C3JA  1    0.179942    0.236999    1.082563    11.00000    0.11013    0.03987 =
         0.05636   -0.00733   -0.00553   -0.01410
AFIX  23
H3JA  2    0.134750    0.237113    1.077367    11.00000   -1.20000
H3JB  2    0.193458    0.223271    1.060116    11.00000   -1.20000
AFIX   0
C9IA  1    0.218377    0.563909    1.460827    11.00000    0.07186    0.09442 =
         0.03337    0.00230   -0.00701    0.01485
AFIX  23
H9IA  2    0.259587    0.554742    1.470471    11.00000   -1.20000
H9IB  2    0.219452    0.586973    1.469468    11.00000   -1.20000
AFIX   0
C4JA  1    0.398484    0.462049    1.476627    11.00000    0.05407    0.06639 =
         0.02972   -0.01454   -0.01463   -0.00177
AFIX  23
H4JA  2    0.383418    0.484429    1.478849    11.00000   -1.20000
H4JB  2    0.442913    0.462518    1.476215    11.00000   -1.20000
AFIX   0

C9JA  1    0.791969    0.535789    1.329542    11.00000    0.06590    0.07199 =
         0.06035    0.01158    0.00073   -0.00880
C8JA  1    0.765661    0.505933    1.318840    11.00000    0.06512    0.07129 =
         0.06043    0.01112    0.00079   -0.00859
AFIX  43
H8JA  2    0.755314    0.500045    1.289270    11.00000   -1.20000
AFIX   0
C7JA  1    0.753890    0.484107    1.350740    11.00000    0.07078    0.07256 =
         0.06303    0.01242    0.00109   -0.01142
AFIX  43
H7JA  2    0.734229    0.464228    1.341946    11.00000   -1.20000
AFIX   0
C6JA  1    0.769594    0.490361    1.393793    11.00000    0.06933    0.07325 =
         0.06253    0.01488    0.00224   -0.00927
AFIX  43
H6JA  2    0.765474    0.474008    1.414343    11.00000   -1.20000
AFIX   0
C1KA  1    0.800006    0.548471    1.245409    11.00000    0.06494    0.07130 =
         0.05951    0.01053   -0.00056   -0.00754
C2KA  1    0.739748    0.547411    1.221376    11.00000    0.06526    0.07175 =
         0.05958    0.00970   -0.00109   -0.00735
AFIX  43
H2KA  2    0.707825    0.557495    1.233097    11.00000   -1.20000
AFIX  66
C6KA  1    0.891553    0.569999    1.312853    11.00000    0.06668    0.07410 =
         0.06191    0.01146    0.00031   -0.01009
C7KA  1    0.929759    0.542879    1.325009    11.00000    0.06665    0.07530 =
         0.06236    0.01044    0.00023   -0.00847
AFIX  43
H7KA  2    0.912545    0.521857    1.325021    11.00000   -1.20000
AFIX  65
C2LA  1    0.993693    0.547178    1.337148    11.00000    0.06767    0.07823 =
         0.06339    0.01114    0.00131   -0.01138
AFIX  43
H2LA  2    1.019256    0.529033    1.345281    11.00000   -1.20000
AFIX  65
C3LA  1    1.019422    0.578598    1.337130    11.00000    0.06730    0.07932 =
         0.06627    0.01122   -0.00058   -0.01078
AFIX  43
H3LA  2    1.062198    0.581474    1.345252    11.00000   -1.20000
AFIX  65
C4LA  1    0.981217    0.605718    1.324974    11.00000    0.07027    0.07983 =
         0.06782    0.01206    0.00218   -0.01171
AFIX  43
H4LA  2    0.998431    0.626740    1.324963    11.00000   -1.20000
AFIX  65
C5LA  1    0.917282    0.601419    1.312835    11.00000    0.06864    0.07611 =
         0.06447    0.01147   -0.00040   -0.01047
AFIX  43
H5LA  2    0.891721    0.619565    1.304702    11.00000   -1.20000
AFIX   0
B15   4    0.812511    0.564047    1.296523    11.00000    0.07469    0.04202 =
         0.05673    0.01455   -0.04526   -0.02672
C5KA  1    0.843981    0.537351    1.220591    11.00000    0.06472    0.07094 =
         0.06113    0.01014   -0.00072   -0.00616
AFIX  43
H5KA  2    0.885818    0.538793    1.233253    11.00000   -1.20000
AFIX   0
C3KA  1    0.725649    0.532159    1.181287    11.00000    0.06491    0.07190 =
         0.05933    0.01074   -0.00188   -0.00748
AFIX  43
H3KA  2    0.684281    0.528626    1.168614    11.00000   -1.20000
AFIX   0
C4KA  1    0.771825    0.522242    1.160145    11.00000    0.06520    0.07167 =
         0.06052    0.00926   -0.00324   -0.00495
AFIX  43
H4KA  2    0.761389    0.513746    1.131752    11.00000   -1.20000
AFIX   0

O37   5    0.402060    0.314584    0.863176    11.00000    0.10655    0.11504 =
         0.08088   -0.01912   -0.00610    0.02023
C44   1    0.805789    0.542745    1.376668    11.00000    0.06810    0.07308 =
         0.06176    0.01194    0.00077   -0.00894
AFIX  43
H44   2    0.824865    0.562718    1.385737    11.00000   -1.20000
AFIX   0
C0KA  1    0.792357    0.521692    1.408014    11.00000    0.06927    0.07450 =
         0.06234    0.01275    0.00176   -0.00893
AFIX  43
H0KA  2    0.797962    0.527721    1.437607    11.00000   -1.20000
AFIX   0

C9KA  1    0.430186    0.335005    0.838207    11.00000    0.10437    0.11140 =
         0.07804   -0.01765   -0.00471    0.01725
AFIX  43
H9KA  2    0.465884    0.329359    0.827048    11.00000   -1.20000
AFIX   0
C0LA  1    0.429107    0.282971    0.873966    11.00000    0.10375    0.10687 =
         0.07193   -0.01964   -0.00763    0.01737
AFIX  23
H0LA  2    0.473062    0.285596    0.885715    11.00000   -1.20000
H0LB  2    0.425477    0.269669    0.847415    11.00000   -1.20000
AFIX   0
C1LA  1    0.395616    0.264279    0.909609    11.00000    0.10954    0.10487 =
         0.07925   -0.02245   -0.00442    0.01604
AFIX 137
H1LA  2    0.353039    0.259768    0.896994    11.00000   -1.50000
H1LB  2    0.396905    0.278006    0.935204    11.00000   -1.50000
H1LC  2    0.416875    0.243883    0.917944    11.00000   -1.50000
AFIX   0
C96   1    0.399310    0.366710    0.830412    11.00000    0.08939    0.10523 =
         0.07577   -0.00994    0.00235    0.00318
AFIX 137
H96A  2    0.366893    0.365173    0.805104    11.00000   -1.50000
H96B  2    0.429036    0.383121    0.825191    11.00000   -1.50000
H96C  2    0.381559    0.372825    0.855782    11.00000   -1.50000
AFIX  66

C13   1    0.385570    0.758445    1.086344    11.00000    0.06844    0.06012 =
         0.05987    0.00577    0.00037    0.00059
AFIX  43
H13   2    0.408782    0.764211    1.113516    11.00000   -1.20000
AFIX  65
C5MA  1    0.415328    0.746487    1.052985    11.00000    0.06913    0.06038 =
         0.06233    0.00615    0.00043    0.00057
AFIX  43
H5MA  2    0.458450    0.744254    1.057838    11.00000   -1.20000
AFIX  65
C4MA  1    0.380635    0.737869    1.012374    11.00000    0.06884    0.06007 =
         0.06242    0.00620    0.00076    0.00496
AFIX  43
H4MA  2    0.400545    0.729869    0.990055    11.00000   -1.20000
AFIX  65
C1MA  1    0.316183    0.741208    1.005121    11.00000    0.06822    0.05964 =
         0.06135    0.00658    0.00149    0.00560
C2MA  1    0.286424    0.753165    1.038480    11.00000    0.06930    0.06033 =
         0.06138    0.00546    0.00097    0.00498
AFIX  43
H2MA  2    0.243302    0.755399    1.033627    11.00000   -1.20000
AFIX  65
C3MA  1    0.321117    0.761784    1.079091    11.00000    0.06892    0.06051 =
         0.05957    0.00397   -0.00053    0.00058
AFIX  43
H3MA  2    0.301206    0.769784    1.101410    11.00000   -1.20000
AFIX   0

C6LA  1    0.829331    0.524032    1.177500    11.00000    0.06566    0.07202 =
         0.06139    0.00862   -0.00255   -0.00454
AFIX  43
H6LA  2    0.860412    0.516857    1.162398    11.00000   -1.20000
AFIX  66
C42   1    0.721251    0.640200    1.334297    11.00000    0.07487    0.07306 =
         0.06587    0.00603   -0.00115   -0.00720
AFIX  43
H42   2    0.704431    0.646766    1.358775    11.00000   -1.20000
AFIX  65
C7LA  1    0.750281    0.609637    1.334092    11.00000    0.07266    0.07354 =
         0.06431    0.00776   -0.00040   -0.00773
AFIX  43
H7LA  2    0.752885    0.595755    1.358432    11.00000   -1.20000
AFIX  65
C8KA  1    0.775420    0.599824    1.297507    11.00000    0.06932    0.07216 =
         0.06201    0.01010   -0.00044   -0.00848
C0MA  1    0.771528    0.620572    1.261128    11.00000    0.07154    0.07399 =
         0.06351    0.00947   -0.00176   -0.00769
AFIX  43
H0MA  2    0.788348    0.614006    1.236650    11.00000   -1.20000
AFIX  65
C9LA  1    0.742498    0.651135    1.261332    11.00000    0.07592    0.07545 =
         0.06471    0.00995   -0.00366   -0.00551
AFIX  43
H9LA  2    0.739894    0.665017    1.236992    11.00000   -1.20000
AFIX  65
C8LA  1    0.717359    0.660949    1.297917    11.00000    0.07516    0.07377 =
         0.06498    0.00657   -0.00169   -0.00547
AFIX  43
H8LA  2    0.697935    0.681398    1.298054    11.00000   -1.20000
AFIX   0

C4    1    0.208185    0.716138    0.959926    11.00000    0.06689    0.05852 =
         0.06122    0.00526    0.00049    0.00769
AFIX  66
C0NA  1    0.223632    0.775686    0.889646    11.00000    0.06797    0.06045 =
         0.06227    0.00771    0.00251    0.00817
AFIX  43
H0NA  2    0.211437    0.756247    0.874496    11.00000   -1.20000
AFIX  65
C8NA  1    0.211059    0.806018    0.868862    11.00000    0.07045    0.06100 =
         0.06295    0.00768    0.00093    0.00479
AFIX  43
H8NA  2    0.190452    0.806875    0.839806    11.00000   -1.20000
AFIX  65
C9NA  1    0.229286    0.835071    0.891506    11.00000    0.07115    0.06093 =
         0.06451    0.00748    0.00177    0.00715
AFIX  43
H9NA  2    0.220874    0.855366    0.877600    11.00000   -1.20000
AFIX  65
C0OA  1    0.260085    0.833792    0.934933    11.00000    0.07013    0.06032 =
         0.06297    0.00614    0.00264    0.00698
AFIX  43
H0OA  2    0.272280    0.853230    0.950083    11.00000   -1.20000
AFIX  65
C1NA  1    0.272659    0.803459    0.955717    11.00000    0.06922    0.05981 =
         0.06251    0.00635    0.00182    0.00607
AFIX  43
H1NA  2    0.293266    0.802603    0.984773    11.00000   -1.20000
AFIX  65
C9MA  1    0.254432    0.774406    0.933074    11.00000    0.06884    0.06045 =
         0.06224    0.00608    0.00142    0.00725
AFIX   0
C6MA  1    0.148379    0.727672    0.948430    11.00000    0.06630    0.05890 =
         0.06240    0.00497    0.00111    0.00853
AFIX  43
H6MA  2    0.142350    0.749164    0.937892    11.00000   -1.20000
AFIX   0
C2NA  1    0.311060    0.715681    0.921067    11.00000    0.06912    0.06183 =
         0.06353    0.00794    0.00158    0.01020
C7MA  1    0.213247    0.685337    0.983113    11.00000    0.06771    0.05926 =
         0.06257    0.00488    0.00098    0.00792
AFIX  43
H7MA  2    0.252729    0.677930    0.995612    11.00000   -1.20000
AFIX   0
C8MA  1    0.161799    0.665793    0.987936    11.00000    0.06441    0.05661 =
         0.06040    0.00373    0.00092    0.00538
AFIX  43
H8MA  2    0.167461    0.645461    1.002126    11.00000   -1.20000
AFIX   0
C4NA  1    0.363591    0.730736    0.906477    11.00000    0.06976    0.06251 =
         0.06504    0.00733    0.00212    0.01034
AFIX  43
H4NA  2    0.377239    0.750998    0.918713    11.00000   -1.20000
AFIX   0
C3NA  1    0.295981    0.685534    0.903714    11.00000    0.06965    0.06292 =
         0.06471    0.00631    0.00238    0.01265
AFIX  43
H3NA  2    0.262767    0.674264    0.912257    11.00000   -1.20000
AFIX   0
B20   4    0.272784    0.735583    0.956764    11.00000    0.08669    0.02410 =
         0.07668   -0.00400   -0.02056    0.02191
C5NA  1    0.329425    0.670111    0.872404    11.00000    0.07019    0.06431 =
         0.06576    0.00566    0.00309    0.01321
AFIX  43
H5NA  2    0.316619    0.649654    0.860403    11.00000   -1.20000
AFIX   0
C2OA  1    0.100847    0.677338    0.970931    11.00000    0.06708    0.05911 =
         0.06274    0.00246    0.00130    0.00702
AFIX  43
H2OA  2    0.065653    0.664670    0.972454    11.00000   -1.20000
AFIX   0
C1OA  1    0.096615    0.708588    0.951891    11.00000    0.06493    0.05855 =
         0.06287    0.00410   -0.00002    0.00846
AFIX  43
H1OA  2    0.057315    0.717051    0.941001    11.00000   -1.20000
AFIX   0
C6NA  1    0.380144    0.685571    0.860276    11.00000    0.07171    0.06622 =
         0.06684    0.00842    0.00362    0.01580
AFIX  43
H6NA  2    0.404030    0.675031    0.842070    11.00000   -1.20000
AFIX   0
C7NA  1    0.394928    0.717383    0.875885    11.00000    0.07183    0.06675 =
         0.06675    0.00906    0.00523    0.01298
AFIX  43
H7NA  2    0.425874    0.729406    0.865545    11.00000   -1.20000
AFIX   0
HKLF 4


REM  20180421d_0m_a.res in P2(1)/c
REM R1 =  0.1114 for   35952 Fo > 4sig(Fo)  and  0.1353 for all   46819 data
REM   2446 parameters refined using   4396 restraints

END

WGHT      0.0630   2647.0259

REM Highest difference peak  5.468,  deepest hole -1.952,  1-sigma level  0.360
Q1    1   0.3019  0.4224  1.4674  11.00000  0.05    5.47
Q2    1   0.3693  0.4737  1.5100  11.00000  0.05    3.58
Q3    1   0.1421  0.3443  1.0113  11.00000  0.05    3.51
Q4    1   0.3274  0.4104  1.3812  11.00000  0.05    3.47
Q5    1   0.3673  0.4753  1.0287  11.00000  0.05    3.42
Q6    1   0.1803  0.4122  1.4823  11.00000  0.05    3.38
Q7    1   0.3188  0.4738  0.9323  11.00000  0.05    3.36
Q8    1   0.4465  0.5087  0.9737  11.00000  0.05    3.24
Q9    1   0.4200  0.4312  0.9707  11.00000  0.05    3.20
Q10   1   0.2812  0.4365  1.5507  11.00000  0.05    3.18
Q11   1   0.2806  0.3703  1.0374  11.00000  0.05    3.17
Q12   1   0.2045  0.4311  1.4012  11.00000  0.05    3.09
Q13   1   0.2283  0.4780  1.4720  11.00000  0.05    3.08
Q14   1   0.2794  0.4363  1.0710  11.00000  0.05    3.07
Q15   1   0.1416  0.3437  1.4944  11.00000  0.05    3.04
Q16   1   0.1806  0.4122  1.0013  11.00000  0.05    3.04
Q17   1   0.3194  0.4748  1.4136  11.00000  0.05    3.00
Q18   1   0.4201  0.4311  1.4491  11.00000  0.05    2.97
Q19   1   0.2460  0.3652  1.4248  11.00000  0.05    2.91
Q20   1   0.3155  0.5707  0.9909  11.00000  0.05    2.90
Q21   1   0.3098  0.3752  1.1311  11.00000  0.05    2.86
Q22   1   0.3934  0.4096  1.0594  11.00000  0.05    2.86
Q23   1   0.2675  0.5241  1.0645  11.00000  0.05    2.86
Q24   1   0.3164  0.5717  1.4735  11.00000  0.05    2.86
Q25   1   0.3951  0.4104  1.5382  11.00000  0.05    2.85
Q26   1   0.1561  0.4675  1.0808  11.00000  0.05    2.70
Q27   1   0.4790  0.5480  1.4788  11.00000  0.05    2.69
Q28   1   0.1124  0.3719  1.3878  11.00000  0.05    2.69
Q29   1   0.3275  0.4098  0.9011  11.00000  0.05    2.67
Q30   1   0.3711  0.3640  0.9785  11.00000  0.05    2.65
Q31   1   0.7295  0.4783  1.4541  11.00000  0.05    2.63
Q32   1   0.2428  0.3666  0.9465  11.00000  0.05    2.59
Q33   1   0.2025  0.4317  0.9187  11.00000  0.05    2.59
Q34   1   0.2283  0.4782  0.9895  11.00000  0.05    2.59
Q35   1   0.5687  0.3648  1.0461  11.00000  0.05    2.56
Q36   1   0.4456  0.5071  1.4532  11.00000  0.05    2.56
Q37   1   0.5699  0.3654  1.5263  11.00000  0.05    2.56
Q38   1   0.3696  0.3656  1.4638  11.00000  0.05    2.48
Q39   1   0.1627  0.3837  1.6187  11.00000  0.05    2.46
Q40   1   0.1148  0.3721  0.9060  11.00000  0.05    2.44
Q41   1   0.5206  0.4532  1.0413  11.00000  0.05    2.41
Q42   1   0.2989  0.4194  1.2027  11.00000  0.05    2.39
Q43   1   0.8095  0.6279  1.1999  11.00000  0.05    2.32
Q44   1   0.2409  0.4542  1.3154  11.00000  0.05    2.31
Q45   1   0.6879  0.6217  1.3808  11.00000  0.05    2.28
Q46   1   0.3300  0.3385  0.8723  11.00000  0.05    2.24
Q47   1   0.2699  0.4190  1.2271  11.00000  0.05    2.21
Q48   1   0.1607  0.3829  1.1344  11.00000  0.05    2.18
Q49   1   0.1896  0.3699  1.2809  11.00000  0.05    2.16
Q50   1   0.6934  0.5788  1.2933  11.00000  0.05    2.15
Q51   1   0.8398  0.5352  1.4382  11.00000  0.05    2.13
Q52   1   0.4650  0.3661  0.9231  11.00000  0.05    2.10
Q53   1   0.4228  0.3381  1.0790  11.00000  0.05    2.10
Q54   1   0.4669  0.3663  1.4042  11.00000  0.05    2.07
Q55   1   0.6967  0.5766  1.2580  11.00000  0.05    1.99
Q56   1   0.3313  0.3382  1.3513  11.00000  0.05    1.88
Q57   1   0.7750  0.5492  1.1676  11.00000  0.05    1.85
Q58   1   0.3941  0.4475  1.4889  11.00000  0.05    1.84
Q59   1   0.3705  0.4758  1.2417  11.00000  0.05    1.83
Q60   1   0.2060  0.5164  0.9007  11.00000  0.05    1.77
Q61   1   0.1912  0.3732  1.3810  11.00000  0.05    1.76
Q62   1   0.4286  0.5768  1.2698  11.00000  0.05    1.73
Q63   1   0.4589  0.3450  1.0540  11.00000  0.05    1.68
Q64   1   0.1484  0.3708  1.3523  11.00000  0.05    1.66
Q65   1   0.4334  0.4162  1.2305  11.00000  0.05    1.63
Q66   1   0.7691  0.6376  1.3385  11.00000  0.05    1.63
Q67   1   0.0167  0.2698  0.9209  11.00000  0.05    1.62
Q68   1   0.2390  0.3651  1.2120  11.00000  0.05    1.59
Q69   1   0.2233  0.5178  1.3449  11.00000  0.05    1.57
Q70   1   0.6695  0.5254  1.3079  11.00000  0.05    1.57
Q71   1   0.2851  0.4381  1.1385  11.00000  0.05    1.56
Q72   1   0.3208  0.6598  1.1008  11.00000  0.05    1.56
Q73   1   0.3099  0.3776  0.8487  11.00000  0.05    1.55
Q74   1   0.9196  0.5899  1.2880  11.00000  0.05    1.54
Q75   1   0.1684  0.4741  1.3528  11.00000  0.05    1.51
Q76   1   0.1621  0.5353  1.2483  11.00000  0.05    1.49
Q77   1   0.7223  0.6092  1.2508  11.00000  0.05    1.48
Q78   1   0.2265  0.5216  1.1091  11.00000  0.05    1.48
Q79   1   0.1996  0.4335  1.2679  11.00000  0.05    1.48
Q80   1   0.1119  0.4111  1.5369  11.00000  0.05    1.47
Q81   1   0.3203  0.4720  1.2920  11.00000  0.05    1.47
Q82   1   0.2192  0.3399  1.3582  11.00000  0.05    1.46
Q83   1   0.3390  0.4233  1.2300  11.00000  0.05    1.45
Q84   1   0.3113  0.5463  1.1426  11.00000  0.05    1.45
Q85   1   0.2885  0.4440  1.2431  11.00000  0.05    1.44
Q86   1   0.3896  0.3318  1.1428  11.00000  0.05    1.43
Q87   1   0.1692  0.4364  1.1586  11.00000  0.05    1.42
Q88   1   0.3191  0.4372  1.3203  11.00000  0.05    1.41
Q89   1   0.1239  0.3731  1.2601  11.00000  0.05    1.41
Q90   1   0.1820  0.5070  1.2996  11.00000  0.05    1.41
Q91   1  -0.0225  0.2705  1.0101  11.00000  0.05    1.41
Q92   1   0.2442  0.5087  1.2124  11.00000  0.05    1.41
Q93   1   0.1605  0.3838  0.8585  11.00000  0.05    1.40
Q94   1   0.4430  0.3756  1.1338  11.00000  0.05    1.40
Q95   1   0.0488  0.2813  1.0185  11.00000  0.05    1.40
Q96   1   0.2251  0.4755  1.2019  11.00000  0.05    1.39
Q97   1   0.4059  0.5826  1.3691  11.00000  0.05    1.38
Q98   1   0.2786  0.5201  1.1693  11.00000  0.05    1.38
Q99   1   0.2151  0.5186  1.2990  11.00000  0.05    1.37
Q100  1   0.1459  0.3692  1.0424  11.00000  0.05    1.37
Q101  1   0.1456  0.4830  1.2278  11.00000  0.05    1.37
Q102  1   0.1325  0.6404  1.2733  11.00000  0.05    1.37
Q103  1   0.1715  0.6241  1.3262  11.00000  0.05    1.37
Q104  1   0.7901  0.5532  1.4122  11.00000  0.05    1.36
Q105  1   0.8786  0.6260  1.2695  11.00000  0.05    1.36
Q106  1   0.5626  0.3637  1.2502  11.00000  0.05    1.36
Q107  1   0.4305  0.4558  1.2112  11.00000  0.05    1.35
Q108  1   0.1974  0.7138  0.9662  11.00000  0.05    1.34
Q109  1   0.2083  0.5708  1.1643  11.00000  0.05    1.34
Q110  1   0.3362  0.6890  1.1913  11.00000  0.05    1.33
Q111  1   0.2858  0.4093  1.1390  11.00000  0.05    1.33
Q112  1   0.3264  0.3250  1.1394  11.00000  0.05    1.33
Q113  1   0.1214  0.2417  1.0895  11.00000  0.05    1.33
Q114  1   0.1619  0.4421  1.1517  11.00000  0.05    1.33
Q115  1   0.2557  0.5179  1.2706  11.00000  0.05    1.32
Q116  1   0.2063  0.5842  1.1793  11.00000  0.05    1.31
Q117  1   0.5671  0.3512  1.2599  11.00000  0.05    1.31
Q118  1   0.3175  0.4108  1.2387  11.00000  0.05    1.31
Q119  1   0.3729  0.6606  1.1751  11.00000  0.05    1.31
Q120  1   0.3718  0.5308  1.2487  11.00000  0.05    1.30
Q121  1   0.3600  0.3777  1.2900  11.00000  0.05    1.29
Q122  1   0.0702  0.3365  0.9722  11.00000  0.05    1.29
Q123  1   0.2393  0.5645  1.2475  11.00000  0.05    1.29
Q124  1   0.4249  0.3356  0.8012  11.00000  0.05    1.29
Q125  1  -0.1807  0.3060  1.1357  11.00000  0.05    1.27
Q126  1   0.3390  0.4173  1.1986  11.00000  0.05    1.27
Q127  1   0.1923  0.8207  0.8090  11.00000  0.05    1.27
Q128  1   0.1931  0.3285  1.2880  11.00000  0.05    1.26
Q129  1   0.2714  0.4923  1.2911  11.00000  0.05    1.26
Q130  1   0.8205  0.4962  1.1815  11.00000  0.05    1.26
Q131  1   0.3354  0.4934  1.1762  11.00000  0.05    1.26
Q132  1   0.4322  0.6298  1.1894  11.00000  0.05    1.26
Q133  1   0.3064  0.6356  0.9934  11.00000  0.05    1.25
Q134  1   0.3842  0.4081  0.8204  11.00000  0.05    1.25
Q135  1   0.5857  0.5653  1.3212  11.00000  0.05    1.25
Q136  1   0.2552  0.4297  1.2594  11.00000  0.05    1.25
Q137  1   0.4425  0.2358  1.2116  11.00000  0.05    1.25
Q138  1   0.0344  0.3383  1.4785  11.00000  0.05    1.25
Q139  1   0.0807  0.3115  1.0145  11.00000  0.05    1.24
Q140  1   0.3962  0.5832  1.1153  11.00000  0.05    1.24
Q141  1   0.7142  0.2798  1.2082  11.00000  0.05    1.24
Q142  1   0.1021  0.5580  1.4009  11.00000  0.05    1.23
Q143  1   0.2305  0.7959  0.8657  11.00000  0.05    1.23
Q144  1   0.4899  0.3523  1.0373  11.00000  0.05    1.23
Q145  1   0.2888  0.4387  1.3781  11.00000  0.05    1.23
Q146  1   0.3155  0.5217  1.2788  11.00000  0.05    1.23
Q147  1   0.4908  0.3776  1.0475  11.00000  0.05    1.22
Q148  1   0.8877  0.6285  1.3329  11.00000  0.05    1.22
Q149  1   0.1309  0.3699  1.5097  11.00000  0.05    1.22
Q150  1   0.3612  0.4696  1.1959  11.00000  0.05    1.22
;
_shelx_res_checksum              85665
_shelx_fab_file                  
;
-28 0 6 1.8362 -1.1350
-28 1 5 3.7829 -0.2476
-28 1 6 6.3377 0.0472
-28 1 7 10.7065 -0.4641
-28 2 2 -7.7786 0.1859
-28 2 3 3.9539 -0.0466
-28 2 4 20.9612 -0.7526
-28 2 5 -3.3057 -0.4762
-28 2 6 5.4559 0.8480
-28 2 7 17.3500 0.9060
-28 3 2 -4.7066 0.2834
-28 3 3 3.5340 0.5593
-28 3 4 -10.9263 -0.6968
-28 3 5 16.5586 -0.0729
-28 3 6 7.0324 0.1068
-28 3 7 3.0922 -0.3004
-28 4 3 -10.6053 0.3790
-28 4 4 -9.8479 0.8705
-28 4 5 8.3752 0.6257
-28 4 6 20.5127 -0.5780
-28 4 7 -7.2887 -0.2982
-28 5 3 -4.1174 -0.6610
-28 5 4 8.9581 -0.0274
-28 5 5 -11.7454 0.1348
-28 5 6 -1.0003 -0.8605
-28 5 7 -4.8048 0.4800
-28 6 4 9.1886 -1.1870
-28 6 5 -4.6467 -0.6357
-28 6 6 -25.0764 0.2590
-28 6 7 11.9120 -0.4269
-28 7 6 9.5803 1.2393
-28 7 7 0.8870 0.2748
-27 0 2 2.3671 1.2283
-27 0 4 -26.2075 0.5472
-27 0 6 3.2266 -0.6463
-27 0 8 4.1527 1.1722
-27 0 10 15.2202 -0.8798
-27 1 1 -13.2635 0.2372
-27 1 2 7.9811 0.5648
-27 1 3 5.6093 0.4382
-27 1 4 -8.2953 0.0203
-27 1 5 -0.2045 -1.0122
-27 1 6 9.9119 -1.5159
-27 1 7 7.9065 0.5306
-27 1 8 -0.9380 0.8414
-27 1 9 -4.6640 -0.0886
-27 1 10 -2.2988 0.2498
-27 1 11 2.8750 0.3237
-27 2 1 1.3501 -0.5597
-27 2 2 -5.2548 -1.2134
-27 2 3 -4.9653 -0.4998
-27 2 4 29.3547 0.1239
-27 2 5 6.2681 0.5981
-27 2 6 4.9134 1.0106
-27 2 7 18.7826 -0.0320
-27 2 8 7.0561 -0.5765
-27 2 9 3.7673 -0.9736
-27 2 10 -0.4451 0.6185
-27 2 11 -15.2285 0.3795
-27 2 12 24.0490 -1.1681
-27 3 1 23.4868 0.2373
-27 3 2 3.4182 -0.8036
-27 3 3 3.8486 -0.3631
-27 3 4 5.0823 -0.4951
-27 3 5 25.0004 -0.1137
-27 3 6 4.9709 1.5999
-27 3 7 0.4885 -0.2726
-27 3 8 -2.0974 -0.8697
-27 3 9 16.0119 0.3037
-27 3 10 7.9036 0.3206
-27 3 11 -1.3907 0.1344
-27 3 12 27.7305 0.6298
-27 4 1 -13.1730 0.2034
-27 4 2 16.8105 0.8193
-27 4 3 7.6504 1.2122
-27 4 4 -3.3733 -0.2599
-27 4 5 9.0418 -0.4135
-27 4 6 14.9475 -0.8793
-27 4 7 -5.5088 -0.3496
-27 4 8 -8.7735 0.0023
-27 4 9 6.3964 0.2967
-27 4 10 -7.5539 0.0442
-27 4 11 17.8979 -0.1598
-27 4 12 -8.8991 0.9524
-27 5 1 -11.4078 -0.9480
-27 5 2 -16.8488 0.5175
-27 5 3 -1.6291 0.2173
-27 5 4 7.3700 0.1842
-27 5 5 -15.7355 0.4812
-27 5 6 2.4828 -1.2083
-27 5 7 -1.3420 -0.1405
-27 5 8 17.8580 0.9766
-27 5 9 -8.9504 0.0150
-27 5 10 -5.7948 -0.5031
-27 5 11 11.3561 0.2856
-27 5 12 -15.2070 -0.7673
-27 6 1 6.9140 -0.3157
-27 6 2 -5.6196 -0.3710
-27 6 3 -17.7332 -0.9178
-27 6 4 -0.2529 -0.2206
-27 6 5 -5.1085 0.2547
-27 6 6 -22.2291 0.3384
-27 6 7 14.1869 -0.2180
-27 6 8 6.1833 0.2193
-27 6 9 3.5153 0.1923
-27 6 10 7.2168 0.7368
-27 6 11 -6.2075 -0.1270
-27 6 12 5.2333 -0.1091
-27 7 1 8.3032 0.9357
-27 7 2 0.5346 -0.0965
-27 7 3 1.2711 -0.1127
-27 7 4 -13.6792 0.0375
-27 7 5 -3.4348 -0.2936
-27 7 6 11.9226 0.6000
-27 7 7 -2.2405 0.4408
-27 7 8 3.6850 -1.0801
-27 7 9 0.7210 0.0688
-27 7 10 7.6257 0.6239
-27 7 11 -6.5142 0.2480
-27 7 12 -8.4420 0.3468
-27 8 1 -12.3021 0.1089
-27 8 2 -11.2562 0.6995
-27 8 3 -1.5954 0.3641
-27 8 4 -3.6806 0.1809
-27 8 5 0.5146 0.0914
-27 8 6 17.9455 -0.2856
-27 8 7 3.6607 0.5835
-27 8 8 -1.2967 0.5311
-27 8 9 2.7581 -0.0234
-27 8 10 -4.5884 -0.5263
-27 8 11 -7.2894 -0.3440
-27 8 12 -3.3279 0.3311
-27 9 1 -6.9361 -0.4559
-27 9 2 -16.8211 -0.3153
-27 9 3 -6.7451 0.0592
-27 9 4 -2.7448 0.3705
-27 9 5 10.6843 0.0920
-27 9 6 -3.2920 -0.0710
-27 9 7 6.8923 -0.0656
-27 9 8 5.1077 0.8951
-27 9 9 2.4740 0.4347
-27 9 10 2.7465 -0.6617
-27 9 11 0.2525 -0.0791
-27 9 12 -2.0985 -0.1467
-27 10 2 7.8412 -0.6839
-27 10 3 7.0034 -0.2349
-27 10 4 -3.8163 0.3214
-27 10 5 1.8848 0.1576
-27 10 6 -4.9330 0.5744
-27 10 7 1.5060 0.1455
-27 10 8 8.1316 -0.5120
-27 10 9 3.9354 -0.2489
-27 10 10 10.1393 0.2832
-27 10 11 8.1136 0.5371
-27 10 12 2.4482 0.1566
-27 11 3 0.6644 0.2620
-27 11 4 3.7751 -0.2587
-27 11 5 -10.3736 0.4465
-27 11 6 -2.3642 0.4166
-27 11 7 7.0481 -0.1836
-27 11 8 -0.8633 -0.2731
-27 11 9 6.2612 0.1219
-27 11 10 -4.4925 0.6559
-27 11 11 -6.9029 0.4946
-27 11 12 -0.6086 -0.1736
-27 12 4 -10.5535 -0.0449
-27 12 5 -7.3322 -0.1678
-27 12 6 -4.5308 -0.0775
-27 12 7 -3.5772 -0.2944
-27 12 8 -3.4578 0.3338
-27 12 9 -0.4562 0.4409
-27 12 10 -12.0987 0.3815
-27 12 11 -12.5752 -0.2650
-27 12 12 -13.6159 -0.4922
-27 13 4 -13.5100 0.5206
-27 13 5 -1.3824 -0.6426
-27 13 6 -5.5818 -0.8513
-27 13 7 -11.5991 0.9697
-27 13 8 -7.9933 0.7130
-27 13 9 -8.2877 -0.6721
-27 13 10 -0.2568 -0.9757
-27 13 11 3.3344 -0.5955
-27 13 12 -1.6983 -0.4909
-27 14 5 -9.2765 0.0541
-27 14 6 4.6361 0.2331
-27 14 7 -4.8888 0.0015
-27 14 8 -1.6365 0.1012
-27 14 9 4.0051 0.1438
-27 14 10 2.5217 -0.1012
-27 14 11 12.9961 -0.4149
-27 15 6 -8.0706 1.3835
-27 15 7 6.1569 -1.0062
-27 15 8 14.7235 -1.2939
-27 15 9 4.6907 0.8234
-26 0 2 -11.8025 -0.5621
-26 0 4 -27.4541 0.2213
-26 0 6 3.2635 -0.5242
-26 0 8 -11.1715 0.5373
-26 0 10 -5.3355 -0.2730
-26 0 12 -10.6447 -0.0294
-26 0 14 9.7638 -1.4849
-26 0 16 10.9192 1.3208
-26 1 1 -7.9835 -0.7747
-26 1 2 6.1959 0.2143
-26 1 3 9.2477 0.8217
-26 1 4 -5.2120 -1.2168
-26 1 5 -8.0145 -1.1052
-26 1 6 18.3765 0.2167
-26 1 7 -0.3501 0.4895
-26 1 8 -3.4111 0.6164
-26 1 9 -7.4280 -0.5840
-26 1 10 14.8383 -0.9753
-26 1 11 5.8969 0.3383
-26 1 12 9.7774 -0.0354
-26 1 13 10.2479 1.3147
-26 1 14 20.7945 0.4805
-26 1 15 -3.0856 0.1140
-26 1 16 15.2294 0.7798
-26 2 1 -3.6557 -0.0055
-26 2 2 11.2577 0.3815
-26 2 3 -6.9708 0.6140
-26 2 4 26.9314 0.4774
-26 2 5 13.9336 -0.3974
-26 2 6 3.3489 0.4390
-26 2 7 7.4696 -1.6483
-26 2 8 15.0106 -1.1611
-26 2 9 4.2174 0.7755
-26 2 10 14.1714 0.0334
-26 2 11 3.2154 0.4840
-26 2 12 15.4135 0.4342
-26 2 13 12.9384 -0.0056
-26 2 14 -7.8020 0.9977
-26 2 15 13.7157 -0.0567
-26 2 16 -11.8466 -1.2820
-26 3 1 17.4241 0.9933
-26 3 2 0.1520 -0.5446
-26 3 3 -1.9407 -1.1060
-26 3 4 -5.1941 0.8481
-26 3 5 30.3904 0.4688
-26 3 6 1.1033 0.1436
-26 3 7 2.5591 0.0270
-26 3 8 11.9487 -0.7180
-26 3 9 19.0855 0.5046
-26 3 10 6.0917 1.1874
-26 3 11 -0.2602 0.1396
-26 3 12 6.6947 -0.1382
-26 3 13 -5.0623 -0.2657
-26 3 14 -19.0689 -0.2197
-26 3 15 6.1374 -0.2829
-26 3 16 -1.1254 -0.3834
-26 4 1 -1.9026 0.4043
-26 4 2 1.0173 0.0418
-26 4 3 14.2518 0.1161
-26 4 4 0.5586 -0.4759
-26 4 5 7.0514 -0.0240
-26 4 6 1.8402 -0.1048
-26 4 7 15.5556 0.3812
-26 4 8 -14.5057 0.7110
-26 4 9 10.7402 -0.1554
-26 4 10 -12.4830 0.8206
-26 4 11 -1.6954 0.3160
-26 4 12 -0.4975 0.0996
-26 4 13 -13.8323 -0.1868
-26 4 14 13.1788 -0.0609
-26 4 15 -7.0108 0.3424
-26 4 16 3.1802 0.7769
-26 5 1 -13.2782 -0.6409
-26 5 2 -3.9684 0.6011
-26 5 3 7.4895 1.3047
-26 5 4 24.6891 -0.3600
-26 5 5 -13.2949 -0.3249
-26 5 6 7.0919 0.1047
-26 5 7 -1.1227 -0.3704
-26 5 8 10.6468 0.3835
-26 5 9 -18.3995 0.3366
-26 5 10 -3.3426 -0.8363
-26 5 11 -3.2706 0.2748
-26 5 12 -5.9466 0.4241
-26 5 13 -0.7637 0.3536
-26 5 14 18.5503 -0.3108
-26 5 15 2.2917 0.1369
-26 5 16 -1.5988 0.8416
-26 6 1 -2.3238 -0.1470
-26 6 2 7.8382 -0.1029
-26 6 3 -18.2915 0.1762
-26 6 4 -0.1914 -0.4022
-26 6 5 -5.8170 0.0260
-26 6 6 -1.8578 -0.5043
-26 6 7 -3.8771 -0.3044
-26 6 8 3.0600 0.3920
-26 6 9 -2.6207 0.3708
-26 6 10 -1.4463 -0.1724
-26 6 11 7.6027 -0.5866
-26 6 12 -9.2589 -0.0459
-26 6 13 6.9762 0.1691
-26 6 14 -3.7497 -0.3309
-26 6 15 2.2005 -0.2896
-26 6 16 10.6742 -0.6661
-26 7 1 8.4392 0.3373
-26 7 2 -10.3381 -0.3402
-26 7 3 -13.1585 -1.0774
-26 7 4 -25.5484 0.0260
-26 7 5 -3.5918 0.0502
-26 7 6 0.4418 -0.4500
-26 7 7 8.1177 -0.0698
-26 7 8 -9.3768 0.0024
-26 7 9 10.0636 -0.1787
-26 7 10 -6.4069 0.4572
-26 7 11 5.5015 0.4129
-26 7 12 -8.4327 -0.7252
-26 7 13 2.5956 -0.4619
-26 7 14 -14.8704 0.4811
-26 7 15 -2.8378 -0.4119
-26 7 16 13.2756 0.0929
-26 8 1 -3.5757 -0.3282
-26 8 2 -23.0069 0.2289
-26 8 3 1.9270 -0.6154
-26 8 4 -4.4992 0.2985
-26 8 5 5.0506 0.2157
-26 8 6 5.8664 0.5608
-26 8 7 4.1936 0.3943
-26 8 8 8.3825 -0.3781
-26 8 9 -2.7621 -0.4155
-26 8 10 9.7095 0.2383
-26 8 11 -20.9094 0.0822
-26 8 12 14.9420 0.3345
-26 8 13 -11.8585 -0.1412
-26 8 14 4.2480 -0.2885
-26 8 15 -3.2899 0.9125
-26 8 16 -13.6383 0.1138
-26 9 1 -9.0730 -0.0917
-26 9 2 -2.5671 0.1912
-26 9 3 9.1966 0.7753
-26 9 4 19.6143 0.0975
-26 9 5 6.2808 0.0506
-26 9 6 15.9012 0.1733
-26 9 7 -8.2253 0.7130
-26 9 8 10.3781 0.0574
-26 9 9 -0.5811 0.2716
-26 9 10 3.5767 0.0642
-26 9 11 0.1115 -0.1202
-26 9 12 -14.5011 0.5239
-26 9 13 13.2446 0.1172
-26 9 14 -12.7453 -0.0764
-26 9 15 5.5155 -0.2791
-26 9 16 -23.9474 0.6041
-26 10 1 -4.6878 -0.1762
-26 10 2 18.8322 0.1121
-26 10 3 3.9964 0.7798
-26 10 4 -0.2991 0.2967
-26 10 5 -2.1190 0.0279
-26 10 6 -4.4277 -0.3746
-26 10 7 4.3237 -0.0456
-26 10 8 -4.8045 0.5597
-26 10 9 4.0593 0.2440
-26 10 10 -4.1773 -0.0071
-26 10 11 10.2364 0.2242
-26 10 12 -7.3319 0.1786
-26 10 13 -14.8374 -0.0225
-26 10 14 -4.1313 0.0258
-26 10 15 -17.5697 -0.0833
-26 10 16 1.6795 -0.7053
-26 11 1 9.7493 0.0788
-26 11 2 1.2151 -0.0429
-26 11 3 -4.5207 -0.2528
-26 11 4 -30.4212 0.1980
-26 11 5 -3.4613 0.3883
-26 11 6 -24.3198 0.4642
-26 11 7 6.5725 -0.5683
-26 11 8 -0.1792 -0.0052
-26 11 9 -5.8298 0.3796
-26 11 10 2.6282 -0.1081
-26 11 11 -9.2391 -0.0925
-26 11 12 17.8460 -0.6469
-26 11 13 -21.4148 -0.2980
-26 11 14 1.8135 0.3374
-26 11 15 -11.6041 -0.4309
-26 11 16 19.4889 -0.0918
-26 12 1 11.4954 0.4778
-26 12 2 -14.2176 -0.1248
-26 12 3 -19.0181 -0.6139
-26 12 4 -10.4503 -0.0189
-26 12 5 -14.5294 -0.2093
-26 12 6 5.4530 0.5340
-26 12 7 -6.6814 0.3405
-26 12 8 3.5715 -0.6185
-26 12 9 8.9491 0.2171
-26 12 10 -3.4146 0.2907
-26 12 11 -1.2211 -0.0247
-26 12 12 -7.0677 -0.6156
-26 12 13 10.9090 0.0503
-26 12 14 -7.4832 -0.5508
-26 12 15 15.2045 -0.1163
-26 12 16 -3.4321 0.0379
-26 13 1 -15.7998 0.1185
-26 13 2 4.7479 0.1396
-26 13 3 -17.7401 0.0915
-26 13 4 7.6815 -0.0548
-26 13 5 3.6066 -0.4698
-26 13 6 3.4066 -0.8341
-26 13 7 3.0042 0.7775
-26 13 8 0.5504 0.7292
-26 13 9 10.2888 -0.6742
-26 13 10 5.4271 -0.4371
-26 13 11 4.5569 0.4777
-26 13 12 -19.6914 0.3722
-26 13 13 7.8140 0.5133
-26 13 14 -2.1835 -0.1459
-26 13 15 2.7138 0.1087
-26 14 1 2.9191 -0.7757
-26 14 2 0.7485 -0.0781
-26 14 3 1.6734 0.5060
-26 14 4 7.4079 -0.0299
-26 14 5 2.1141 0.1545
-26 14 6 -3.4415 0.2800
-26 14 7 2.1540 -0.4067
-26 14 8 -1.6290 0.6544
-26 14 9 -0.2994 0.2573
-26 14 10 -4.0272 0.0563
-26 14 11 -5.7071 -0.5080
-26 14 12 2.0947 0.8018
-26 14 13 -19.7728 -0.5443
-26 14 14 8.7847 0.3119
-26 14 15 -9.7881 0.1999
-26 15 1 16.3316 -0.5895
-26 15 2 -11.8401 -0.8583
-26 15 3 18.1753 -0.3186
-26 15 4 -5.0649 -0.4507
-26 15 5 -7.2901 0.5717
-26 15 6 -7.7798 1.3453
-26 15 7 -1.8800 -0.3913
-26 15 8 3.6348 -1.0735
-26 15 9 -18.9935 0.5180
-26 15 10 -3.4672 1.4257
-26 15 11 -7.9648 -0.0812
-26 15 12 5.6091 -0.2784
-26 15 13 2.6112 -0.2098
-26 15 14 -10.7191 -0.8612
-26 15 15 -0.8995 -0.1350
-26 16 2 2.8167 -0.3007
-26 16 3 -5.0597 -0.2716
-26 16 4 3.2339 -0.0697
-26 16 5 -23.5139 -0.1572
-26 16 6 5.2457 -0.7647
-26 16 7 -6.7873 0.0908
-26 16 8 0.3469 0.2541
-26 16 9 1.2476 -0.2404
-26 16 10 -3.2185 -0.5187
-26 16 11 10.7185 0.4861
-26 16 12 7.2374 -0.8399
-26 16 13 10.5010 0.7673
-26 16 14 0.5576 0.2337
-26 16 15 -2.6567 0.0616
-26 17 3 -6.0320 0.5614
-26 17 4 -29.4118 0.7060
-26 17 5 -1.0770 -0.3630
-26 17 6 -10.5212 -1.7746
-26 17 7 -4.1936 -0.0216
-26 17 8 -2.4895 1.2963
-26 17 10 11.6496 -1.4626
-26 17 11 18.2492 -0.2033
-26 17 12 -4.7145 0.4161
-26 17 13 2.0525 -0.5746
-26 17 14 -4.2457 1.9053
-26 18 4 -16.4744 -0.3975
-26 18 5 1.9931 -0.1569
-26 18 6 -13.6900 0.5628
-26 18 7 2.4096 0.6223
-26 18 8 -3.5668 -0.9189
-26 18 12 9.6156 1.7935
-26 18 13 -21.7042 0.3217
-26 19 4 11.8809 -1.0882
-26 19 5 -2.1697 -0.0726
-26 19 6 10.7315 1.5924
-26 19 7 -2.6448 0.1006
-26 19 8 23.8261 -0.8031
-26 20 5 -5.1474 0.2718
-26 20 6 -1.5176 -0.4065
-26 20 7 11.4920 -0.9127
-26 20 8 -0.9016 0.8711
-25 0 2 -2.6675 -1.2764
-25 0 4 4.3323 1.7575
-25 0 6 9.2028 -1.2520
-25 0 8 -1.3871 0.4896
-25 0 10 19.8402 -0.2514
-25 0 12 3.4171 -0.6945
-25 0 14 13.8846 0.1364
-25 0 16 -3.0473 1.2078
-25 0 18 -19.8413 -0.7253
-25 1 1 -0.1967 0.1165
-25 1 2 0.7653 0.6937
-25 1 3 8.2670 -0.6435
-25 1 4 -10.0406 0.4764
-25 1 5 -9.8452 -0.2857
-25 1 6 14.5363 0.7043
-25 1 7 6.4989 0.7454
-25 1 8 -9.6628 -0.8807
-25 1 9 6.3549 0.6508
-25 1 10 0.1171 0.5404
-25 1 11 9.8356 0.1108
-25 1 12 -0.2297 0.2806
-25 1 13 10.3115 0.1646
-25 1 14 -7.4417 0.3521
-25 1 15 -6.0034 -0.4603
-25 1 16 -13.7496 0.0323
-25 1 17 -5.1727 -0.4496
-25 1 18 -4.7080 -0.8008
-25 1 19 -7.9608 -0.1024
-25 2 1 -13.0885 1.6488
-25 2 2 1.7373 1.6226
-25 2 3 -0.0779 0.1966
-25 2 4 -0.7547 -1.5960
-25 2 5 12.1891 -0.8134
-25 2 6 1.8571 0.8031
-25 2 7 -0.7335 0.1454
-25 2 8 6.1190 -0.5186
-25 2 9 6.2711 1.5154
-25 2 10 -10.8867 0.7634
-25 2 11 -2.8535 -1.1687
-25 2 12 -0.2551 0.4062
-25 2 13 2.2235 0.5899
-25 2 14 -11.9991 -0.0818
-25 2 15 -5.0122 0.1836
-25 2 16 -1.4131 -0.3178
-25 2 17 -6.7563 -0.0373
-25 2 18 2.6863 0.4056
-25 2 19 -2.2577 -1.3741
-25 3 1 2.5778 0.4500
-25 3 2 -1.3802 0.1130
-25 3 3 -3.5834 -0.1701
-25 3 4 3.3128 0.2780
-25 3 5 25.0916 0.0800
-25 3 6 12.6414 -0.1763
-25 3 7 -17.0536 -0.1248
-25 3 8 20.1760 0.4427
-25 3 9 -10.8303 -0.0299
-25 3 10 4.9903 -0.3295
-25 3 11 -13.5287 0.0211
-25 3 12 3.0080 -0.1634
-25 3 13 -15.9013 0.2738
-25 3 14 -1.7989 0.0195
-25 3 15 6.2199 -0.0136
-25 3 16 20.1221 -0.0503
-25 3 17 -5.8602 -0.0936
-25 3 18 1.4045 0.5060
-25 3 19 -2.3160 0.1208
-25 4 1 12.4475 -0.5125
-25 4 2 11.0930 -0.9128
-25 4 3 10.6331 -0.5375
-25 4 4 11.4643 0.6926
-25 4 5 13.4044 0.6009
-25 4 6 -13.3409 -0.5824
-25 4 7 17.4537 -0.4687
-25 4 8 -13.1928 0.4557
-25 4 9 -6.2543 -0.5152
-25 4 10 -1.0323 0.0516
-25 4 11 -0.2273 0.8716
-25 4 12 2.8417 0.1286
-25 4 13 -0.5830 -0.6657
-25 4 14 5.7840 0.1943
-25 4 15 18.6624 0.2826
-25 4 16 -6.7191 -0.4003
-25 4 17 13.4023 0.2596
-25 4 18 -6.6792 -0.1518
-25 4 19 -5.3702 0.1439
-25 5 1 0.3525 0.5929
-25 5 2 4.1725 -0.5133
-25 5 3 10.5992 0.3888
-25 5 4 15.5966 0.0050
-25 5 5 -12.0900 -0.5313
-25 5 6 -6.4444 -0.0976
-25 5 7 7.6803 -0.2993
-25 5 8 -1.8127 -0.5624
-25 5 9 -1.0108 0.5222
-25 5 10 1.3499 0.2881
-25 5 11 9.3490 0.3248
-25 5 12 -3.7624 0.0540
-25 5 13 19.1475 -0.2161
-25 5 14 10.2991 -0.4045
-25 5 15 6.5535 -0.1541
-25 5 16 -11.9884 0.9799
-25 5 17 5.7275 0.5419
-25 5 18 9.2449 0.0993
-25 5 19 -2.1183 -0.5349
-25 6 1 -10.5925 -0.0467
-25 6 2 0.2658 0.2790
-25 6 3 -9.9682 0.3690
-25 6 4 -0.7628 -0.6696
-25 6 5 -8.0067 -0.7157
-25 6 6 8.8724 0.2340
-25 6 7 1.9308 0.3565
-25 6 8 -3.1610 0.1503
-25 6 9 14.9857 0.3696
-25 6 10 2.1313 -0.1150
-25 6 11 5.8549 -0.8087
-25 6 12 9.4582 -0.1208
-25 6 13 -5.4878 0.4071
-25 6 14 23.9984 -0.5005
-25 6 15 -13.9268 0.0193
-25 6 16 20.7227 0.4304
-25 6 17 5.5330 0.3362
-25 6 18 7.3569 -0.0923
-25 6 19 21.4074 -0.2273
-25 7 1 -1.2425 -0.8361
-25 7 2 -11.3517 0.2842
-25 7 3 -6.9491 -0.1137
-25 7 4 -9.2015 -0.4751
-25 7 5 9.7720 -0.0316
-25 7 6 9.7564 -0.0080
-25 7 7 7.4816 -0.1167
-25 7 8 2.7028 0.7773
-25 7 9 1.6002 -0.0543
-25 7 10 -5.4636 -0.2644
-25 7 11 -1.6144 0.2531
-25 7 12 -1.8172 0.0070
-25 7 13 -3.0148 -0.2468
-25 7 14 -7.2375 0.5828
-25 7 15 4.3621 -0.1364
-25 7 16 17.8540 -0.2118
-25 7 17 3.7032 -0.6066
-25 7 18 0.0322 -0.2834
-25 7 19 5.0015 0.1521
-25 8 1 7.2949 0.0988
-25 8 2 -7.6550 0.0079
-25 8 3 -4.9234 -0.1819
-25 8 4 3.3615 0.4127
-25 8 5 -1.4080 0.6741
-25 8 6 6.5767 -0.2575
-25 8 7 -7.8594 -0.2856
-25 8 8 11.0272 -0.2473
-25 8 9 -8.1103 -0.1388
-25 8 10 0.2135 0.4750
-25 8 11 -13.0287 0.6343
-25 8 12 -4.8436 0.1546
-25 8 13 -0.3496 -0.1364
-25 8 14 -18.9142 -0.0805
-25 8 15 1.9859 0.6536
-25 8 16 -15.8694 -0.8027
-25 8 17 -7.5270 0.3069
-25 8 18 -5.5937 0.2449
-25 8 19 -25.5159 0.5998
-25 9 1 -7.0919 0.7615
-25 9 2 -0.1478 0.1610
-25 9 3 4.4418 0.0779
-25 9 4 -3.0006 0.0706
-25 9 5 -8.8792 0.2903
-25 9 6 -4.1074 -0.0758
-25 9 7 -6.0076 0.4619
-25 9 8 -10.9854 -0.0412
-25 9 9 2.2300 -0.1273
-25 9 10 -3.0304 0.4275
-25 9 11 4.4913 -0.1550
-25 9 12 -16.6588 -0.5136
-25 9 13 13.0599 -0.1675
-25 9 14 -12.8663 0.0073
-25 9 15 -8.8176 -0.1121
-25 9 16 -15.3514 0.6165
-25 9 17 -14.2612 0.3983
-25 9 18 4.8457 0.5187
-25 9 19 -12.2238 0.2086
-25 10 1 -14.1125 -0.1408
-25 10 2 -5.5468 0.1616
-25 10 3 4.6996 0.2914
-25 10 4 -9.4020 -0.0251
-25 10 5 -3.2582 -0.6962
-25 10 6 -1.6402 0.3401
-25 10 7 4.0312 0.2191
-25 10 8 2.8694 0.3750
-25 10 9 -1.6303 0.1709
-25 10 10 0.5196 -0.3498
-25 10 11 2.9236 -0.4125
-25 10 12 4.9696 0.1288
-25 10 13 -16.6763 0.0765
-25 10 14 8.5928 -0.1923
-25 10 15 -5.1929 -0.0735
-25 10 16 -2.5262 0.4396
-25 10 17 15.0180 0.0392
-25 10 18 -10.3918 -0.0710
-25 10 19 20.6980 -0.2955
-25 11 1 8.2188 -0.7096
-25 11 2 2.9281 0.0477
-25 11 3 -7.6111 -0.1570
-25 11 4 -7.5592 0.1806
-25 11 5 9.1118 0.5356
-25 11 6 -2.2744 0.0149
-25 11 7 3.8374 -0.1390
-25 11 8 17.7495 -0.3524
-25 11 9 -0.9966 0.1581
-25 11 10 10.0719 -0.0129
-25 11 11 -2.3222 0.0182
-25 11 12 15.2236 0.6546
-25 11 13 -19.3800 0.3778
-25 11 14 -1.7461 0.2287
-25 11 15 2.9240 -0.4889
-25 11 16 9.9770 -0.1537
-25 11 17 -2.1606 -0.0061
-25 11 18 -4.1852 -0.3031
-25 11 19 4.5303 -0.1647
-25 12 1 17.2161 0.1677
-25 12 2 8.3345 -0.1240
-25 12 3 -14.6393 -0.1262
-25 12 4 1.1298 0.0924
-25 12 5 -3.5471 0.5193
-25 12 6 1.3855 0.0348
-25 12 7 1.5845 0.1422
-25 12 8 -9.2672 -0.0082
-25 12 9 12.3530 0.1623
-25 12 10 -0.6946 0.5961
-25 12 11 -2.2271 0.5317
-25 12 12 -9.7207 -0.2496
-25 12 13 1.5578 -0.3273
-25 12 14 -15.0561 -0.0292
-25 12 15 -5.3335 -0.3201
-25 12 16 -2.7336 -0.2560
-25 12 17 -10.9391 -0.0953
-25 12 18 2.4829 0.3818
-25 13 1 -7.9418 0.7822
-25 13 2 -14.0284 -0.0659
-25 13 3 -3.6643 0.1666
-25 13 4 -15.4049 0.3183
-25 13 5 -1.1533 -0.8396
-25 13 6 -8.7750 -0.2365
-25 13 7 -2.2292 0.5280
-25 13 8 -2.1254 0.6043
-25 13 9 -3.0040 0.3901
-25 13 10 -2.4965 -0.4506
-25 13 11 -12.3636 0.1290
-25 13 12 -28.4611 -0.6239
-25 13 13 3.5344 -0.5120
-25 13 14 -3.3557 -0.3286
-25 13 15 -13.8672 0.4655
-25 13 16 -10.8390 -0.2327
-25 13 17 0.3877 -0.3414
-25 13 18 8.9249 -0.1759
-25 14 1 -9.4096 -0.2488
-25 14 2 -8.8175 0.3141
-25 14 3 -8.9235 0.0308
-25 14 4 1.0357 -0.0274
-25 14 5 -11.8011 -0.0517
-25 14 6 -4.1331 0.2051
-25 14 7 -1.1768 -0.0517
-25 14 8 1.9944 -0.1494
-25 14 9 -0.8614 -0.1989
-25 14 10 -15.4369 -0.4300
-25 14 11 -9.8452 -1.0615
-25 14 12 -0.4399 -0.2622
-25 14 13 -12.1211 0.2021
-25 14 14 13.4239 -0.2653
-25 14 15 12.9395 0.4858
-25 14 16 -0.5051 0.3638
-25 14 17 15.1931 -0.3540
-25 14 18 11.0855 -0.3925
-25 15 1 3.8243 -0.6227
-25 15 2 10.2319 -0.1631
-25 15 3 8.0244 -0.1165
-25 15 4 9.5177 -0.5590
-25 15 5 -3.5864 0.6000
-25 15 6 -7.1485 1.0331
-25 15 7 1.9146 -0.7049
-25 15 8 0.0066 -0.4693
-25 15 9 -16.1076 -0.6218
-25 15 10 -4.8032 0.4795
-25 15 11 8.3938 0.2881
-25 15 12 13.9143 0.1817
-25 15 13 9.6518 0.3365
-25 15 14 -3.2525 -0.0585
-25 15 15 10.7605 -0.7844
-25 15 16 24.9165 0.1582
-25 15 17 4.2504 0.9756
-25 15 18 3.6047 0.5395
-25 16 1 9.8544 0.1959
-25 16 2 5.8721 -0.6363
-25 16 3 -1.0665 -0.1189
-25 16 4 9.8621 0.2209
-25 16 5 -12.4752 -0.5436
-25 16 6 3.6091 -0.5064
-25 16 7 -4.3450 0.1363
-25 16 8 -12.7516 0.2137
-25 16 9 -1.5473 0.3434
-25 16 10 6.6100 0.2199
-25 16 11 12.3640 0.7547
-25 16 12 20.1204 0.8832
-25 16 13 5.5859 0.3651
-25 16 14 -0.0867 0.4682
-25 16 15 -15.7549 0.1718
-25 16 16 -3.9862 -0.3490
-25 16 17 2.0745 0.5350
-25 17 1 9.4888 0.2551
-25 17 2 -15.4881 -0.1479
-25 17 3 -3.2674 0.5101
-25 17 4 -39.0947 0.0649
-25 17 5 -6.8287 -0.2476
-25 17 6 0.2880 -1.3334
-25 17 7 -8.6064 0.3303
-25 17 8 0.2161 0.9611
-25 17 9 22.9680 0.7061
-25 17 10 15.6987 -0.1349
-25 17 11 9.4279 -0.1568
-25 17 12 -12.9389 0.0410
-25 17 13 2.3486 -0.0605
-25 17 14 -8.3013 0.8228
-25 17 15 -1.2756 1.1851
-25 17 16 -18.9513 0.6625
-25 17 17 -12.6744 -0.9189
-25 18 1 -11.5929 -0.7150
-25 18 2 5.3418 0.5691
-25 18 3 -7.3052 -0.1756
-25 18 4 -24.3110 -0.6857
-25 18 5 -5.3720 0.3749
-25 18 6 -12.8618 0.6675
-25 18 7 1.6040 0.0473
-25 18 8 12.8620 -0.2576
-25 18 9 17.2212 0.0272
-25 18 10 26.8091 0.5163
-25 18 11 -4.3966 0.0628
-25 18 12 -3.3218 0.1020
-25 18 13 -22.6965 -0.3695
-25 18 14 -1.0030 -0.4087
-25 18 15 -2.9102 -0.3157
-25 18 16 -2.4489 -0.0711
-25 18 17 -19.5497 -0.0185
-25 19 1 1.2753 -0.3598
-25 19 2 -0.8978 0.7615
-25 19 3 -4.0732 -0.9089
-25 19 4 20.5060 -0.4403
-25 19 5 1.0698 0.3031
-25 19 6 4.5417 0.9324
-25 19 7 -6.5394 0.0181
-25 19 8 25.3191 -0.7887
-25 19 9 -8.5930 -0.4319
-25 19 12 -4.1848 0.1677
-25 19 13 9.5442 0.1177
-25 19 14 -8.9412 -0.8523
-25 19 15 -9.3743 -0.9575
-25 19 16 -13.8047 -0.9910
-25 19 17 -5.5939 0.8268
-25 20 1 1.1413 1.1324
-25 20 2 3.8602 -0.5554
-25 20 3 -16.9781 0.5491
-25 20 4 12.7499 0.8969
-25 20 5 0.7259 -0.1898
-25 20 6 -7.5671 -0.6257
-25 20 7 21.2970 -0.0791
-25 20 8 -12.7462 0.4525
-25 20 9 18.0487 0.5234
-25 20 14 -3.4248 0.2566
-25 20 15 -17.6012 0.2472
-25 20 16 -16.5889 1.3775
-25 21 2 -4.2202 -0.6408
-25 21 3 15.6073 0.5740
-25 21 4 -24.9984 1.1061
-25 21 5 -8.5984 -0.4640
-25 21 6 -6.2237 -0.9467
-25 21 7 -8.0547 -0.0158
-25 21 8 8.6014 0.6846
-25 21 9 -8.5044 0.4302
-25 21 15 -12.5555 0.8483
-25 22 3 5.9246 -0.1845
-25 22 4 -7.2189 -1.0004
-25 22 5 -5.3432 0.0894
-25 22 6 -0.0852 0.2938
-25 22 7 0.5313 -0.0992
-25 22 8 -3.6724 -0.2138
-25 22 9 6.6645 -1.2489
-25 23 4 6.4463 -0.9551
-25 23 5 -4.2829 0.0377
-25 23 6 5.1935 0.7973
-25 23 7 2.9089 0.1130
-25 23 8 1.8179 -0.9690
-25 23 9 10.2192 -0.4981
-25 24 6 -8.4213 -0.2703
-25 24 7 -1.8448 -0.0616
-25 24 8 -1.4379 -0.1335
-25 24 9 5.5289 0.8380
-24 0 2 -6.3111 1.4839
-24 0 4 2.7495 0.2418
-24 0 6 -9.1955 -1.4965
-24 0 8 5.1900 1.0084
-24 0 10 13.0778 0.1347
-24 0 12 -12.1023 -0.4926
-24 0 14 10.1243 0.1945
-24 0 16 -7.2885 0.7539
-24 0 18 -11.1625 -1.0362
-24 0 20 -5.0236 -0.8074
-24 0 22 -4.2200 0.6541
-24 1 1 5.1790 -0.6550
-24 1 2 -26.2599 1.1724
-24 1 3 4.4347 -1.6447
-24 1 4 -9.5808 0.1555
-24 1 5 -13.3816 2.5231
-24 1 6 8.4622 -0.1421
-24 1 7 3.1879 -0.0400
-24 1 8 -19.9877 -0.1969
-24 1 9 -1.1179 -0.0044
-24 1 10 -8.8186 0.7918
-24 1 11 -3.6914 -0.9682
-24 1 12 3.3338 -0.6639
-24 1 13 6.4253 0.5931
-24 1 14 -5.4788 0.0205
-24 1 15 -7.7946 -0.4710
-24 1 16 7.1534 -0.6641
-24 1 17 -4.7270 0.4962
-24 1 18 3.1132 0.1520
-24 1 19 -8.7700 -0.1391
-24 1 20 -4.9231 -0.6609
-24 1 21 -7.8616 0.4136
-24 1 22 10.6678 0.5232
-24 2 1 -12.1578 0.9002
-24 2 2 7.9631 -1.0927
-24 2 3 -4.4222 -0.6024
-24 2 4 -1.0824 -0.9628
-24 2 5 -3.6327 0.3120
-24 2 6 3.6981 1.2969
-24 2 7 -5.4308 0.3133
-24 2 8 -20.0469 -0.4291
-24 2 9 10.3874 0.1947
-24 2 10 -18.6474 -0.1892
-24 2 11 1.0064 -0.8469
-24 2 12 12.1718 -0.2988
-24 2 13 3.4347 0.9590
-24 2 14 -7.4785 0.2955
-24 2 15 -1.8670 -0.0452
-24 2 16 1.4977 -0.1135
-24 2 17 -2.1655 -0.9176
-24 2 18 -6.2774 0.0547
-24 2 19 -3.6741 -0.8733
-24 2 20 -6.1085 -0.2394
-24 2 21 -10.1634 1.2896
-24 2 22 0.0243 -0.3960
-24 3 1 -6.9498 0.2410
-24 3 2 10.1938 0.0790
-24 3 3 -1.2012 0.2977
-24 3 4 -9.1129 0.4948
-24 3 5 16.4514 -1.4607
-24 3 6 9.3815 -0.2490
-24 3 7 -27.3649 0.0954
-24 3 8 23.4708 -0.3292
-24 3 9 -8.8538 -0.0985
-24 3 10 10.8692 -0.1958
-24 3 11 8.6731 0.3332
-24 3 12 10.2906 0.4146
-24 3 13 -7.2316 -0.4212
-24 3 14 -2.1371 -0.1633
-24 3 15 13.7800 0.0176
-24 3 16 -3.0298 0.7469
-24 3 17 -4.9661 -0.0248
-24 3 18 -15.4667 -0.5553
-24 3 19 0.4785 0.0732
-24 3 20 -14.2186 -0.1489
-24 3 21 11.6404 -0.5909
-24 3 22 -17.3510 0.5803
-24 4 1 5.2036 -0.3236
-24 4 2 0.4844 0.7639
-24 4 3 4.8666 0.0958
-24 4 4 6.1407 0.0796
-24 4 5 13.4358 0.1939
-24 4 6 -5.0584 -0.8336
-24 4 7 9.5548 -0.3418
-24 4 8 20.8200 0.4559
-24 4 9 -5.1639 -0.0237
-24 4 10 12.1676 0.1645
-24 4 11 12.6752 0.4858
-24 4 12 -6.8572 0.2738
-24 4 13 3.0657 -0.4449
-24 4 14 7.1192 -0.4810
-24 4 15 4.9513 0.4108
-24 4 16 -3.6765 0.0389
-24 4 17 -6.7896 0.4632
-24 4 18 5.9972 0.2736
-24 4 19 -10.6943 -0.0670
-24 4 20 13.7743 -0.1899
-24 4 21 -6.8974 -0.1952
-24 4 22 17.7614 -0.3490
-24 5 1 6.6542 0.5390
-24 5 2 0.8395 -0.2981
-24 5 3 11.9457 -0.3850
-24 5 4 26.2907 0.0472
-24 5 5 10.8499 0.1185
-24 5 6 -4.3321 -0.4519
-24 5 7 33.3555 -0.1238
-24 5 8 2.3808 0.4666
-24 5 9 9.6880 0.8271
-24 5 10 8.6043 0.0928
-24 5 11 -3.1262 -0.2158
-24 5 12 -17.8231 -0.0963
-24 5 13 8.5673 0.0664
-24 5 14 5.0805 0.4807
-24 5 15 -6.6862 0.2544
-24 5 16 -1.8071 0.4604
-24 5 17 -1.5313 0.1647
-24 5 18 15.4753 0.2388
-24 5 19 -0.4611 -0.0753
-24 5 20 6.2745 -0.1540
-24 5 21 -2.1854 -0.0358
-24 5 22 2.9543 -0.3360
-24 6 1 10.4688 0.0738
-24 6 2 15.5695 -0.8657
-24 6 3 10.0967 -0.2165
-24 6 4 12.1013 0.2649
-24 6 5 4.6053 -0.4364
-24 6 6 10.0486 0.2785
-24 6 7 12.7298 0.3079
-24 6 8 -12.4006 -0.2858
-24 6 9 7.9263 -0.1146
-24 6 10 5.1241 0.2222
-24 6 11 -18.3634 -0.4011
-24 6 12 15.7579 0.0051
-24 6 13 -14.1205 0.3988
-24 6 14 6.2270 0.1554
-24 6 15 -2.5339 0.4051
-24 6 16 1.8045 -0.0027
-24 6 17 23.6951 0.0206
-24 6 18 -10.1496 0.0087
-24 6 19 19.9661 0.0492
-24 6 20 -20.1687 0.2469
-24 6 21 0.3781 0.0960
-24 6 22 -22.3872 -1.0690
-24 7 1 2.4301 -0.2112
-24 7 2 0.9336 0.0792
-24 7 3 -1.6823 0.4897
-24 7 4 -6.0956 -0.7836
-24 7 5 -6.8763 -0.4113
-24 7 6 8.9690 0.7049
-24 7 7 -12.5513 0.4176
-24 7 8 -8.3950 -0.2326
-24 7 9 -9.3686 -0.3973
-24 7 10 -25.9900 -0.1787
-24 7 11 -3.6861 0.5321
-24 7 12 2.5616 -0.0961
-24 7 13 7.3547 -0.2462
-24 7 14 -6.9129 -0.0667
-24 7 15 13.2861 -0.5392
-24 7 16 10.2277 -0.1260
-24 7 17 11.9392 -0.2739
-24 7 18 3.4124 -0.0525
-24 7 19 3.3747 -0.4032
-24 7 20 -1.0788 0.0063
-24 7 21 1.1954 -1.1332
-24 8 1 -14.5970 0.0922
-24 8 2 -19.5454 0.8014
-24 8 3 -20.2142 0.4347
-24 8 4 -8.5913 -0.2731
-24 8 5 -7.2546 0.0466
-24 8 6 -1.1756 -0.0321
-24 8 7 -10.9532 -0.4174
-24 8 8 0.3949 0.1445
-24 8 9 -6.9097 0.5833
-24 8 10 -12.5286 0.0005
-24 8 11 -4.4403 0.3473
-24 8 12 -5.0344 -0.0053
-24 8 13 -4.4591 -0.3368
-24 8 14 8.6552 -0.5552
-24 8 15 -5.1884 0.0490
-24 8 16 15.5271 -0.3599
-24 8 17 -13.3936 0.2525
-24 8 18 16.1264 0.1459
-24 8 19 -16.1115 -0.3540
-24 8 20 20.6209 -1.0578
-24 8 21 3.0869 -0.4212
-24 9 1 -10.1297 0.0821
-24 9 2 -11.6270 -0.0260
-24 9 3 7.0682 -0.4989
-24 9 4 -8.9026 0.6028
-24 9 5 1.4909 0.5797
-24 9 6 -2.7359 -0.4115
-24 9 7 0.8921 -0.6315
-24 9 8 -3.0020 0.4168
-24 9 9 4.4450 0.1251
-24 9 10 13.7808 0.0927
-24 9 11 16.4345 -0.2372
-24 9 12 -9.0361 -0.0888
-24 9 13 9.2448 -0.0595
-24 9 14 -3.8736 0.2980
-24 9 15 -7.0197 0.3107
-24 9 16 4.8653 0.3174
-24 9 17 -7.3812 0.3396
-24 9 18 -0.1607 -0.1200
-24 9 19 -4.2851 0.1905
-24 9 20 -2.7727 0.1061
-24 9 21 2.4461 0.3791
-24 10 1 0.5154 0.0478
-24 10 2 16.1088 -0.5188
-24 10 3 7.9763 -0.1801
-24 10 4 13.4017 -0.0332
-24 10 5 -7.6566 -0.0875
-24 10 6 8.0600 -0.2196
-24 10 7 3.0747 0.3481
-24 10 8 5.0080 0.1265
-24 10 9 5.9408 -0.3454
-24 10 10 3.6853 0.1141
-24 10 11 10.1478 -0.2012
-24 10 12 1.8378 0.0639
-24 10 13 5.0727 0.2411
-24 10 14 -9.2213 0.3717
-24 10 15 14.8608 0.1433
-24 10 16 -25.8865 0.2985
-24 10 17 15.5108 0.0812
-24 10 18 -21.9102 -0.2091
-24 10 19 9.1144 0.4930
-24 10 20 -10.1408 0.4746
-24 10 21 -9.8679 0.8845
-24 11 1 10.0243 -0.2422
-24 11 2 8.4565 0.3596
-24 11 3 -9.7945 0.5229
-24 11 4 -15.7071 -0.5123
-24 11 5 9.3212 -0.0938
-24 11 6 -10.5301 0.0985
-24 11 7 -2.5359 0.2781
-24 11 8 15.1670 -0.0991
-24 11 9 -6.0882 -0.1758
-24 11 10 2.6193 0.4169
-24 11 11 -14.8754 0.2379
-24 11 12 6.6869 -0.0403
-24 11 13 -20.8203 0.2124
-24 11 14 0.7834 -0.1462
-24 11 15 -2.7086 -0.3913
-24 11 16 -4.0288 -0.0977
-24 11 17 -23.0718 0.1707
-24 11 18 -3.9760 0.1676
-24 11 19 -2.5590 -0.1192
-24 11 20 -7.3240 0.6583
-24 11 21 -0.9251 -0.4086
-24 12 1 12.0134 -0.0418
-24 12 2 -17.5502 0.4449
-24 12 3 -16.1654 -0.0597
-24 12 4 -16.7113 0.2495
-24 12 5 -3.5078 0.0377
-24 12 6 -6.9265 0.3825
-24 12 7 -9.6915 0.1687
-24 12 8 -10.6244 -0.0785
-24 12 9 -3.4990 0.3545
-24 12 10 -0.9425 -0.0790
-24 12 11 -13.5471 -0.0939
-24 12 12 -0.6761 -0.1645
-24 12 13 -11.9308 -0.6337
-24 12 14 -5.0023 -0.3399
-24 12 15 -19.6715 -0.3062
-24 12 16 2.7677 0.1710
-24 12 17 -8.7366 -0.2137
-24 12 18 4.9468 0.2312
-24 12 19 -11.1718 -0.1524
-24 12 20 9.2345 -0.7968
-24 12 21 -13.1792 0.2046
-24 13 1 -13.4020 0.4403
-24 13 2 -18.3933 -0.3865
-24 13 3 -5.9313 -0.3732
-24 13 4 3.7950 0.4290
-24 13 5 -10.8158 0.1192
-24 13 6 -2.3897 -0.4680
-24 13 7 -1.6494 0.3690
-24 13 8 -10.0550 0.1580
-24 13 9 2.5985 0.2027
-24 13 10 -4.9813 -0.5276
-24 13 11 6.2798 -0.3279
-24 13 12 -25.1199 -0.0596
-24 13 13 19.5829 -0.1014
-24 13 14 -9.6269 -0.1561
-24 13 15 -11.5337 0.4891
-24 13 16 -6.6240 -0.3908
-24 13 17 18.4625 -0.3543
-24 13 18 5.0688 -0.4212
-24 13 19 8.7954 0.0408
-24 13 20 -7.6513 -0.4856
-24 14 1 -17.0135 0.0933
-24 14 2 9.3218 -0.1146
-24 14 3 -4.9870 -0.0179
-24 14 4 2.9719 -0.1091
-24 14 5 -9.6803 0.0203
-24 14 6 -9.5277 0.0540
-24 14 7 15.7671 -0.1823
-24 14 8 6.8469 -0.1147
-24 14 9 10.6164 -0.2491
-24 14 10 0.6238 -0.1952
-24 14 11 0.9470 0.0416
-24 14 12 6.8745 0.0805
-24 14 13 -5.9259 0.8116
-24 14 14 8.8318 0.6853
-24 14 15 17.4943 -0.0489
-24 14 16 -4.3356 0.1690
-24 14 17 4.7774 -0.5649
-24 14 18 2.2446 -0.0260
-24 14 19 -0.1268 0.1202
-24 14 20 0.1302 0.5512
-24 15 1 14.1927 -0.3392
-24 15 2 3.6461 0.3661
-24 15 3 12.7442 0.2105
-24 15 4 -16.0694 -0.3249
-24 15 5 0.9004 -0.1372
-24 15 6 -1.8656 0.9028
-24 15 7 0.9106 -0.1689
-24 15 8 21.3373 -0.1798
-24 15 9 -9.9838 0.0664
-24 15 10 1.8235 0.4506
-24 15 11 1.9074 0.2649
-24 15 12 16.9985 0.2085
-24 15 13 -6.3189 -0.2958
-24 15 14 3.6205 0.0555
-24 15 15 9.0785 -0.5354
-24 15 16 23.2534 0.0878
-24 15 17 -13.1267 0.8935
-24 15 18 0.1712 0.5488
-24 15 19 -0.9282 -0.2543
-24 15 20 1.7194 0.7892
-24 16 1 12.0927 -0.3023
-24 16 2 6.5240 -0.3319
-24 16 3 -9.9159 -0.2290
-24 16 4 15.4619 0.3857
-24 16 5 -1.5386 -0.1480
-24 16 6 10.1654 -0.1603
-24 16 7 -1.5370 0.2284
-24 16 8 -19.7602 0.2442
-24 16 9 -2.1774 0.0872
-24 16 10 -0.8566 0.5643
-24 16 11 -2.1128 0.1436
-24 16 12 11.4815 -0.2383
-24 16 13 -2.3115 -0.1773
-24 16 14 -3.2844 -1.4759
-24 16 15 -15.1463 0.5175
-24 16 16 -4.7959 -0.2858
-24 16 17 9.7350 0.5807
-24 16 18 -6.3754 0.1461
-24 16 19 4.2424 0.1445
-24 16 20 13.0722 -0.8296
-24 17 1 5.4178 0.1487
-24 17 2 -8.2644 -0.5831
-24 17 3 -1.0380 0.1281
-24 17 4 -5.5763 0.0517
-24 17 5 -4.2193 0.0409
-24 17 6 6.3372 -0.4999
-24 17 7 -11.2022 -0.1850
-24 17 8 -17.7660 0.3734
-24 17 9 6.8975 -0.0752
-24 17 10 1.6983 -0.8047
-24 17 11 11.4474 0.0540
-24 17 12 -26.5416 -0.3841
-24 17 13 12.1060 0.0193
-24 17 14 -12.7790 0.6377
-24 17 15 -6.0674 0.2527
-24 17 16 -19.9561 0.7150
-24 17 17 1.0526 -0.7717
-24 17 18 -3.0414 -0.4189
-24 17 19 -0.6172 -0.1623
-24 18 1 -9.7080 0.2159
-24 18 2 -5.9567 0.4957
-24 18 3 -2.7058 0.3787
-24 18 4 -28.4834 -0.5931
-24 18 5 -17.4167 0.0212
-24 18 6 -19.9203 0.1570
-24 18 7 -4.1291 -0.1024
-24 18 8 8.0066 -0.2605
-24 18 9 13.9719 0.1564
-24 18 10 13.0233 -0.2106
-24 18 11 -2.4344 -0.8065
-24 18 12 -8.6672 0.7572
-24 18 13 -20.9235 -0.1166
-24 18 14 0.7373 1.2159
-24 18 15 -1.9161 0.0817
-24 18 16 2.2379 -0.2225
-24 18 17 -19.8065 0.1602
-24 18 18 6.5347 -0.2183
-24 18 19 -2.2846 -0.0871
-24 19 1 -9.3272 -0.0041
-24 19 2 -6.7727 0.8432
-24 19 3 -9.4389 -0.4214
-24 19 4 -13.7033 -0.4281
-24 19 5 -4.1029 0.2782
-24 19 6 -8.2135 0.0334
-24 19 7 -9.3185 -0.2052
-24 19 8 32.0999 -0.2446
-24 19 9 -0.5307 -0.1596
-24 19 10 2.9936 0.9657
-24 19 11 -0.4966 0.0132
-24 19 12 10.0546 0.2701
-24 19 13 -7.7899 0.5870
-24 19 14 -0.6577 -0.4170
-24 19 15 -4.7412 0.2348
-24 19 16 -3.0515 -0.3552
-24 19 17 -8.1345 0.3393
-24 19 18 -7.5410 0.4064
-24 19 19 4.8221 0.0717
-24 20 1 -7.0225 0.4568
-24 20 2 10.0606 -0.4538
-24 20 3 -16.6135 -0.2409
-24 20 4 15.9055 0.5080
-24 20 5 11.4160 -0.0873
-24 20 6 -0.2467 -0.4279
-24 20 7 17.9915 0.0257
-24 20 8 -1.3403 0.0342
-24 20 9 9.2033 0.0023
-24 20 10 -10.6289 -0.2460
-24 20 11 0.9188 1.1743
-24 20 12 7.5315 -0.6035
-24 20 13 20.2796 0.1104
-24 20 14 -4.3097 0.0395
-24 20 15 -3.1407 0.0983
-24 20 16 -10.9619 1.1451
-24 20 17 2.9320 0.1369
-24 20 18 -3.8940 -0.2565
-24 20 19 -20.1584 0.4924
-24 21 1 17.9765 0.1391
-24 21 2 0.3169 -0.6389
-24 21 3 14.4288 0.4105
-24 21 4 6.3484 0.8105
-24 21 5 -10.0826 -0.7249
-24 21 6 4.4775 -0.3800
-24 21 7 -4.0977 0.4407
-24 21 8 -0.2378 0.3962
-24 21 9 -7.7399 0.3330
-24 21 10 18.1032 -0.5814
-24 21 11 6.4821 -0.0253
-24 21 12 0.3714 0.8086
-24 21 13 6.5887 -0.4458
-24 21 14 -6.4290 0.9304
-24 21 15 -11.2687 0.2802
-24 21 16 -6.0417 -0.0556
-24 21 17 2.2534 0.0091
-24 21 18 -11.4389 0.1364
-24 22 1 18.4403 -0.3843
-24 22 2 -2.1223 0.3971
-24 22 3 4.0545 0.4557
-24 22 4 -15.8053 -0.8508
-24 22 5 -10.5529 -0.0225
-24 22 6 -9.5187 0.2687
-24 22 7 7.0269 0.0706
-24 22 8 -13.0282 0.3679
-24 22 9 5.3532 0.0379
-24 22 10 11.2950 0.2315
-24 22 11 13.2503 -0.0745
-24 22 12 8.9900 0.2097
-24 22 13 -11.2454 1.1966
-24 22 15 -8.2248 -0.4002
-24 22 16 -5.5166 -0.9657
-24 22 17 -16.3222 -1.1374
-24 22 18 -13.5440 0.4501
-24 23 1 -12.2200 -0.2655
-24 23 2 0.4254 1.1007
-24 23 3 -16.9603 -0.8151
-24 23 4 -20.6568 -1.0274
-24 23 5 -1.5263 0.5339
-24 23 6 2.8576 0.6059
-24 23 7 2.2075 -0.0521
-24 23 8 14.0742 -0.4659
-24 23 9 11.0058 -0.1754
-24 23 10 10.0888 0.6595
-24 23 11 0.2899 0.2627
-24 23 17 -12.6468 0.4785
-24 24 1 -17.7340 0.6021
-24 24 2 -11.2077 -0.7086
-24 24 3 -6.1644 -0.6128
-24 24 4 11.7841 0.6709
-24 24 5 1.4005 -0.1095
-24 24 6 -3.0369 -0.0239
-24 24 7 -5.3870 -0.1209
-24 24 8 5.4564 -0.4544
-24 24 9 18.8671 -0.4590
-24 25 3 0.3179 0.6009
-24 25 4 18.5987 1.5379
-24 25 5 -6.1853 -0.4329
-24 25 6 -1.6844 -0.6031
-24 25 7 -8.2455 -0.0686
-24 25 8 -3.2544 -0.0313
-24 25 9 2.8995 0.2287
-24 26 4 -24.0026 -0.4071
-24 26 5 -4.3711 0.2424
-24 26 6 -2.8102 0.2715
-24 26 7 12.6282 -0.2458
-24 26 8 5.6015 0.3154
-24 26 9 -8.3350 0.6834
-24 27 6 12.4079 0.5803
-24 27 7 4.1363 -0.2362
-24 27 8 12.8410 0.1383
-24 27 9 -4.4376 -0.2332
-23 0 2 -26.9287 -0.0243
-23 0 4 5.5449 -2.8157
-23 0 6 -4.7221 0.7262
-23 0 8 -2.3534 0.4728
-23 0 10 -18.4392 0.1607
-23 0 12 -11.5629 -0.8136
-23 0 14 11.1187 0.4709
-23 0 16 7.2547 0.1594
-23 0 18 -1.4483 -0.7984
-23 0 20 -20.2086 0.1985
-23 0 22 -15.6211 1.4589
-23 0 24 20.6080 -0.3094
-23 1 1 -0.1948 -1.0925
-23 1 2 -6.3054 0.2651
-23 1 3 -1.8877 0.1088
-23 1 4 10.3403 -0.8702
-23 1 5 -13.7883 2.4646
-23 1 6 7.5642 0.4088
-23 1 7 0.5953 -2.4818
-23 1 8 -3.4574 -0.3573
-23 1 9 -8.9456 -0.1322
-23 1 10 6.5554 -0.0717
-23 1 11 -10.6574 0.3624
-23 1 12 32.2270 -0.6143
-23 1 13 6.1980 0.7901
-23 1 14 16.3325 -0.0783
-23 1 15 -1.3227 -1.3863
-23 1 16 -1.8751 -0.1618
-23 1 17 1.8265 1.3075
-23 1 18 -27.3996 0.3831
-23 1 19 -6.6090 -0.3602
-23 1 20 -10.3023 -0.5773
-23 1 21 -6.0272 -0.1956
-23 1 22 15.8363 0.9161
-23 1 23 3.2129 -0.8717
-23 1 24 -6.3529 -0.1759
-23 2 1 -15.5777 -0.4463
-23 2 2 19.0218 -0.1613
-23 2 3 -0.4677 0.3800
-23 2 4 -9.6120 1.6992
-23 2 5 3.9816 0.4146
-23 2 6 -6.4355 -0.6283
-23 2 7 4.3165 0.2222
-23 2 8 -16.1354 0.2497
-23 2 9 17.2385 0.0450
-23 2 10 8.4028 -0.5422
-23 2 11 5.6463 -0.1301
-23 2 12 8.9268 0.4837
-23 2 13 7.2210 -0.1051
-23 2 14 -9.7270 0.0922
-23 2 15 7.5280 -0.1180
-23 2 16 -2.4590 0.1012
-23 2 17 -11.3805 -0.7675
-23 2 18 -7.3754 0.0046
-23 2 19 -12.1416 0.6257
-23 2 20 14.6775 -0.2095
-23 2 21 -9.9138 0.8789
-23 2 22 10.3629 -0.8205
-23 2 23 14.4973 -0.2441
-23 2 24 -16.1601 0.2309
-23 3 1 -1.2068 0.7484
-23 3 2 -4.1748 0.3983
-23 3 3 4.7635 0.0074
-23 3 4 -16.3089 0.6317
-23 3 5 15.3696 -1.2585
-23 3 6 15.9555 -1.0211
-23 3 7 -18.2796 1.1231
-23 3 8 8.5574 0.8178
-23 3 9 7.6115 0.0828
-23 3 10 1.6681 0.5852
-23 3 11 18.4364 -0.1750
-23 3 12 -8.3719 -0.3189
-23 3 13 -12.0527 -0.5642
-23 3 14 -15.9644 0.0839
-23 3 15 1.7057 1.0601
-23 3 16 2.2269 0.8155
-23 3 17 -10.7039 -0.2649
-23 3 18 2.9195 -0.8320
-23 3 19 2.6465 0.1255
-23 3 20 -10.8226 0.0751
-23 3 21 10.3562 -0.2676
-23 3 22 -16.7692 0.1179
-23 3 23 -4.2200 0.1218
-23 3 24 15.3717 0.3086
-23 4 1 11.7060 0.5542
-23 4 2 6.3107 0.3415
-23 4 3 4.3019 -0.3960
-23 4 4 21.3389 -1.2943
-23 4 5 1.9247 -0.1312
-23 4 6 10.5392 0.7170
-23 4 7 0.1998 0.2297
-23 4 8 16.8917 -0.3442
-23 4 9 -7.5376 -0.2795
-23 4 10 -12.5474 0.0585
-23 4 11 7.4488 0.0725
-23 4 12 -4.0190 -0.3083
-23 4 13 -7.3171 0.3906
-23 4 14 11.8909 0.0740
-23 4 15 -11.3552 0.2344
-23 4 16 -12.5032 0.1230
-23 4 17 -2.2378 0.2508
-23 4 18 5.5858 -0.0812
-23 4 19 -4.3267 -0.7213
-23 4 20 -7.9034 -0.3214
-23 4 21 -10.5749 -0.1820
-23 4 22 2.4702 -0.1194
-23 4 23 -19.7419 0.4122
-23 4 24 1.2706 0.2386
-23 5 1 13.2335 -0.1121
-23 5 2 9.8548 -0.1040
-23 5 3 16.5054 -0.4438
-23 5 4 24.9790 -0.4545
-23 5 5 13.6274 0.2828
-23 5 6 -12.9001 0.2568
-23 5 7 18.1182 -0.1535
-23 5 8 12.1126 0.0524
-23 5 9 -11.6235 0.0872
-23 5 10 1.3973 -0.3461
-23 5 11 -14.0716 -0.5093
-23 5 12 -23.3147 0.4685
-23 5 13 11.6153 0.4770
-23 5 14 2.2725 0.1687
-23 5 15 -0.3982 -0.2936
-23 5 16 -11.4332 -0.0187
-23 5 17 -3.0673 -0.1000
-23 5 18 -0.3527 -0.1889
-23 5 19 -0.5924 -0.3035
-23 5 20 6.0184 -0.5025
-23 5 21 -1.3437 -0.7769
-23 5 22 7.9089 0.0947
-23 5 23 10.7658 -0.4764
-23 5 24 -12.4213 -0.3521
-23 6 1 7.5235 -0.1976
-23 6 2 5.7449 -0.2619
-23 6 3 -2.2368 0.0418
-23 6 4 -0.6831 1.0174
-23 6 5 6.9071 -0.0423
-23 6 6 -1.6954 -0.8318
-23 6 7 9.5964 -0.3047
-23 6 8 -6.7441 -0.0083
-23 6 9 -2.7982 0.3896
-23 6 10 18.5020 0.3872
-23 6 11 -23.9652 0.2280
-23 6 12 4.4567 0.1893
-23 6 13 -8.7413 -0.1832
-23 6 14 -6.2171 -0.4483
-23 6 15 0.7819 0.3583
-23 6 16 13.0199 -0.0568
-23 6 17 18.9233 -0.3426
-23 6 18 -7.7351 0.4064
-23 6 19 10.2849 0.1193
-23 6 20 1.5242 -0.4573
-23 6 21 10.5378 0.2306
-23 6 22 -0.7802 -0.7884
-23 6 23 13.3168 0.0321
-23 6 24 13.3977 0.1135
-23 7 1 -0.3460 -0.0915
-23 7 2 -5.1619 -0.1374
-23 7 3 1.9031 0.1725
-23 7 4 -9.2587 -0.1719
-23 7 5 -2.0210 -0.1810
-23 7 6 7.9439 0.2924
-23 7 7 -1.5223 0.4620
-23 7 8 -20.3887 -0.2882
-23 7 9 2.8965 -0.2856
-23 7 10 -13.9395 0.0817
-23 7 11 5.5583 0.4607
-23 7 12 17.7186 -0.3250
-23 7 13 15.4612 -0.5380
-23 7 14 2.3254 0.3425
-23 7 15 15.1455 -0.1234
-23 7 16 18.1911 -0.2697
-23 7 17 19.9558 -0.1309
-23 7 18 19.3233 0.2470
-23 7 19 4.7515 -0.0840
-23 7 20 -0.8456 0.2265
-23 7 21 -2.7338 0.3555
-23 7 22 -0.0627 0.4188
-23 7 23 -28.0842 0.5898
-23 7 24 19.5539 -0.6782
-23 8 1 -16.1490 0.5869
-23 8 2 -2.1376 -0.0846
-23 8 3 2.8971 0.0604
-23 8 4 13.6490 -0.4970
-23 8 5 -4.9531 -0.6028
-23 8 6 10.8406 0.6538
-23 8 7 -3.7996 0.1969
-23 8 8 -5.4341 0.0688
-23 8 9 4.2624 0.2761
-23 8 10 -9.8313 -0.2245
-23 8 11 6.0915 -0.4887
-23 8 12 21.9097 -0.1954
-23 8 13 -1.2717 0.0065
-23 8 14 23.6724 0.2012
-23 8 15 11.2294 -0.1028
-23 8 16 7.3351 0.0083
-23 8 17 -4.8850 0.2709
-23 8 18 6.6223 -0.1461
-23 8 19 -3.1544 -0.2751
-23 8 20 -0.7912 0.2119
-23 8 21 -0.2922 0.2705
-23 8 22 -15.6356 0.2591
-23 8 23 7.9238 -0.4694
-23 8 24 -38.5987 0.0842
-23 9 1 -3.0864 -0.0122
-23 9 2 -2.5586 0.2445
-23 9 3 6.4233 -0.2081
-23 9 4 -6.0032 0.2612
-23 9 5 -0.9971 0.3881
-23 9 6 -2.6557 -0.4871
-23 9 7 0.5296 -0.7799
-23 9 8 11.5671 0.0569
-23 9 9 6.7281 0.4187
-23 9 10 12.6051 -0.0226
-23 9 11 18.0047 -0.0153
-23 9 12 -12.6717 0.2977
-23 9 13 -3.3383 0.2262
-23 9 14 -9.7648 -0.4057
-23 9 15 -14.6318 0.0800
-23 9 16 0.6507 0.2971
-23 9 17 -18.1034 0.7098
-23 9 18 -20.0735 -0.2660
-23 9 19 -14.0657 0.1112
-23 9 20 -6.3793 0.5540
-23 9 21 -3.2476 -0.6000
-23 9 22 -11.5457 -0.4055
-23 9 23 12.3077 -0.2324
-23 9 24 -8.9844 -0.6799
-23 10 1 4.9844 -0.3280
-23 10 2 3.6339 -0.1645
-23 10 3 -14.3597 0.0762
-23 10 4 -10.7824 -0.2382
-23 10 5 -8.0138 0.3096
-23 10 6 -2.7799 -0.2394
-23 10 7 1.6563 -0.2686
-23 10 8 7.1213 0.2259
-23 10 9 3.4070 -0.2743
-23 10 10 -4.0401 -0.0605
-23 10 11 1.8022 0.4393
-23 10 12 -25.0867 0.1276
-23 10 13 -4.7271 0.0168
-23 10 14 -13.9663 -0.2542
-23 10 15 -10.4467 0.1094
-23 10 16 -21.3954 0.0646
-23 10 17 -3.8947 -0.2509
-23 10 18 -8.6771 0.3010
-23 10 19 -3.6228 0.1734
-23 10 20 5.5180 -0.4812
-23 10 21 -14.2686 -0.4814
-23 10 22 18.9021 -0.1226
-23 10 23 -18.1213 -0.1861
-23 10 24 31.8637 1.4238
-23 11 1 -2.1244 0.0491
-23 11 2 -6.2963 -0.1195
-23 11 3 -15.6402 0.0317
-23 11 4 -13.4074 -0.0752
-23 11 5 6.0081 -0.5887
-23 11 6 2.2358 0.3288
-23 11 7 -11.7076 0.5152
-23 11 8 5.7027 0.2339
-23 11 9 -11.9450 -0.3461
-23 11 10 -7.9949 0.0861
-23 11 11 -19.6182 0.0615
-23 11 12 -1.2914 -0.4682
-23 11 13 -8.7997 -0.1263
-23 11 14 5.4152 0.4710
-23 11 15 5.9305 0.0132
-23 11 16 -8.4153 -0.3282
-23 11 17 -12.0122 -0.1865
-23 11 18 5.5826 -0.0765
-23 11 19 17.6396 -0.1259
-23 11 20 -1.9614 -0.4701
-23 11 21 13.6467 -0.0092
-23 11 22 10.4253 0.0035
-23 11 23 12.9258 1.0753
-23 12 1 -0.5276 -0.1076
-23 12 2 -7.3324 0.2660
-23 12 3 -4.5993 0.0853
-23 12 4 3.4063 0.2311
-23 12 5 2.2048 0.2608
-23 12 6 -8.8808 -0.0666
-23 12 7 -8.4122 0.3772
-23 12 8 -18.3398 -0.1295
-23 12 9 -1.7800 -0.1493
-23 12 10 6.3285 0.3316
-23 12 11 -3.3879 -0.5191
-23 12 12 23.6072 -0.1210
-23 12 13 12.3141 -0.1384
-23 12 14 -6.1346 0.3396
-23 12 15 2.3801 -0.0495
-23 12 16 -0.2937 0.3985
-23 12 17 5.7699 0.1569
-23 12 18 1.7723 -0.2134
-23 12 19 -6.6960 0.0478
-23 12 20 1.9760 0.1948
-23 12 21 6.7397 0.8875
-23 12 22 -5.5658 0.9602
-23 12 23 25.8805 -0.2813
-23 13 1 -0.6721 0.1495
-23 13 2 -7.3282 -0.0684
-23 13 3 6.9325 0.3956
-23 13 4 3.3632 -0.0594
-23 13 5 -8.1508 0.5130
-23 13 6 -14.0741 -0.1116
-23 13 7 3.8366 -0.4343
-23 13 8 1.7244 -0.0770
-23 13 9 4.0945 0.4219
-23 13 10 11.3581 -0.1696
-23 13 11 18.0232 0.1089
-23 13 12 -7.2675 0.1938
-23 13 13 10.0001 0.0527
-23 13 14 -4.4380 -0.4497
-23 13 15 -24.4512 0.0268
-23 13 16 5.4551 0.2180
-23 13 17 9.9071 -0.0036
-23 13 18 3.6115 0.0039
-23 13 19 -8.4512 -0.0340
-23 13 20 -2.8581 0.6529
-23 13 21 -0.9353 0.1372
-23 13 22 0.8357 0.2187
-23 13 23 -13.6980 0.1737
-23 14 1 -5.2329 0.2128
-23 14 2 2.6752 0.0342
-23 14 3 -4.8691 -0.5067
-23 14 4 -4.2001 0.0375
-23 14 5 -15.1150 -0.2731
-23 14 6 -0.2931 0.0126
-23 14 7 20.0369 0.1385
-23 14 8 24.5225 -0.3510
-23 14 9 6.9234 0.1732
-23 14 10 4.3663 -0.2235
-23 14 11 -3.8826 0.0110
-23 14 12 -9.9450 0.5091
-23 14 13 -25.4972 0.1630
-23 14 14 -2.5150 -0.0192
-23 14 15 6.1623 -0.2746
-23 14 16 -6.1875 -0.4113
-23 14 17 -3.1203 -0.3976
-23 14 18 0.5031 -0.2537
-23 14 19 -0.3438 0.3662
-23 14 20 10.8967 -0.6260
-23 14 21 -6.3715 -0.3259
-23 14 22 12.7271 -0.6158
-23 14 23 -21.6382 -0.7986
-23 15 1 12.5697 -0.2574
-23 15 2 0.6358 0.2013
-23 15 3 2.8420 -0.3416
-23 15 4 -11.3078 -0.3956
-23 15 5 0.0284 -0.1554
-23 15 6 14.6581 0.1088
-23 15 7 1.6293 0.4417
-23 15 8 4.0166 0.3627
-23 15 9 -1.4332 -0.6338
-23 15 10 -19.4924 -0.1725
-23 15 11 -7.5785 -0.2786
-23 15 12 -2.5761 -0.4681
-23 15 13 3.6843 0.2270
-23 15 14 0.3606 0.1957
-23 15 15 21.9057 0.0861
-23 15 16 8.5030 -0.4638
-23 15 17 -8.6816 0.0107
-23 15 18 -8.3463 0.4396
-23 15 19 16.2734 -0.4461
-23 15 20 -6.3522 0.0798
-23 15 21 14.7500 -0.1737
-23 15 22 -12.1117 -0.5556
-23 16 1 3.8891 -0.4513
-23 16 2 13.7553 -0.0306
-23 16 3 -9.2851 0.1985
-23 16 4 3.4598 0.2738
-23 16 5 8.9267 -0.1075
-23 16 6 -4.5214 0.1774
-23 16 7 -8.6995 -0.1910
-23 16 8 -36.5781 0.0237
-23 16 9 -10.6449 0.1889
-23 16 10 1.2627 -0.0205
-23 16 11 -14.4493 0.2797
-23 16 12 23.7179 -0.7096
-23 16 13 9.2954 -0.2281
-23 16 14 11.9502 -0.2372
-23 16 15 -0.0642 0.1971
-23 16 16 -1.9448 0.6265
-23 16 17 8.7288 0.0728
-23 16 18 -1.6065 0.2789
-23 16 19 0.9749 0.0349
-23 16 20 4.2044 0.2191
-23 16 21 0.2661 0.3351
-23 16 22 -5.4596 0.5137
-23 17 1 0.3554 0.3874
-23 17 2 -14.4964 -0.3886
-23 17 3 -1.0027 0.0358
-23 17 4 -5.2512 0.3438
-23 17 5 -11.8334 0.2450
-23 17 6 -8.3245 0.0409
-23 17 7 -21.4529 -0.3325
-23 17 8 -10.2633 -0.5432
-23 17 9 -0.8672 0.1616
-23 17 10 9.9694 0.2563
-23 17 11 22.2291 0.1199
-23 17 12 -3.3565 0.7257
-23 17 13 2.0788 -0.2699
-23 17 14 -1.3174 0.1014
-23 17 15 -17.8227 0.1536
-23 17 16 -7.2374 0.5920
-23 17 17 0.8535 0.2880
-23 17 18 4.8572 -0.5488
-23 17 19 -16.4107 -0.0564
-23 17 20 5.7857 -0.1937
-23 17 21 -12.1220 -0.0835
-23 17 22 15.4578 -0.2280
-23 18 1 -15.3799 0.8207
-23 18 2 -15.7689 -0.0962
-23 18 3 -8.3065 -0.2087
-23 18 4 -13.7636 -0.1665
-23 18 5 -17.1786 0.0464
-23 18 6 -12.3326 0.0540
-23 18 7 4.3080 -0.0400
-23 18 8 14.3513 0.2233
-23 18 9 17.0658 -0.2066
-23 18 10 3.5800 -0.1673
-23 18 11 10.8912 -0.2769
-23 18 12 -15.4063 0.5436
-23 18 13 -14.6259 0.6723
-23 18 14 -4.5590 0.2017
-23 18 15 -7.0826 0.0995
-23 18 16 1.7901 -0.4859
-23 18 17 -10.9117 0.1026
-23 18 18 1.0938 0.0280
-23 18 19 -3.7184 -0.2271
-23 18 20 -12.0110 -0.2417
-23 18 21 4.4952 -0.9017
-23 19 1 -3.7555 -0.4458
-23 19 2 2.0317 0.3440
-23 19 3 -0.3688 0.0644
-23 19 4 -14.9179 -0.2146
-23 19 5 -0.7123 -0.0839
-23 19 6 4.3918 -0.2768
-23 19 7 -5.0481 -0.0385
-23 19 8 28.5310 0.3717
-23 19 9 -0.8972 0.2014
-23 19 10 -2.0867 0.0496
-23 19 11 -12.6320 -0.0346
-23 19 12 -6.1191 0.0832
-23 19 13 -1.5775 0.1646
-23 19 14 -0.2038 0.1802
-23 19 15 3.3921 -0.0478
-23 19 16 -5.4333 -0.8244
-23 19 17 -8.3247 -0.2738
-23 19 18 -17.7503 0.1339
-23 19 19 13.6484 0.4496
-23 19 20 -8.7630 0.2048
-23 19 21 11.4614 0.4830
-23 20 1 9.6699 -0.4982
-23 20 2 16.6574 -0.0182
-23 20 3 -7.4619 0.5020
-23 20 4 6.9426 -0.0344
-23 20 5 4.1476 -0.1338
-23 20 6 -7.6835 -0.2973
-23 20 7 8.4698 -0.0436
-23 20 8 -9.2239 0.1068
-23 20 9 11.4560 0.0260
-23 20 10 -10.1502 0.5346
-23 20 11 -1.2856 0.4727
-23 20 12 6.6440 -0.4856
-23 20 13 19.9349 -0.1868
-23 20 14 -4.5024 -0.2133
-23 20 15 1.5824 0.4325
-23 20 16 -9.8449 0.4585
-23 20 17 -12.5993 -0.2121
-23 20 18 -10.3023 -0.2258
-23 20 19 -16.9331 0.1386
-23 20 20 7.1547 0.5336
-23 20 21 2.4475 0.5331
-23 21 1 -0.0860 0.5463
-23 21 2 -2.4827 -0.1437
-23 21 3 -9.6586 0.0344
-23 21 4 4.7068 0.1840
-23 21 5 -8.4605 -0.4416
-23 21 6 -8.0694 0.1192
-23 21 7 3.0450 0.4200
-23 21 8 -0.2742 -0.0898
-23 21 9 -4.4806 0.2005
-23 21 10 25.4553 -0.4471
-23 21 11 8.2230 0.2205
-23 21 12 16.7758 -0.1796
-23 21 13 -0.5706 -0.7843
-23 21 14 -9.5119 0.6421
-23 21 15 -13.3565 -0.2096
-23 21 16 -3.9834 1.2638
-23 21 17 -0.8680 0.2008
-23 21 18 0.2986 0.2948
-23 21 19 -20.2975 -0.3071
-23 21 20 4.8176 -0.6221
-23 22 1 1.3321 0.5056
-23 22 2 -15.4615 -0.2184
-23 22 3 0.5523 -0.2454
-23 22 4 -16.4453 -0.5135
-23 22 5 -5.1431 0.1799
-23 22 6 9.2123 0.1592
-23 22 7 4.3615 0.4660
-23 22 8 6.8971 -0.1604
-23 22 9 -8.7026 -0.4277
-23 22 10 14.6915 -0.6584
-23 22 11 15.4930 -0.6677
-23 22 12 3.6057 0.4758
-23 22 13 -8.2681 0.2916
-23 22 14 -7.0099 0.1610
-23 22 15 -13.6554 -0.3740
-23 22 16 -3.9019 -0.6569
-23 22 17 -3.4932 0.6332
-23 22 18 0.9941 0.2518
-23 22 19 6.8212 -0.0039
-23 22 20 -5.2967 -0.3525
-23 23 1 10.0216 -0.9934
-23 23 2 -4.4647 0.7417
-23 23 3 7.1831 -0.6119
-23 23 4 -8.4750 -0.3493
-23 23 5 -3.4039 0.5279
-23 23 6 14.1520 0.3059
-23 23 7 3.6463 -0.5227
-23 23 8 3.9748 -0.1361
-23 23 9 15.3477 -0.6935
-23 23 10 -10.8929 0.1963
-23 23 11 -0.8424 -0.1315
-23 23 12 -14.4646 -0.0992
-23 23 13 -6.3397 1.3324
-23 23 14 -0.6066 -0.5862
-23 23 15 17.4351 0.0310
-23 23 16 -11.2807 -1.3515
-23 23 17 -2.4375 -0.3658
-23 23 18 -10.7002 -0.0838
-23 23 19 15.5065 -0.5196
-23 23 20 -7.6615 1.1828
-23 24 1 -13.6795 -0.2152
-23 24 2 5.9924 0.0224
-23 24 3 -4.1019 -0.0286
-23 24 4 15.8369 0.4322
-23 24 5 9.7469 0.1231
-23 24 6 -22.7599 -0.0497
-23 24 7 1.3666 -0.6126
-23 24 8 -2.4348 -0.4888
-23 24 9 23.4933 0.5416
-23 24 10 12.1277 0.6831
-23 24 11 -11.6289 0.7861
-23 24 12 4.3082 -0.6305
-23 24 13 -21.0120 -0.0397
-23 24 14 1.5945 0.3240
-23 24 15 0.3403 0.1052
-23 24 16 6.2135 1.3592
-23 24 17 -6.8098 -0.9095
-23 24 18 4.3689 -0.9961
-23 24 19 -6.7258 0.2373
-23 25 1 -13.6980 0.8516
-23 25 2 -2.7365 -0.4737
-23 25 3 -10.0384 0.4528
-23 25 4 7.1395 0.8570
-23 25 5 1.6783 -0.5679
-23 25 6 -2.0852 -0.5949
-23 25 7 -9.7879 0.2678
-23 25 8 6.4564 -0.0037
-23 25 9 -2.0171 0.5000
-23 25 10 3.3759 0.4527
-23 25 11 5.6088 -0.4683
-23 25 12 -0.6710 0.3180
-23 25 13 9.3658 -0.8232
-23 25 14 -4.9557 0.0588
-23 25 15 -15.5060 1.3579
-23 25 16 -4.3224 1.0575
-23 25 17 9.9058 1.2638
-23 26 1 9.8526 0.5081
-23 26 2 3.1429 0.1084
-23 26 3 10.4670 0.7686
-23 26 4 -22.4952 0.0864
-23 26 5 -17.3183 -0.4613
-23 26 6 14.0706 -0.0348
-23 26 7 13.2183 0.2802
-23 26 8 0.6361 0.6646
-23 26 9 -11.1016 -0.0887
-23 26 10 -19.3787 -0.9489
-23 26 11 -7.2265 -0.4852
-23 26 12 -18.6884 0.9110
-23 26 13 4.3254 0.5396
-23 26 14 4.9241 0.1465
-23 26 15 -9.8556 0.0076
-23 26 16 -0.9877 -0.2120
-23 27 1 5.5913 0.1437
-23 27 2 6.9351 1.0024
-23 27 3 8.1098 -0.2095
-23 27 4 -1.6144 -1.0630
-23 27 5 -11.6267 0.5178
-23 27 6 1.9810 0.6878
-23 27 7 0.1167 -0.2253
-23 27 8 -0.3827 0.2125
-23 27 9 -8.0254 -0.0737
-23 27 10 -5.7572 -0.8537
-23 27 11 -7.8180 0.3221
-23 27 12 -7.4302 1.0992
-23 27 13 -14.3487 0.6470
-23 27 14 -10.1056 0.7858
-23 28 3 -20.9232 -0.6874
-23 28 4 8.5935 -0.4839
-23 28 5 19.8013 0.6034
-23 28 6 -3.9522 0.2762
-23 28 7 -14.7401 -0.1925
-23 28 8 -2.6381 -0.0113
-23 28 9 3.6816 -0.1711
-23 28 10 8.6814 0.7761
-23 29 4 -10.2441 1.2828
-23 29 5 16.2738 0.1290
-23 29 6 -6.3656 -0.9298
-23 29 7 6.3165 0.5816
-23 29 8 -0.0289 -0.1690
-23 29 9 13.7392 -0.4229
-23 29 10 6.9436 0.8484
-23 30 6 5.3625 -0.2047
-23 30 7 3.1309 0.4064
-23 30 8 18.2734 -0.4515
-23 30 9 -2.3355 -0.6111
-23 30 10 9.3324 -0.6054
-22 0 2 1.6064 -1.7298
-22 0 4 26.1767 -1.3473
-22 0 6 4.4484 2.0833
-22 0 8 0.7869 -0.7496
-22 0 10 -2.2158 -0.2677
-22 0 12 25.6355 -0.4263
-22 0 14 5.4054 1.1026
-22 0 16 7.1617 -0.9039
-22 0 18 -0.2417 0.5476
-22 0 20 -13.7777 0.6727
-22 0 22 -1.0441 0.4857
-22 0 24 24.2816 -1.0468
-22 0 26 -12.3523 0.6455
-22 1 1 1.6618 1.3185
-22 1 2 -5.0252 0.2099
-22 1 3 14.1200 0.9418
-22 1 4 -13.7348 -0.4213
-22 1 5 -8.6389 -0.7037
-22 1 6 12.8139 0.5681
-22 1 7 -2.0654 -2.1139
-22 1 8 11.3388 -0.6946
-22 1 9 -10.5421 1.2810
-22 1 10 -2.7424 0.1189
-22 1 11 -6.5953 1.1877
-22 1 12 21.6997 -0.0726
-22 1 13 10.3420 -0.7715
-22 1 14 -20.3177 0.3331
-22 1 15 2.1086 -1.1367
-22 1 16 -31.4934 0.1259
-22 1 17 -2.5742 1.3486
-22 1 18 -13.9340 -0.0716
-22 1 19 -1.9089 -0.3435
-22 1 20 9.3137 0.2716
-22 1 21 2.8698 -0.5679
-22 1 22 13.0656 0.6402
-22 1 23 6.0460 -0.1393
-22 1 24 -10.2987 -0.1460
-22 1 25 -4.6255 0.6565
-22 1 26 22.5957 -0.7530
-22 2 1 -2.9285 -0.3448
-22 2 2 7.7297 0.9650
-22 2 3 1.9423 0.1664
-22 2 4 -15.1326 0.7491
-22 2 5 4.7205 -0.1566
-22 2 6 -10.7757 -1.5713
-22 2 7 2.3501 0.8260
-22 2 8 -21.5864 1.0927
-22 2 9 15.8873 -1.0395
-22 2 10 -11.0508 -0.5187
-22 2 11 6.6407 0.2806
-22 2 12 -27.1154 0.5946
-22 2 13 -0.0586 -0.7951
-22 2 14 -0.4302 -1.0544
-22 2 15 -1.4175 0.3347
-22 2 16 2.0247 0.5642
-22 2 17 -17.2077 0.2695
-22 2 18 -8.3626 -0.7654
-22 2 19 -3.8876 0.8395
-22 2 20 15.9398 -0.1465
-22 2 21 -8.7118 -0.7741
-22 2 22 3.2684 -0.6590
-22 2 23 5.8441 -0.2681
-22 2 24 -20.5057 0.9819
-22 2 25 1.1322 -1.2107
-22 2 26 6.6509 -0.0142
-22 3 1 4.7953 -0.9001
-22 3 2 9.8542 -0.2808
-22 3 3 -13.9415 -0.2356
-22 3 4 -10.1632 -0.4963
-22 3 5 18.7980 0.3375
-22 3 6 -5.5363 -0.5878
-22 3 7 -11.7174 0.8977
-22 3 8 -10.2978 1.4760
-22 3 9 -0.1886 -0.5703
-22 3 10 14.6489 -0.3351
-22 3 11 -0.8499 -0.4849
-22 3 12 -2.6417 -0.8462
-22 3 13 -24.1664 0.3239
-22 3 14 8.1960 0.1272
-22 3 15 -1.1736 0.6570
-22 3 16 14.3198 0.6103
-22 3 17 4.4318 -0.4782
-22 3 18 -1.9402 -0.6005
-22 3 19 -2.1352 0.0783
-22 3 20 -16.0966 -0.4770
-22 3 21 -1.0547 -0.3840
-22 3 22 -14.0691 0.1647
-22 3 23 -3.1596 -0.0639
-22 3 24 9.1077 -0.2895
-22 3 25 6.0466 0.6201
-22 3 26 -10.0521 -1.3695
-22 4 1 5.9472 -0.1607
-22 4 2 3.9573 -0.7899
-22 4 3 -9.2534 0.0402
-22 4 4 15.0809 -0.0534
-22 4 5 -22.5217 -0.1093
-22 4 6 9.4462 1.0749
-22 4 7 -9.9449 -0.4571
-22 4 8 17.1622 -1.1592
-22 4 9 -9.2717 0.4513
-22 4 10 2.7723 0.4122
-22 4 11 0.5439 -0.0695
-22 4 12 23.0559 -0.1725
-22 4 13 -3.0772 0.3320
-22 4 14 -0.0522 0.8386
-22 4 15 -6.8617 -0.0289
-22 4 16 -15.3241 -0.4217
-22 4 17 1.5933 -0.3914
-22 4 18 15.4494 0.4600
-22 4 19 -2.1388 -0.7291
-22 4 20 -21.0715 -0.1718
-22 4 21 0.9609 0.7639
-22 4 22 -4.7076 0.2752
-22 4 23 -4.8142 0.6595
-22 4 24 10.6199 -0.0752
-22 4 25 14.6131 -0.3940
-22 4 26 -3.3073 0.7886
-22 5 1 -2.4855 0.4990
-22 5 2 -19.7804 0.4606
-22 5 3 14.3739 -0.4169
-22 5 4 23.2811 0.0110
-22 5 5 -2.2199 0.1139
-22 5 6 -2.5709 0.3197
-22 5 7 11.4662 0.1351
-22 5 8 15.7117 -0.4381
-22 5 9 4.3228 -0.0738
-22 5 10 -21.9232 0.3194
-22 5 11 11.4900 -0.1828
-22 5 12 -27.8126 0.1271
-22 5 13 26.0099 0.3048
-22 5 14 -11.9901 -0.0385
-22 5 15 1.6216 -0.0193
-22 5 16 -7.0829 -0.0863
-22 5 17 -12.1076 -0.1128
-22 5 18 6.0203 -0.3147
-22 5 19 2.4650 -0.1361
-22 5 20 17.6150 0.0851
-22 5 21 -8.8525 0.0333
-22 5 22 16.5524 0.5053
-22 5 23 -9.5407 -0.0081
-22 5 24 -0.9517 0.0824
-22 5 25 -8.1108 -0.1035
-22 5 26 19.0478 -0.8480
-22 6 1 -4.0845 0.1612
-22 6 2 -2.2345 0.8644
-22 6 3 5.8787 -0.1538
-22 6 4 2.5058 -0.6068
-22 6 5 37.1107 0.0089
-22 6 6 5.7591 -0.5914
-22 6 7 21.3516 0.3298
-22 6 8 1.4971 0.7823
-22 6 9 5.2656 0.0866
-22 6 10 6.2927 -0.0536
-22 6 11 -10.9746 -0.0931
-22 6 12 -12.1676 -0.2566
-22 6 13 -14.3230 -0.2993
-22 6 14 8.6784 -0.4101
-22 6 15 -7.2661 0.2236
-22 6 16 17.7467 0.6357
-22 6 17 16.6780 0.0142
-22 6 18 -18.6219 -0.0745
-22 6 19 -3.7627 0.3329
-22 6 20 9.2476 -0.3841
-22 6 21 2.4150 -0.1464
-22 6 22 -6.4776 -0.3407
-22 6 23 14.4476 -0.7692
-22 6 24 -13.2473 -0.0793
-22 6 25 5.7392 -1.1596
-22 6 26 -6.1411 -0.2419
-22 7 1 17.4144 -0.6334
-22 7 2 22.0266 -0.4841
-22 7 3 19.2878 0.0724
-22 7 4 -9.9168 0.2173
-22 7 5 12.2452 -0.0266
-22 7 6 16.5457 0.0771
-22 7 7 5.1430 -0.1787
-22 7 8 -3.7018 -0.1035
-22 7 9 -7.7142 -0.3632
-22 7 10 21.3633 -0.5020
-22 7 11 -11.8943 0.0033
-22 7 12 21.2717 0.4150
-22 7 13 5.4540 -0.1235
-22 7 14 -2.4740 0.3284
-22 7 15 13.5578 -0.0854
-22 7 16 -8.2588 -0.5462
-22 7 17 18.4424 0.1051
-22 7 18 -1.2231 0.3282
-22 7 19 -5.6465 0.2774
-22 7 20 -22.0151 0.1554
-22 7 21 -4.9619 -0.0866
-22 7 22 -7.1662 -0.3117
-22 7 23 -18.5271 -0.0488
-22 7 24 22.2923 -1.3246
-22 7 25 -4.1506 0.4156
-22 7 26 -5.4867 -0.2171
-22 8 1 -6.8248 0.2873
-22 8 2 23.4255 -0.9138
-22 8 3 5.6663 -0.2517
-22 8 4 24.9346 0.7347
-22 8 5 -20.9710 0.0231
-22 8 6 8.2555 -0.0852
-22 8 7 -2.9395 0.0285
-22 8 8 -5.9735 -0.5256
-22 8 9 -7.2449 0.0197
-22 8 10 2.5522 -0.1287
-22 8 11 -5.5657 -0.2244
-22 8 12 18.1636 0.3679
-22 8 13 6.2254 0.4355
-22 8 14 -7.5945 0.0622
-22 8 15 10.8336 -0.1385
-22 8 16 -3.1280 -0.4469
-22 8 17 -20.8113 -0.1952
-22 8 18 8.5532 0.3416
-22 8 19 6.6589 -0.4129
-22 8 20 -3.4849 0.0108
-22 8 21 5.4920 0.2592
-22 8 22 -6.6716 -0.6277
-22 8 23 2.4631 -0.5237
-22 8 24 -7.6773 0.9057
-22 8 25 -1.5035 -0.4928
-22 8 26 -0.4644 0.5319
-22 9 1 -4.3653 0.4064
-22 9 2 -23.0897 0.3850
-22 9 3 1.6665 -0.0660
-22 9 4 -0.4376 -0.1658
-22 9 5 6.8051 -0.0218
-22 9 6 -7.4656 -0.3049
-22 9 7 0.1186 -0.2385
-22 9 8 -5.2251 0.0233
-22 9 9 11.5033 0.4942
-22 9 10 -23.3549 0.6069
-22 9 11 18.2440 0.5374
-22 9 12 -14.7529 -0.3583
-22 9 13 -18.5573 -0.1312
-22 9 14 4.1832 -0.5200
-22 9 15 -23.7612 -0.0958
-22 9 16 23.9426 0.4896
-22 9 17 -13.1521 0.6241
-22 9 18 -3.2809 -0.2712
-22 9 19 0.5937 -0.3955
-22 9 20 16.6303 0.0265
-22 9 21 8.7978 -0.5904
-22 9 22 2.4174 -0.4080
-22 9 23 17.7067 0.3046
-22 9 24 -5.3182 -0.0524
-22 9 25 -4.7537 0.6529
-22 9 26 14.4484 -0.5825
-22 10 1 7.9603 -0.1408
-22 10 2 -8.5586 0.3145
-22 10 3 -14.1108 0.2060
-22 10 4 -13.8872 -0.4695
-22 10 5 7.6286 -0.3410
-22 10 6 -0.9713 0.4806
-22 10 7 -0.5995 0.0383
-22 10 8 -6.4305 0.1010
-22 10 9 9.0089 0.0197
-22 10 10 -10.9238 0.0985
-22 10 11 0.7693 0.1076
-22 10 12 -7.5069 -0.1079
-22 10 13 -10.8035 -0.5328
-22 10 14 15.7249 0.0030
-22 10 15 8.0098 0.0456
-22 10 16 -15.1010 0.5133
-22 10 17 22.5619 -0.2119
-22 10 18 0.9152 -0.1684
-22 10 19 -0.5447 0.1207
-22 10 20 8.8207 -0.2122
-22 10 21 -12.6930 -0.2127
-22 10 22 8.9278 0.7782
-22 10 23 -7.8147 0.7383
-22 10 24 1.4020 0.4902
-22 10 25 9.1214 0.1245
-22 10 26 1.5186 -0.1220
-22 11 1 -5.0217 -0.0925
-22 11 2 13.8556 -0.2446
-22 11 3 -15.8340 0.1255
-22 11 4 -7.1486 0.2093
-22 11 5 -8.3964 -0.0955
-22 11 6 7.1122 0.1412
-22 11 7 -14.4583 0.1874
-22 11 8 15.2223 0.1883
-22 11 9 -8.0530 -0.2705
-22 11 10 13.1409 -0.4908
-22 11 11 -5.8635 -0.3483
-22 11 12 -2.5497 -0.0309
-22 11 13 23.7098 0.1140
-22 11 14 1.2606 0.3261
-22 11 15 15.1471 0.4216
-22 11 16 -15.5110 -0.6617
-22 11 17 -7.8636 -0.3669
-22 11 18 -0.2428 -0.2897
-22 11 19 16.4267 0.1373
-22 11 20 -12.4470 0.1574
-22 11 21 4.7167 0.4063
-22 11 22 2.3701 0.5546
-22 11 23 -3.7217 0.8759
-22 11 24 1.3966 -0.4986
-22 11 25 3.6557 0.4447
-22 11 26 -12.7771 0.8445
-22 12 1 -7.6499 -0.0276
-22 12 2 -6.8366 -0.1440
-22 12 3 1.7980 0.2220
-22 12 4 -6.8942 0.2722
-22 12 5 -0.7030 0.2196
-22 12 6 -16.3926 -0.3452
-22 12 7 -5.0991 -0.2368
-22 12 8 2.2616 0.0333
-22 12 9 0.6074 -0.1418
-22 12 10 14.7230 -0.1588
-22 12 11 5.2081 -0.0177
-22 12 12 15.8766 0.0547
-22 12 13 16.8087 0.3424
-22 12 14 -14.1918 0.2314
-22 12 15 -26.8779 -0.1868
-22 12 16 -0.0886 -0.1386
-22 12 17 -18.2100 0.0619
-22 12 18 -2.2385 0.2944
-22 12 19 -13.7564 0.1526
-22 12 20 1.8087 0.1490
-22 12 21 4.8556 0.4011
-22 12 22 -0.5321 0.2392
-22 12 23 11.5813 -1.3231
-22 12 24 7.4859 0.3085
-22 12 25 -7.3690 -0.8108
-22 12 26 5.6761 -0.4421
-22 13 1 8.0821 -0.0172
-22 13 2 -19.3153 0.0345
-22 13 3 9.4304 0.0717
-22 13 4 6.2138 -0.3999
-22 13 5 -8.1927 -0.0562
-22 13 6 -8.8211 0.0022
-22 13 7 0.9132 -0.1563
-22 13 8 -4.5048 -0.1635
-22 13 9 -6.1474 0.1128
-22 13 10 -6.5590 0.2153
-22 13 11 10.2807 -0.0596
-22 13 12 -0.6580 -0.0931
-22 13 13 -14.8896 -0.1318
-22 13 14 -6.6775 -0.0933
-22 13 15 -21.8162 -0.2118
-22 13 16 7.7849 0.2682
-22 13 17 1.1589 0.4414
-22 13 18 3.2864 0.1046
-22 13 19 -12.6873 -0.0631
-22 13 20 -2.6815 0.1363
-22 13 21 5.1546 -0.2150
-22 13 22 -3.8212 -0.7779
-22 13 23 0.0167 -0.0256
-22 13 24 -8.0024 -0.4295
-22 13 25 -0.9522 0.1253
-22 14 1 -4.4117 -0.1067
-22 14 2 9.8023 0.0844
-22 14 3 -14.4518 -0.4328
-22 14 4 5.8722 -0.3501
-22 14 5 -12.3023 0.0694
-22 14 6 -5.7733 0.1306
-22 14 7 19.1847 0.0660
-22 14 8 0.0385 -0.1253
-22 14 9 -4.4513 -0.2403
-22 14 10 -4.8345 0.2827
-22 14 11 -5.2980 -0.1564
-22 14 12 -13.5356 0.0139
-22 14 13 -19.2589 0.0363
-22 14 14 -11.0477 -0.2146
-22 14 15 30.7124 -0.0815
-22 14 16 -0.9905 0.0897
-22 14 17 11.5665 -0.3717
-22 14 18 -5.4293 -0.5700
-22 14 19 5.2791 -0.0990
-22 14 20 3.0338 -0.3809
-22 14 21 -3.8091 -0.3887
-22 14 22 11.6489 0.0642
-22 14 23 -7.8892 -0.2169
-22 14 24 -10.7113 0.3579
-22 14 25 8.8294 0.3669
-22 15 1 2.0487 -0.1127
-22 15 2 -0.4041 0.0632
-22 15 3 -6.5705 -0.1928
-22 15 4 -24.7611 -0.1074
-22 15 5 -1.8151 0.3430
-22 15 6 9.5382 0.0846
-22 15 7 -4.3515 0.1296
-22 15 8 3.8052 -0.0007
-22 15 9 8.2339 -0.1517
-22 15 10 4.6820 -0.6627
-22 15 11 -0.8158 0.2824
-22 15 12 2.1061 0.2579
-22 15 13 20.4855 0.2651
-22 15 14 13.8943 0.1890
-22 15 15 14.0812 0.0120
-22 15 16 -2.0694 -0.3466
-22 15 17 -6.3580 -0.4796
-22 15 18 -7.0998 0.1885
-22 15 19 6.5278 -0.0658
-22 15 20 7.6372 0.0576
-22 15 21 -1.1895 0.4173
-22 15 22 4.5372 0.1714
-22 15 23 -1.9015 0.7158
-22 15 24 12.5646 -0.2102
-22 15 25 7.3143 -0.5179
-22 16 1 0.3400 0.0359
-22 16 2 -4.3621 0.1357
-22 16 3 -1.8350 0.0584
-22 16 4 -8.5763 0.3842
-22 16 5 2.6958 -0.1156
-22 16 6 9.7889 -0.0914
-22 16 7 -8.4152 0.3487
-22 16 8 -10.4727 -0.0445
-22 16 9 2.9429 0.2212
-22 16 10 15.7493 -0.0595
-22 16 11 -10.6743 -0.0748
-22 16 12 28.7797 0.0215
-22 16 13 17.9495 -0.1228
-22 16 14 21.4085 -0.0128
-22 16 15 -5.5132 0.0650
-22 16 16 -11.6512 0.0806
-22 16 17 -12.4694 0.2728
-22 16 18 5.6204 0.5510
-22 16 19 0.7821 0.6166
-22 16 20 6.7014 0.4820
-22 16 21 17.1482 0.4472
-22 16 22 -11.7013 0.5725
-22 16 23 9.8648 -0.0838
-22 16 24 12.3695 0.7226
-22 16 25 -11.9924 0.2370
-22 17 1 1.1947 -0.0256
-22 17 2 -4.3183 -0.1400
-22 17 3 6.4872 -0.0821
-22 17 4 15.8225 0.4252
-22 17 5 -0.2651 0.1146
-22 17 6 -11.0984 -0.0119
-22 17 7 -2.3208 -0.2212
-22 17 8 -7.1547 0.0468
-22 17 9 3.0532 -0.0942
-22 17 10 -2.9090 0.5759
-22 17 11 11.7534 -0.0458
-22 17 12 6.6719 -0.3624
-22 17 13 -14.3721 -0.0494
-22 17 14 -9.2630 -0.0859
-22 17 15 -13.9657 0.0837
-22 17 16 -6.2442 0.4293
-22 17 17 5.4207 0.4023
-22 17 18 -6.7616 -0.2051
-22 17 19 1.4481 -0.3062
-22 17 20 -0.9728 0.0218
-22 17 21 2.6871 -0.1233
-22 17 22 17.3915 -0.6529
-22 17 23 4.0557 0.2164
-22 17 24 0.3039 -0.0243
-22 17 25 -14.1137 0.6912
-22 18 1 -5.3893 0.2467
-22 18 2 1.6912 -0.3529
-22 18 3 -1.8126 -0.0916
-22 18 4 -4.3868 0.1858
-22 18 5 -4.4513 0.1504
-22 18 6 -14.0932 0.0605
-22 18 7 -6.0581 -0.4119
-22 18 8 5.5681 -0.2107
-22 18 9 1.0946 0.0532
-22 18 10 -10.2844 -0.2695
-22 18 11 17.5818 0.0352
-22 18 12 -20.8264 0.1485
-22 18 13 -14.6332 0.1071
-22 18 14 -15.3129 0.0936
-22 18 15 -9.4757 0.2207
-22 18 16 3.1267 -0.0802
-22 18 17 4.9215 -0.0702
-22 18 18 -0.7997 -0.5625
-22 18 19 -11.3251 -0.5656
-22 18 20 -2.0399 -0.7392
-22 18 21 -7.5814 -0.9623
-22 18 22 9.2446 -0.4157
-22 18 23 17.4794 -0.6036
-22 18 24 -10.2447 -0.7284
-22 19 1 1.1632 0.3156
-22 19 2 -2.3452 -0.0084
-22 19 3 -10.5118 0.2480
-22 19 4 -24.8304 -0.1791
-22 19 5 -15.3941 -0.4823
-22 19 6 8.2969 -0.1549
-22 19 7 -6.6917 -0.0003
-22 19 8 12.8096 0.0344
-22 19 9 -0.3474 -0.0746
-22 19 10 -7.0161 -0.2027
-22 19 11 -7.8066 -0.1579
-22 19 12 -12.3911 0.5373
-22 19 13 -3.1286 0.0329
-22 19 14 13.6587 -0.3255
-22 19 15 -6.2594 0.0075
-22 19 16 3.2004 -0.5942
-22 19 17 -6.6294 -0.4541
-22 19 18 -4.7864 0.5167
-22 19 19 9.1238 0.2953
-22 19 20 -5.3297 0.0864
-22 19 21 11.2485 0.1516
-22 19 22 -2.2542 -0.0717
-22 19 23 5.7230 -0.1203
-22 19 24 15.5339 -0.8125
-22 20 1 1.5721 -0.2111
-22 20 2 1.5041 0.3110
-22 20 3 -11.8529 0.1584
-22 20 4 -1.1687 -0.4710
-22 20 5 4.5062 -0.5159
-22 20 6 -12.3853 -0.0428
-22 20 7 17.7907 0.3373
-22 20 8 -3.9210 0.3146
-22 20 9 5.2456 -0.2503
-22 20 10 0.7986 -0.0568
-22 20 11 -20.1778 0.1475
-22 20 12 3.8918 -0.4752
-22 20 13 18.7422 0.1341
-22 20 14 1.3257 0.3216
-22 20 15 8.0624 -0.2528
-22 20 16 -1.7599 0.0889
-22 20 17 -14.9230 -0.1074
-22 20 18 -7.3232 0.3090
-22 20 19 3.2867 0.7220
-22 20 20 7.1118 0.8899
-22 20 21 5.9707 0.6316
-22 20 22 15.9906 1.3207
-22 20 23 -3.9765 -0.2992
-22 20 24 20.5296 0.2089
-22 21 1 -9.1207 -0.4906
-22 21 2 0.1108 0.0627
-22 21 3 -1.6961 -0.0118
-22 21 4 15.5310 -0.1746
-22 21 5 2.5617 0.2888
-22 21 6 -1.9124 0.2456
-22 21 7 -8.3861 0.1119
-22 21 8 4.6712 -0.2554
-22 21 9 -12.7599 0.0326
-22 21 10 16.4832 -0.0356
-22 21 11 2.2428 -0.1509
-22 21 12 7.1839 -0.0561
-22 21 13 11.7004 -0.3934
-22 21 14 -16.8951 1.0759
-22 21 15 7.8833 0.6260
-22 21 16 4.7141 0.4959
-22 21 17 -5.0344 0.6970
-22 21 18 1.5398 -0.7235
-22 21 19 -19.6488 -0.2368
-22 21 20 5.2498 -0.3127
-22 21 21 -4.1161 0.7215
-22 21 22 6.0356 -0.5449
-22 21 23 15.9184 0.4511
-22 22 1 10.4941 0.3021
-22 22 2 -6.8136 -0.6329
-22 22 3 5.6824 0.1283
-22 22 4 -7.0498 0.2299
-22 22 5 -16.1404 0.5956
-22 22 6 10.0592 0.1071
-22 22 7 -7.2278 -0.2930
-22 22 8 -11.4542 -0.3931
-22 22 9 4.0176 -0.2953
-22 22 10 -3.5489 0.2506
-22 22 11 30.3485 0.1814
-22 22 12 9.5975 0.5716
-22 22 13 -10.0198 0.5851
-22 22 14 1.6423 -0.3122
-22 22 15 -7.9684 0.0696
-22 22 16 -1.6826 0.3063
-22 22 17 3.7211 -0.0166
-22 22 18 -2.0225 0.1717
-22 22 19 -5.9719 -1.0834
-22 22 20 -19.2636 -0.6426
-22 22 21 7.3842 -0.6819
-22 22 22 -11.2759 -0.9305
-22 22 23 -0.8309 -0.4696
-22 23 1 14.2651 0.3657
-22 23 2 -1.3549 0.3348
-22 23 3 3.2693 -0.3380
-22 23 4 -18.9400 0.0030
-22 23 5 -5.6273 0.0395
-22 23 6 -3.0162 -0.2421
-22 23 7 10.8235 -0.1405
-22 23 8 2.6719 0.1260
-22 23 9 6.7535 0.1910
-22 23 10 0.8664 -0.0109
-22 23 11 -1.8680 0.5414
-22 23 12 4.0009 0.2478
-22 23 13 -4.5939 0.4924
-22 23 14 12.1321 -0.5916
-22 23 15 16.3374 -1.2964
-22 23 16 -23.0455 -0.8944
-22 23 17 -0.0940 -0.4746
-22 23 18 -11.3922 0.3516
-22 23 19 -1.7822 0.3548
-22 23 20 -6.3308 0.1583
-22 23 21 -10.9922 -0.4443
-22 23 22 -1.8809 -0.3968
-22 24 1 -17.5882 -0.2546
-22 24 2 0.3152 0.6452
-22 24 3 -3.8634 -0.3837
-22 24 4 6.6556 -0.3076
-22 24 5 14.3794 -0.2042
-22 24 6 -12.3213 -0.0356
-22 24 7 -0.3199 0.1184
-22 24 8 22.6894 0.2396
-22 24 9 4.1809 0.6792
-22 24 10 15.4661 0.1823
-22 24 11 -18.6679 -0.3899
-22 24 12 -10.0977 -0.5493
-22 24 13 -6.4798 -0.3599
-22 24 14 4.2316 -0.1219
-22 24 15 -2.5079 0.1320
-22 24 16 4.5798 -0.5326
-22 24 17 -14.5338 -0.3604
-22 24 18 -3.6840 -0.7336
-22 24 19 -4.5319 0.7275
-22 24 20 4.5565 1.4465
-22 24 21 -14.0144 -0.0583
-22 24 22 -6.8687 1.8462
-22 25 1 -13.2206 -0.7367
-22 25 2 -4.5267 -0.1757
-22 25 3 -7.2099 0.0126
-22 25 4 13.6050 0.2022
-22 25 5 3.0047 -0.1159
-22 25 6 2.5784 0.2688
-22 25 7 -6.5888 0.2530
-22 25 8 -9.2168 0.0501
-22 25 9 10.4584 -0.0945
-22 25 10 -2.0426 -0.0152
-22 25 11 3.7247 -0.6129
-22 25 12 -6.9871 -0.7455
-22 25 13 4.0302 -0.1166
-22 25 14 -11.6871 0.0999
-22 25 15 -27.0156 1.4423
-22 25 16 1.9327 1.5906
-22 25 17 2.3851 -0.1916
-22 25 18 -2.7146 -0.1032
-22 25 19 -2.6266 -0.4796
-22 25 20 0.8043 0.0723
-22 25 21 -0.3096 0.7684
-22 26 1 4.5065 0.6761
-22 26 2 8.6509 -0.7292
-22 26 3 3.1822 0.6839
-22 26 4 -15.5050 0.5860
-22 26 5 -19.2855 -0.0345
-22 26 6 6.0688 -0.0827
-22 26 7 10.7126 0.1932
-22 26 8 -16.8021 0.0967
-22 26 9 -5.7918 -0.5321
-22 26 10 -9.7550 -0.6504
-22 26 11 -7.1418 0.2060
-22 26 12 1.3236 0.8540
-22 26 13 -0.6393 -0.3723
-22 26 14 -6.8099 0.6767
-22 26 15 -2.6122 -0.0845
-22 26 16 -4.5545 0.7482
-22 26 17 16.8330 0.9691
-22 26 18 1.9492 0.3362
-22 26 19 -0.0877 0.8045
-22 26 20 -8.4276 -2.2948
-22 27 1 1.7449 0.9120
-22 27 2 2.6463 0.2868
-22 27 3 8.1011 -0.2463
-22 27 4 -12.8481 0.0153
-22 27 5 -4.8628 0.2494
-22 27 6 -3.1378 0.0350
-22 27 7 5.1182 -0.2890
-22 27 8 12.1444 0.0465
-22 27 9 -3.8754 -0.3740
-22 27 10 -10.2915 -0.4083
-22 27 11 -2.0689 0.0732
-22 27 12 -9.1525 1.2927
-22 27 13 -17.0905 0.5342
-22 27 14 -6.8239 -0.3380
-22 27 15 9.1685 0.1006
-22 27 16 14.8985 -2.2903
-22 27 17 -1.2887 0.8441
-22 27 18 9.8604 0.7787
-22 27 19 3.5910 -0.1782
-22 28 1 2.5122 0.0273
-22 28 2 -12.6762 0.4148
-22 28 3 -17.9428 -0.5839
-22 28 4 14.7311 -0.6831
-22 28 5 15.8102 0.2835
-22 28 6 11.6774 0.2470
-22 28 7 -12.4351 -0.3297
-22 28 8 16.9752 -0.3430
-22 28 9 4.4045 -0.0734
-22 28 10 0.6538 -0.0274
-22 28 11 2.8534 0.0161
-22 28 12 -3.2982 -1.2585
-22 28 13 -8.8086 0.7038
-22 28 14 -4.3318 0.6044
-22 28 15 8.1226 -0.5154
-22 28 16 0.5755 0.2997
-22 28 17 -10.1106 -1.8634
-22 28 18 -9.1815 0.1768
-22 29 1 2.4943 -1.1504
-22 29 2 -1.4776 -0.0588
-22 29 3 -4.2756 0.7163
-22 29 4 5.8087 0.5265
-22 29 5 15.2691 -0.0361
-22 29 6 -0.3886 -0.2934
-22 29 7 7.3650 0.0771
-22 29 8 -5.7765 -0.4730
-22 29 9 7.2103 -0.0144
-22 29 10 3.7026 0.7232
-22 29 11 -4.8915 0.5601
-22 29 12 -9.7762 -1.1683
-22 29 13 0.9447 -0.8062
-22 29 14 3.1784 0.6388
-22 29 15 -2.3573 -0.1219
-22 29 16 -5.2888 1.6596
-22 29 17 -4.5659 -0.5199
-22 30 2 10.5558 -0.5814
-22 30 3 21.1612 1.1590
-22 30 4 10.5838 0.9246
-22 30 5 -5.9751 -0.4351
-22 30 6 0.0546 -0.0938
-22 30 7 4.8004 0.4274
-22 30 8 2.3447 0.0691
-22 30 9 -8.1710 -0.2106
-22 30 10 5.4840 0.9140
-22 30 11 -12.0976 0.0664
-22 30 12 -8.6143 1.3486
-22 30 13 -7.1111 -0.2994
-22 30 14 -3.1174 -1.4010
-22 30 15 -15.4107 0.0465
-22 31 4 -3.9218 -0.9489
-22 31 5 -2.2531 -0.2766
-22 31 6 -0.2736 0.2443
-22 31 7 10.5907 0.3979
-22 31 8 0.6456 0.4781
-22 31 9 -4.1774 0.5982
-22 31 10 -10.7891 -0.7422
-22 31 11 1.9497 -1.2102
-22 31 12 -4.2125 0.4388
-22 31 13 3.3116 0.7146
-22 32 6 0.0053 0.3107
-22 32 7 -3.9564 -0.7964
-22 32 8 -0.2490 0.0434
-22 32 9 0.1982 0.8522
-22 32 10 -1.7229 -1.7283
-22 32 11 -0.3316 -1.0319
-22 33 8 -6.5266 -0.6790
-21 0 2 -0.4071 0.6405
-21 0 4 -4.7618 0.2801
-21 0 6 2.9297 1.2196
-21 0 8 -11.1646 -1.0225
-21 0 10 -24.2219 -0.7188
-21 0 12 0.4247 1.1237
-21 0 14 -24.5958 0.6121
-21 0 16 21.6997 -1.4923
-21 0 18 13.8559 1.3828
-21 0 20 -16.7091 0.0380
-21 0 22 2.0969 -0.7441
-21 0 24 25.8881 -0.8995
-21 0 26 -16.1892 0.2170
-21 0 28 -9.6047 -0.4283
-21 1 1 4.1435 0.4670
-21 1 2 -2.0452 -2.0880
-21 1 3 16.0045 -0.3829
-21 1 4 -16.7256 0.4520
-21 1 5 -8.9222 -2.0468
-21 1 6 33.7130 -0.6269
-21 1 7 6.8639 1.0998
-21 1 8 2.9194 -0.0666
-21 1 9 -4.3297 1.0582
-21 1 10 -21.8707 0.3813
-21 1 11 -10.7001 -0.3135
-21 1 12 14.0480 0.1898
-21 1 13 -2.7379 -1.4755
-21 1 14 -19.9395 0.1123
-21 1 15 -1.9854 0.8492
-21 1 16 -12.6797 0.1589
-21 1 17 3.1157 0.1861
-21 1 18 3.5910 -0.0233
-21 1 19 7.9588 0.0650
-21 1 20 2.7272 0.8072
-21 1 21 3.0048 -0.8192
-21 1 22 2.9551 -0.3442
-21 1 23 2.5336 0.6445
-21 1 24 -11.5369 -0.7537
-21 1 25 -6.5450 -0.1608
-21 1 26 4.9204 -1.1653
-21 1 27 -9.1944 0.8332
-21 1 28 -15.5537 0.5673
-21 2 1 -5.8923 -1.5429
-21 2 2 15.3963 -1.4040
-21 2 3 -9.3877 0.6165
-21 2 4 14.9429 0.2090
-21 2 5 14.3065 0.4437
-21 2 6 5.6994 -0.7120
-21 2 7 -11.0307 -0.1894
-21 2 8 0.0662 0.3485
-21 2 9 -3.2834 -1.6663
-21 2 10 8.2673 -0.0167
-21 2 11 -10.3250 1.4782
-21 2 12 -14.5668 -0.3249
-21 2 13 -12.0182 -0.4906
-21 2 14 21.5017 -0.8894
-21 2 15 2.3858 0.6540
-21 2 16 -7.9367 1.1252
-21 2 17 -10.4441 0.3772
-21 2 18 -11.5871 -0.8986
-21 2 19 -4.1207 -0.2972
-21 2 20 21.4264 0.4875
-21 2 21 -6.9860 -1.2090
-21 2 22 -3.7036 -0.0324
-21 2 23 4.3697 0.6421
-21 2 24 -26.8794 0.5649
-21 2 25 -0.6936 -0.4745
-21 2 26 9.9151 0.0564
-21 2 27 -2.4066 0.5835
-21 2 28 -8.5329 1.5949
-21 3 1 3.5589 -0.5863
-21 3 2 -1.3950 0.7944
-21 3 3 -10.5229 0.7320
-21 3 4 -10.8799 -0.9519
-21 3 5 33.9786 0.6192
-21 3 6 -17.9568 1.0168
-21 3 7 -20.2281 -0.5917
-21 3 8 -10.0824 0.4621
-21 3 9 -12.8578 -0.2626
-21 3 10 15.0224 -0.7289
-21 3 11 -0.2108 0.4214
-21 3 12 -17.8372 -0.4828
-21 3 13 -3.5599 0.7140
-21 3 14 7.5778 0.6070
-21 3 15 12.4798 -0.4797
-21 3 16 9.4205 0.2698
-21 3 17 5.5599 0.1572
-21 3 18 -4.1253 -0.4969
-21 3 19 -12.5922 -0.0543
-21 3 20 -12.6537 -0.5311
-21 3 21 -4.8197 0.0404
-21 3 22 -10.7574 0.4746
-21 3 23 -7.0886 -0.5284
-21 3 24 7.5112 -0.0243
-21 3 25 2.8620 0.4037
-21 3 26 3.5024 0.4143
-21 3 27 2.2527 -0.0608
-21 3 28 16.7451 0.4635
-21 4 1 3.5165 0.6912
-21 4 2 -4.2270 0.8365
-21 4 3 -1.3324 0.1447
-21 4 4 1.6278 0.1702
-21 4 5 -28.6752 -0.9569
-21 4 6 -16.5523 0.0829
-21 4 7 10.6893 0.2591
-21 4 8 -8.1647 -0.1613
-21 4 9 6.1574 1.5697
-21 4 10 -12.5647 0.4865
-21 4 11 7.8480 -1.2571
-21 4 12 19.2732 0.2572
-21 4 13 11.5104 -0.0389
-21 4 14 -7.9047 0.4945
-21 4 15 -6.2483 0.1299
-21 4 16 1.2626 -0.6316
-21 4 17 3.7155 -0.4591
-21 4 18 11.9268 0.6950
-21 4 19 3.3026 0.3458
-21 4 20 -36.3070 -0.4977
-21 4 21 -4.1622 0.9259
-21 4 22 -4.3068 -0.0356
-21 4 23 -3.4695 -0.3001
-21 4 24 19.5532 -0.0603
-21 4 25 22.7941 -0.3258
-21 4 26 -6.8631 0.3728
-21 4 27 11.2787 -0.1454
-21 4 28 10.8538 -1.3066
-21 5 1 -0.8178 -0.2716
-21 5 2 -9.1551 -0.2810
-21 5 3 15.6861 -0.5189
-21 5 4 25.3568 0.2091
-21 5 5 -21.8036 0.7494
-21 5 6 -5.3968 -0.0870
-21 5 7 11.8266 0.3014
-21 5 8 15.7956 0.0088
-21 5 9 14.8342 -0.5776
-21 5 10 -17.1602 0.1388
-21 5 11 11.2819 -0.2315
-21 5 12 4.7004 -0.2487
-21 5 13 12.3711 0.2093
-21 5 14 -4.2319 -0.1278
-21 5 15 -9.7884 0.0905
-21 5 16 -4.7795 -0.2813
-21 5 17 -18.3310 -0.4016
-21 5 18 0.6401 -0.0106
-21 5 19 -4.8237 0.2759
-21 5 20 10.3666 0.0554
-21 5 21 -15.2251 -0.3596
-21 5 22 12.2388 0.1771
-21 5 23 -0.9528 0.2410
-21 5 24 10.9323 -0.3318
-21 5 25 4.4271 0.9677
-21 5 26 21.9413 -1.1442
-21 5 27 6.8822 0.2767
-21 5 28 -5.4793 0.0387
-21 6 1 -10.6280 -0.3118
-21 6 2 3.7026 -0.3095
-21 6 3 -3.2157 -0.3074
-21 6 4 10.6647 -0.5392
-21 6 5 28.3938 0.7558
-21 6 6 29.4528 0.6568
-21 6 7 1.1189 -0.0115
-21 6 8 13.5177 -0.1499
-21 6 9 -1.4011 -1.0159
-21 6 10 12.2049 -0.5874
-21 6 11 -14.8626 0.5356
-21 6 12 -6.6366 -0.1556
-21 6 13 -34.1475 -0.1129
-21 6 14 7.7906 0.1782
-21 6 15 -13.3215 -0.2432
-21 6 16 -7.2818 0.2029
-21 6 17 3.2520 0.1419
-21 6 18 -23.6544 -0.2386
-21 6 19 -13.3638 -0.5897
-21 6 20 15.5554 -0.0018
-21 6 21 19.1365 -0.4592
-21 6 22 -5.7239 -0.2109
-21 6 23 29.5798 -0.1324
-21 6 24 -16.4891 0.2860
-21 6 25 6.8598 -0.7745
-21 6 26 1.2495 0.5515
-21 6 27 5.3165 -0.7490
-21 6 28 -5.3295 -0.7076
-21 7 1 14.8418 0.0285
-21 7 2 6.8173 0.4778
-21 7 3 15.1483 0.0716
-21 7 4 -20.9312 0.2908
-21 7 5 27.1736 -0.3807
-21 7 6 28.4019 -0.6202
-21 7 7 8.1907 -0.4575
-21 7 8 -2.7161 -0.1945
-21 7 9 -17.1199 0.1900
-21 7 10 14.2033 0.0960
-21 7 11 -3.2128 0.1566
-21 7 12 -26.6383 0.4720
-21 7 13 11.5572 -0.0522
-21 7 14 -28.3900 -0.4732
-21 7 15 10.9828 -0.0850
-21 7 16 -15.7620 -0.0742
-21 7 17 9.5517 0.5543
-21 7 18 5.1925 -0.0916
-21 7 19 -5.9792 -0.0973
-21 7 20 0.4346 0.2386
-21 7 21 0.2866 0.2490
-21 7 22 14.6605 -0.1748
-21 7 23 -17.1172 0.0929
-21 7 24 18.6968 -0.2720
-21 7 25 -9.1312 -0.2482
-21 7 26 -4.5768 -0.6512
-21 7 27 -10.3377 -0.8126
-21 7 28 4.0079 -0.4590
-21 8 1 4.2156 0.2051
-21 8 2 27.9882 -0.1282
-21 8 3 19.6622 0.1630
-21 8 4 21.5060 0.4369
-21 8 5 -2.2192 -0.1492
-21 8 6 -2.5328 -0.8396
-21 8 7 11.1915 -0.0784
-21 8 8 -8.1196 0.4565
-21 8 9 -3.2055 0.5299
-21 8 10 -5.0632 0.2569
-21 8 11 6.3510 -0.4390
-21 8 12 6.4477 -0.0144
-21 8 13 18.6784 0.2131
-21 8 14 -0.9899 -0.5231
-21 8 15 2.9576 -0.0382
-21 8 16 19.8636 0.4274
-21 8 17 -6.1887 -0.4446
-21 8 18 13.7734 0.2934
-21 8 19 26.4460 0.2410
-21 8 20 -0.5230 -0.1375
-21 8 21 -4.9870 0.4616
-21 8 22 -4.4126 0.0921
-21 8 23 -18.9036 -0.5082
-21 8 24 -6.2760 0.7680
-21 8 25 -7.8600 -0.3216
-21 8 26 -13.4694 -0.5229
-21 8 27 -0.0522 0.0228
-21 8 28 -3.0198 -1.0239
-21 9 1 3.7746 0.2206
-21 9 2 3.3325 -0.3920
-21 9 3 10.6369 -0.1142
-21 9 4 28.2635 -0.0247
-21 9 5 2.7521 -0.0099
-21 9 6 -11.1135 0.5568
-21 9 7 -4.7139 0.4946
-21 9 8 3.5101 0.0835
-21 9 9 17.4730 -0.0180
-21 9 10 0.3571 -0.1662
-21 9 11 -1.2359 0.1294
-21 9 12 37.1134 -0.4215
-21 9 13 -19.6837 -0.3014
-21 9 14 23.2337 0.5583
-21 9 15 -2.9414 0.1127
-21 9 16 13.6577 -0.1305
-21 9 17 6.3327 0.1437
-21 9 18 -8.9190 -0.1239
-21 9 19 12.1126 0.1229
-21 9 20 -0.3605 -0.1951
-21 9 21 8.3533 -0.4829
-21 9 22 -19.6074 -0.1333
-21 9 23 13.1143 0.0465
-21 9 24 -14.6146 -0.8504
-21 9 25 -3.1283 -0.0389
-21 9 26 -1.1651 0.1953
-21 9 27 3.6365 -0.6918
-21 9 28 -7.1383 1.3575
-21 10 1 11.0881 -0.0511
-21 10 2 -10.1150 0.1286
-21 10 3 -13.2463 -0.2279
-21 10 4 -10.9571 -0.0532
-21 10 5 6.6399 0.0699
-21 10 6 -5.3486 0.4547
-21 10 7 -2.5447 0.3312
-21 10 8 -3.2197 -0.8111
-21 10 9 8.9423 -0.7207
-21 10 10 8.3769 0.1242
-21 10 11 -5.6746 0.0215
-21 10 12 0.1852 0.3182
-21 10 13 -5.8832 -0.0192
-21 10 14 -0.7223 0.4791
-21 10 15 16.8358 0.1183
-21 10 16 -26.8490 -0.4774
-21 10 17 -2.3400 -0.2427
-21 10 18 2.6483 0.1790
-21 10 19 -22.3135 0.0524
-21 10 20 -2.6470 0.2160
-21 10 21 -12.2394 0.0511
-21 10 22 -1.7969 -0.2654
-21 10 23 2.5037 0.1656
-21 10 24 3.3482 -0.2437
-21 10 25 4.6649 -0.3666
-21 10 26 25.4517 -0.1492
-21 10 27 1.5310 0.8843
-21 10 28 11.0468 -1.4272
-21 11 1 -5.3339 -0.2195
-21 11 2 -6.5958 0.1146
-21 11 3 -21.1599 0.1733
-21 11 4 -22.9929 -0.0178
-21 11 5 -8.9414 -0.1801
-21 11 6 13.9420 -0.3545
-21 11 7 -6.4544 -0.5217
-21 11 8 1.2036 -0.1935
-21 11 9 -4.2220 0.1932
-21 11 10 -18.5903 -0.0481
-21 11 11 5.3769 0.0127
-21 11 12 -36.8548 0.0627
-21 11 13 7.5672 0.3299
-21 11 14 -2.0625 -0.5765
-21 11 15 -19.1470 -0.0265
-21 11 16 -3.3563 -0.1706
-21 11 17 -13.4029 -0.1531
-21 11 18 0.9581 -0.1910
-21 11 19 3.2368 -0.0211
-21 11 20 -0.1113 0.4978
-21 11 21 -9.3157 0.1895
-21 11 22 16.5791 -0.0500
-21 11 23 -11.5215 0.3665
-21 11 24 3.9077 0.1889
-21 11 25 1.0681 0.8757
-21 11 26 -3.6030 1.0362
-21 11 27 12.6227 -0.5160
-21 11 28 2.8869 1.4861
-21 12 1 -20.8673 -0.0830
-21 12 2 -10.5501 -0.3345
-21 12 3 -2.7083 0.3443
-21 12 4 -12.6238 0.1525
-21 12 5 -6.7751 -0.3634
-21 12 6 -4.8234 -0.1561
-21 12 7 -3.5795 -0.3770
-21 12 8 -0.7656 0.3155
-21 12 9 -1.8310 0.5317
-21 12 10 -5.3723 -0.0904
-21 12 11 2.5794 0.0261
-21 12 12 12.5974 0.0601
-21 12 13 0.6805 -0.1558
-21 12 14 -4.6262 -0.4274
-21 12 15 -30.5382 -0.3667
-21 12 16 -1.7352 0.3839
-21 12 17 12.0563 0.2695
-21 12 18 -2.8945 -0.0338
-21 12 19 7.7056 -0.0788
-21 12 20 5.8416 -0.4615
-21 12 21 16.6732 -0.2911
-21 12 22 1.4618 0.4749
-21 12 23 12.8945 -0.4096
-21 12 24 0.3589 0.5777
-21 12 25 3.5019 0.3990
-21 12 26 -15.4438 -0.0408
-21 12 27 -6.2647 1.0777
-21 12 28 -2.3449 -0.8521
-21 13 1 3.3988 -0.0578
-21 13 2 -6.9228 -0.0802
-21 13 3 6.9907 -0.0093
-21 13 4 16.0596 -0.2318
-21 13 5 -12.6427 0.2420
-21 13 6 -17.1772 0.3754
-21 13 7 -3.1505 0.1748
-21 13 8 3.9928 0.1636
-21 13 9 -12.5573 -0.3939
-21 13 10 13.7617 -0.2440
-21 13 11 17.5379 0.0255
-21 13 12 24.9762 -0.0334
-21 13 13 7.9439 -0.1228
-21 13 14 -3.6587 0.5577
-21 13 15 10.1695 0.0329
-21 13 16 8.0414 -0.1475
-21 13 17 -0.9620 0.3005
-21 13 18 1.8711 0.1881
-21 13 19 3.9953 -0.2842
-21 13 20 -10.6452 -0.3716
-21 13 21 17.7690 -0.0857
-21 13 22 -6.3796 -0.1787
-21 13 23 -0.6198 0.4840
-21 13 24 -0.2490 -0.2329
-21 13 25 -3.5199 -0.4290
-21 13 26 17.3906 -0.6085
-21 13 27 -8.5362 -1.6539
-21 13 28 4.5934 0.2525
-21 14 1 0.6927 0.0754
-21 14 2 8.3368 0.2840
-21 14 3 -3.8177 -0.1501
-21 14 4 7.1303 -0.2411
-21 14 5 6.9112 0.2491
-21 14 6 -13.1680 0.1079
-21 14 7 12.7293 -0.0943
-21 14 8 10.1034 -0.1540
-21 14 9 -4.2088 -0.2185
-21 14 10 10.9492 0.1103
-21 14 11 5.4155 -0.0438
-21 14 12 -15.8279 -0.1777
-21 14 13 0.8467 0.0694
-21 14 14 -5.0276 0.4483
-21 14 15 29.3256 -0.0010
-21 14 16 18.6201 -0.0898
-21 14 17 -16.7238 -0.5064
-21 14 18 -1.0828 -0.2404
-21 14 19 -12.9671 0.1497
-21 14 20 10.5382 0.1910
-21 14 21 -13.9578 0.2164
-21 14 22 11.3129 0.0777
-21 14 23 -6.0774 -0.5049
-21 14 24 -11.9831 0.0420
-21 14 25 2.0012 0.0054
-21 14 26 6.2687 -1.1645
-21 14 27 9.7030 0.2436
-21 15 1 3.7661 -0.0306
-21 15 2 -3.5050 0.1258
-21 15 3 -4.1392 -0.1314
-21 15 4 -17.6355 0.0507
-21 15 5 3.1250 0.0967
-21 15 6 25.6620 -0.3274
-21 15 7 -2.2461 -0.1594
-21 15 8 -11.0486 -0.2109
-21 15 9 20.6645 0.2251
-21 15 10 0.1389 0.2774
-21 15 11 -10.9484 -0.0669
-21 15 12 -14.7382 0.1484
-21 15 13 0.3922 0.1670
-21 15 14 11.2382 -0.5419
-21 15 15 -7.8125 0.2136
-21 15 16 -11.6278 -0.0832
-21 15 17 -6.2185 -0.1644
-21 15 18 -4.9058 -0.2495
-21 15 19 -7.7225 0.2941
-21 15 20 8.4990 0.5681
-21 15 21 -3.3163 0.1155
-21 15 22 -3.0866 -0.2750
-21 15 23 4.6869 -0.1429
-21 15 24 9.6609 -0.4112
-21 15 25 10.6318 -0.3395
-21 15 26 -16.0316 1.3024
-21 15 27 10.1385 -0.2397
-21 16 1 5.9734 -0.0505
-21 16 2 2.0330 -0.1449
-21 16 3 -1.2583 -0.2168
-21 16 4 -6.6465 -0.0001
-21 16 5 -9.8561 -0.0052
-21 16 6 10.3119 -0.0357
-21 16 7 -3.9140 0.2477
-21 16 8 -21.2122 0.1379
-21 16 9 -5.8984 -0.2259
-21 16 10 2.5805 -0.3629
-21 16 11 -13.6855 0.0193
-21 16 12 26.3287 0.0925
-21 16 13 21.6015 0.1518
-21 16 14 4.3298 -0.1814
-21 16 15 1.9008 -0.1091
-21 16 16 -38.0009 0.4439
-21 16 17 4.4459 0.2100
-21 16 18 0.2741 0.4588
-21 16 19 15.1680 0.1649
-21 16 20 -2.8969 0.1923
-21 16 21 20.9775 0.0229
-21 16 22 -6.2329 0.3710
-21 16 23 0.0844 0.1365
-21 16 24 17.6066 0.2582
-21 16 25 -3.7867 0.3090
-21 16 26 -8.6890 -0.0065
-21 16 27 -8.5116 1.5451
-21 17 1 -0.5230 -0.0805
-21 17 2 4.8313 -0.2501
-21 17 3 5.1855 0.0033
-21 17 4 4.8524 -0.0878
-21 17 5 -1.1910 0.1071
-21 17 6 -27.5674 -0.0394
-21 17 7 -4.5012 0.0781
-21 17 8 15.8372 0.1286
-21 17 9 -11.2111 -0.2625
-21 17 10 1.1090 -0.4338
-21 17 11 8.7119 0.0654
-21 17 12 31.2472 0.1313
-21 17 13 -2.1538 -0.0982
-21 17 14 -0.5311 0.5555
-21 17 15 -3.5336 -0.1251
-21 17 16 1.4210 -0.2719
-21 17 17 5.2735 0.2550
-21 17 18 2.3602 0.0780
-21 17 19 6.9107 -0.1035
-21 17 20 16.0820 -0.4154
-21 17 21 1.4130 0.3529
-21 17 22 26.8831 0.0750
-21 17 23 8.4578 0.8451
-21 17 24 -6.7123 0.6236
-21 17 25 -16.1639 0.2456
-21 17 26 0.3731 0.8190
-21 17 27 -12.7345 -1.2459
-21 18 1 -3.5261 -0.0426
-21 18 2 -6.7789 -0.3300
-21 18 3 -2.7660 -0.0720
-21 18 4 -1.6580 0.4566
-21 18 5 -0.7182 -0.0927
-21 18 6 -3.2349 -0.2086
-21 18 7 -8.3887 -0.1499
-21 18 8 13.9082 -0.1784
-21 18 9 18.6364 0.1573
-21 18 10 -2.0670 0.4518
-21 18 11 27.7032 0.0238
-21 18 12 -12.5515 -0.1250
-21 18 13 -15.5989 0.1466
-21 18 14 -0.9665 -0.1546
-21 18 15 -10.3759 0.2416
-21 18 16 20.7568 -0.3892
-21 18 17 2.4316 -0.4650
-21 18 18 0.2212 -0.3941
-21 18 19 -7.3655 -0.3256
-21 18 20 8.0939 -0.2250
-21 18 21 2.5757 -0.8130
-21 18 22 6.0745 -0.0768
-21 18 23 19.6300 -0.6497
-21 18 24 -10.0772 0.0231
-21 18 25 -11.2339 0.4546
-21 18 26 8.1713 -0.7859
-21 18 27 -5.2485 0.9074
-21 19 1 -4.0181 -0.0656
-21 19 2 -4.3860 0.0342
-21 19 3 -15.1222 -0.0921
-21 19 4 -9.1083 0.3777
-21 19 5 -4.5744 -0.2340
-21 19 6 10.3775 0.2333
-21 19 7 5.9674 0.0819
-21 19 8 -17.5571 -0.2313
-21 19 9 4.0914 0.1739
-21 19 10 -4.7752 0.2383
-21 19 11 -5.5334 0.1268
-21 19 12 -20.3359 -0.1612
-21 19 13 -9.1738 -0.2071
-21 19 14 9.9898 -0.3901
-21 19 15 -2.3036 -0.2867
-21 19 16 4.7568 0.3445
-21 19 17 2.5987 -0.3423
-21 19 18 -12.9197 0.1571
-21 19 19 9.1051 0.0923
-21 19 20 -11.9179 -0.1952
-21 19 21 11.4980 -0.0554
-21 19 22 -2.5148 -1.0483
-21 19 23 -1.8091 -0.8009
-21 19 24 6.7339 -1.1784
-21 19 25 21.6116 -1.0533
-21 19 26 -4.8588 0.3746
-21 20 1 5.7083 0.0680
-21 20 2 -1.7205 0.4991
-21 20 3 -2.9768 0.3480
-21 20 4 -9.9610 -0.3589
-21 20 5 1.1423 0.1287
-21 20 6 -15.8092 0.4754
-21 20 7 -1.7861 0.2421
-21 20 8 -8.0526 -0.0728
-21 20 9 -20.4016 -0.3758
-21 20 10 -8.8850 -0.3245
-21 20 11 -21.4789 -0.1780
-21 20 12 -3.2481 0.3078
-21 20 13 17.0180 -0.1201
-21 20 14 1.4665 0.1490
-21 20 15 1.5675 0.0004
-21 20 16 -5.4693 -0.4364
-21 20 17 -12.4085 0.6965
-21 20 18 -4.2491 0.1447
-21 20 19 4.9197 0.5113
-21 20 20 -3.0757 0.5650
-21 20 21 -0.4140 0.3891
-21 20 22 13.2172 0.8778
-21 20 23 -1.9150 -0.2804
-21 20 24 17.6990 -0.7335
-21 20 25 20.7907 -0.1842
-21 20 26 8.8593 -1.1331
-21 21 1 0.1692 -0.0421
-21 21 2 1.1156 0.3555
-21 21 3 0.3382 0.5334
-21 21 4 3.5135 -0.2773
-21 21 5 -12.6544 0.0881
-21 21 6 -7.8607 0.0438
-21 21 7 -9.8424 -0.3677
-21 21 8 12.2769 0.1148
-21 21 9 -7.7592 -0.1890
-21 21 10 5.7994 -0.0503
-21 21 11 -3.5130 0.0085
-21 21 12 12.0960 0.0677
-21 21 13 17.3874 0.5207
-21 21 14 -8.5964 0.3814
-21 21 15 8.9213 0.4491
-21 21 16 -1.6993 -0.0599
-21 21 17 -16.7088 -0.0630
-21 21 18 7.4896 0.0767
-21 21 19 -16.5437 -0.1537
-21 21 20 8.0372 0.5665
-21 21 21 -4.6662 0.9630
-21 21 22 4.3516 0.2099
-21 21 23 13.0232 1.0627
-21 21 24 3.5936 0.7902
-21 21 25 -1.9015 0.1018
-21 21 26 6.1944 0.4944
-21 22 1 -2.6820 0.3021
-21 22 2 1.0603 -0.6587
-21 22 3 -4.8455 0.0118
-21 22 4 2.9643 0.3427
-21 22 5 -13.5615 -0.0913
-21 22 6 7.9758 -0.5208
-21 22 7 11.3629 -0.2763
-21 22 8 -1.7523 -0.0879
-21 22 9 22.1901 0.3568
-21 22 10 4.3603 0.2988
-21 22 11 23.1587 0.2098
-21 22 12 5.6126 -0.1429
-21 22 13 -5.4068 0.0216
-21 22 14 0.5310 0.3151
-21 22 15 2.4638 -0.4608
-21 22 16 6.5217 0.8269
-21 22 17 -3.0178 -0.1654
-21 22 18 -2.4049 -0.3819
-21 22 19 -11.6493 -0.1529
-21 22 20 -10.3782 -0.5274
-21 22 21 10.4446 -0.3008
-21 22 22 -2.2800 -0.3386
-21 22 23 -1.9106 -0.5017
-21 22 24 2.8511 1.1844
-21 22 25 -13.6795 0.4126
-21 23 1 3.2268 0.1909
-21 23 2 -4.1299 -0.2003
-21 23 3 5.4313 -0.6760
-21 23 4 -11.4080 -0.0321
-21 23 5 7.4379 0.1744
-21 23 6 8.1156 -0.0756
-21 23 7 -2.7237 0.2258
-21 23 8 -1.7068 0.0414
-21 23 9 -4.9133 0.1864
-21 23 10 0.8548 -0.0992
-21 23 11 9.1848 -0.3223
-21 23 12 1.6973 0.0845
-21 23 13 -5.6854 -0.3686
-21 23 14 9.7001 -0.5572
-21 23 15 9.7834 -0.1698
-21 23 16 -16.7331 -0.4722
-21 23 17 6.5500 0.2271
-21 23 18 -14.0741 0.2220
-21 23 19 -7.8749 -0.1525
-21 23 20 -11.2405 -0.4311
-21 23 21 -0.0428 -1.0034
-21 23 22 -0.2314 -0.7917
-21 23 23 0.7607 0.0723
-21 23 24 1.2671 -0.7467
-21 24 1 2.6041 -0.4656
-21 24 2 -5.9522 0.6064
-21 24 3 3.5688 -0.2937
-21 24 4 0.4988 -0.5504
-21 24 5 5.6538 0.3012
-21 24 6 -5.0080 0.4693
-21 24 7 -14.0092 0.0922
-21 24 8 3.2316 0.0566
-21 24 9 -16.6715 -0.1933
-21 24 10 -3.5100 -0.3840
-21 24 11 -16.1965 -0.2044
-21 24 12 -2.5684 0.0607
-21 24 13 -0.3361 0.2132
-21 24 14 10.6118 -0.3885
-21 24 15 0.3998 -0.0535
-21 24 16 -10.3301 -0.3395
-21 24 17 -1.1717 -0.8051
-21 24 18 -9.5791 0.4065
-21 24 19 -0.7401 0.1632
-21 24 20 4.2190 0.9236
-21 24 21 -9.6890 0.0463
-21 24 22 -4.1488 0.5596
-21 24 23 11.0901 0.6269
-21 24 24 3.9408 -1.1610
-21 25 1 -8.5087 -0.5611
-21 25 2 5.5623 -0.1299
-21 25 3 -6.3799 0.1971
-21 25 4 2.3936 -0.0155
-21 25 5 3.5831 -0.1555
-21 25 6 -19.3573 0.1159
-21 25 7 8.9362 0.0149
-21 25 8 -3.7352 -0.2157
-21 25 9 11.2250 -0.2321
-21 25 10 8.8310 -0.2094
-21 25 11 -11.6629 0.2621
-21 25 12 -7.2984 -0.0834
-21 25 13 7.8117 0.1318
-21 25 14 -4.1486 0.5666
-21 25 15 -22.4201 0.3735
-21 25 16 13.8326 0.2641
-21 25 17 -3.6009 0.0347
-21 25 18 3.5852 -0.8233
-21 25 19 3.6816 0.6645
-21 25 20 16.4841 0.4987
-21 25 21 -3.0978 1.2718
-21 25 22 2.8210 1.4397
-21 25 23 1.0148 0.0375
-21 26 1 -9.2600 0.1517
-21 26 2 10.5828 -0.6785
-21 26 3 -0.4743 0.1051
-21 26 4 -3.6384 0.5833
-21 26 5 -13.0142 -0.3290
-21 26 6 9.6251 -0.5511
-21 26 7 6.6036 0.1653
-21 26 8 -1.1818 0.1048
-21 26 9 8.5996 -0.2040
-21 26 10 6.7543 0.1184
-21 26 11 0.8166 0.1249
-21 26 12 2.4528 -0.1292
-21 26 13 9.8916 -0.3514
-21 26 14 -11.8060 0.1798
-21 26 15 7.3900 0.9156
-21 26 16 6.1982 0.3990
-21 26 17 13.7922 1.2126
-21 26 18 2.9596 -0.0647
-21 26 19 6.5441 -0.2999
-21 26 20 -5.6903 -0.7524
-21 26 21 6.9730 -0.4614
-21 26 22 6.6351 0.3801
-21 27 1 3.7571 0.5022
-21 27 2 -5.5472 -0.1274
-21 27 3 12.4161 -0.0749
-21 27 4 -4.1900 0.3539
-21 27 5 -0.0014 0.3015
-21 27 6 8.1279 -0.0367
-21 27 7 1.3650 -0.2948
-21 27 8 -3.1753 0.1656
-21 27 9 -2.3913 -0.1043
-21 27 10 -24.1639 -0.0559
-21 27 11 4.2998 0.0518
-21 27 12 4.0298 0.3540
-21 27 13 -17.4552 0.4811
-21 27 14 -1.2375 -0.0201
-21 27 15 14.8961 -0.1068
-21 27 16 13.4203 0.3084
-21 27 17 -4.9440 -0.0369
-21 27 18 14.3393 1.5455
-21 27 19 1.5863 -0.9364
-21 27 20 -20.0112 -1.1285
-21 27 21 1.0047 -0.6175
-21 28 1 8.7298 0.5727
-21 28 2 0.0058 0.5488
-21 28 3 -15.0517 -0.2059
-21 28 4 16.6683 -0.0308
-21 28 5 6.4112 0.3629
-21 28 6 7.6775 0.5515
-21 28 7 -12.8607 -0.1166
-21 28 8 11.1362 -0.2278
-21 28 9 -11.9084 0.1766
-21 28 10 -10.9240 0.0720
-21 28 11 -7.8868 0.0732
-21 28 12 -3.9009 0.5763
-21 28 13 -29.6152 0.6080
-21 28 14 0.6212 1.2463
-21 28 15 -2.2321 -0.9868
-21 28 16 -9.4818 -0.7727
-21 28 17 -7.4045 -0.8882
-21 28 18 -10.5966 -0.9383
-21 28 19 -9.8291 1.0073
-21 28 20 1.2925 0.0096
-21 29 1 5.8605 -0.7386
-21 29 2 2.5349 0.8602
-21 29 3 -3.3769 0.6850
-21 29 4 -4.8829 -0.1479
-21 29 5 14.9978 -0.2119
-21 29 6 -16.8219 0.0714
-21 29 7 10.0290 0.4739
-21 29 8 -3.9959 -0.0780
-21 29 9 6.5339 0.4418
-21 29 10 2.4289 0.8781
-21 29 11 -6.8144 0.3146
-21 29 12 -29.7389 -0.3957
-21 29 13 1.6707 -0.0913
-21 29 14 -2.9509 -0.4554
-21 29 15 -3.5601 0.2850
-21 29 16 -14.5623 -0.6277
-21 29 17 7.4806 -0.8875
-21 29 18 -18.9823 -1.5639
-21 29 19 -20.4605 -0.5398
-21 30 1 -4.8097 -0.4881
-21 30 2 -5.3532 -0.6941
-21 30 3 15.3255 1.1127
-21 30 4 1.4565 -0.0727
-21 30 5 -8.8814 -0.5340
-21 30 6 1.1149 0.1993
-21 30 7 0.7069 0.3595
-21 30 8 -2.8703 0.1674
-21 30 9 -4.6666 -0.1308
-21 30 10 8.2603 0.3211
-21 30 11 -11.7732 0.0773
-21 30 12 -18.4860 -0.7548
-21 30 13 12.5255 -0.6190
-21 30 14 -0.1128 -1.8663
-21 30 15 -5.3866 -0.3511
-21 30 16 9.1638 1.1694
-21 30 17 -1.1567 0.8492
-21 30 18 8.4458 0.8983
-21 31 1 -4.8706 0.6998
-21 31 2 -6.1187 -0.3652
-21 31 3 6.7932 -0.9093
-21 31 4 6.7718 -0.1344
-21 31 5 -11.1116 0.2068
-21 31 6 21.3044 -0.0193
-21 31 7 3.3665 -0.1442
-21 31 8 6.0815 0.1717
-21 31 9 -10.9212 -0.5067
-21 31 10 -9.3372 -1.3504
-21 31 11 -2.8705 -1.1374
-21 31 12 13.8023 0.2447
-21 31 13 1.7169 -0.6596
-21 31 14 4.3231 -0.6262
-21 31 15 -3.3488 -0.4140
-21 31 16 8.7231 -0.4455
-21 31 17 -8.4196 1.4036
-21 32 1 -4.1553 0.5681
-21 32 2 14.6196 0.4651
-21 32 3 -3.8021 -1.4323
-21 32 4 4.5047 -0.0336
-21 32 5 8.6857 1.2976
-21 32 6 2.0921 -0.3203
-21 32 7 11.9112 -1.1728
-21 32 8 3.3239 -0.1388
-21 32 9 11.3765 0.3238
-21 32 10 -10.2102 -1.3488
-21 32 11 1.1447 -0.8637
-21 32 12 15.5422 0.1171
-21 32 13 -9.2572 -0.2059
-21 32 14 -4.0489 1.3564
-21 33 1 11.7244 -1.4952
-21 33 2 2.6532 -0.3351
-21 33 3 15.1848 0.2184
-21 33 4 -5.7371 0.0797
-21 33 5 28.8711 0.3207
-21 33 6 -6.8120 0.0521
-21 33 7 -11.9324 -0.0697
-21 33 8 -3.2211 -0.8451
-21 33 9 -1.0170 -0.2387
-21 33 10 16.1761 1.0432
-21 33 11 0.5565 0.1438
-21 33 12 -7.1048 -0.8348
-21 34 3 -6.0838 1.2153
-21 34 4 6.2219 0.5318
-21 34 5 -12.3549 -1.8833
-21 34 6 0.8725 -0.3156
-21 34 7 -8.7797 1.3766
-21 34 8 -12.6610 -0.1048
-21 34 9 -4.2834 -1.2936
-21 34 10 -1.9820 0.2996
-21 34 11 6.5177 1.4518
-21 35 6 -22.1466 -0.3702
-21 35 7 3.7608 -0.2003
-21 35 8 0.9419 0.7172
-20 0 2 24.8201 1.2309
-20 0 4 12.1938 0.7762
-20 0 6 42.2351 0.3919
-20 0 8 -4.0011 -0.7753
-20 0 10 -3.3401 -0.2590
-20 0 12 19.5571 1.6333
-20 0 14 3.7859 -0.7657
-20 0 16 28.6394 -0.4795
-20 0 18 -10.5998 0.6942
-20 0 20 -18.0228 -0.4078
-20 0 22 5.6585 -1.2204
-20 0 24 4.0773 0.0833
-20 0 26 -31.7708 0.8105
-20 0 28 -18.8408 0.9670
-20 1 1 0.6506 -1.3975
-20 1 2 28.6259 -0.2311
-20 1 3 22.8100 1.4038
-20 1 4 -14.0244 0.9797
-20 1 5 7.9661 -0.6404
-20 1 6 30.3418 -1.2484
-20 1 7 12.5642 2.0618
-20 1 8 -10.4268 1.2139
-20 1 9 -7.9136 -1.1685
-20 1 10 -26.9928 -0.5784
-20 1 11 -18.5113 -0.4437
-20 1 12 5.5992 0.1975
-20 1 13 -3.7714 0.2655
-20 1 14 -22.5397 0.1469
-20 1 15 5.8743 1.5005
-20 1 16 -10.0582 0.5512
-20 1 17 4.1623 -1.7331
-20 1 18 7.5106 -0.2776
-20 1 19 0.3835 0.7964
-20 1 20 0.8501 0.1324
-20 1 21 -1.1131 -0.4136
-20 1 22 -8.5854 -1.0454
-20 1 23 -1.8443 1.1755
-20 1 24 -13.9387 0.1573
-20 1 25 -11.6606 -0.8764
-20 1 26 7.0067 -0.3853
-20 1 27 -15.7123 0.4329
-20 1 28 11.1687 -0.1496
-20 1 29 -4.6920 -0.9569
-20 2 1 17.1565 0.8081
-20 2 2 2.3816 -0.9198
-20 2 3 1.6593 1.6013
-20 2 4 18.0101 0.7991
-20 2 6 -11.6208 -0.3992
-20 2 7 -26.6555 -1.2733
-20 2 8 -10.4179 -0.5316
-20 2 9 -3.9440 0.6034
-20 2 10 -22.1206 0.3681
-20 2 11 -4.3014 1.4044
-20 2 12 -36.8012 -0.5550
-20 2 13 -2.4245 -0.7134
-20 2 14 4.8915 0.3687
-20 2 15 -0.8432 -0.5529
-20 2 16 -11.7194 0.2069
-20 2 17 -12.3101 0.0055
-20 2 18 2.7956 0.0056
-20 2 19 6.7100 -0.4726
-20 2 20 11.5551 0.3905
-20 2 21 0.1553 -0.1350
-20 2 22 -5.3273 0.4677
-20 2 23 -4.7138 1.0006
-20 2 24 -3.1018 0.2565
-20 2 25 -2.3475 -0.1398
-20 2 26 21.5050 -0.2309
-20 2 27 3.4873 0.0409
-20 2 28 -3.3603 -1.1310
-20 2 29 6.1070 1.0969
-20 3 1 13.7213 0.8965
-20 3 2 -11.7998 0.0010
-20 3 3 -7.8763 -1.0017
-20 3 4 1.6549 -0.7461
-20 3 5 20.2376 0.2001
-20 3 6 -27.0722 1.2117
-20 3 7 -25.6672 -0.5211
-20 3 8 -9.6668 -1.2527
-20 3 9 -12.1091 0.5337
-20 3 10 15.7390 0.3459
-20 3 11 9.5747 0.1905
-20 3 12 -7.2074 -0.0474
-20 3 13 4.8830 -0.0832
-20 3 14 16.8308 0.2479
-20 3 15 5.6884 -0.9746
-20 3 16 4.4381 -0.7928
-20 3 17 2.7455 0.9057
-20 3 18 -8.3664 -0.1797
-20 3 19 -7.6689 -0.1843
-20 3 20 -4.3215 -0.0389
-20 3 21 -9.4583 0.0697
-20 3 22 4.3238 0.8012
-20 3 23 2.2458 -0.7438
-20 3 24 13.4904 -0.2404
-20 3 25 21.7367 0.7391
-20 3 26 4.8907 0.4022
-20 3 27 15.0957 -0.2747
-20 3 28 6.9274 0.4969
-20 3 29 -3.5451 0.0403
-20 4 1 -15.1831 -0.2747
-20 4 2 -1.4622 0.1608
-20 4 3 -7.0366 -0.7118
-20 4 4 -8.3759 -0.9876
-20 4 5 -34.3878 0.5990
-20 4 6 -14.8691 0.4569
-20 4 7 14.4442 0.7587
-20 4 8 11.8635 0.6441
-20 4 9 -0.2558 0.0034
-20 4 10 22.5592 -0.1144
-20 4 11 0.4156 -1.2557
-20 4 12 41.5452 0.2143
-20 4 13 -0.6212 0.2226
-20 4 14 -1.7048 -0.4844
-20 4 15 -10.6759 0.6807
-20 4 16 3.9862 0.0053
-20 4 17 4.6374 0.0292
-20 4 18 0.9415 0.1303
-20 4 19 -3.9925 0.3140
-20 4 20 -28.3210 -0.0866
-20 4 21 6.6478 0.2764
-20 4 22 -6.6639 -0.0966
-20 4 23 22.0140 -0.3871
-20 4 24 5.3734 -0.1288
-20 4 25 24.2680 -0.4411
-20 4 26 -9.9574 -0.1206
-20 4 27 2.5893 -0.3314
-20 4 28 7.7915 0.6669
-20 4 29 -4.8106 0.9064
-20 4 30 -10.3720 0.3792
-20 5 1 -5.9671 -0.9621
-20 5 2 -10.3028 0.3411
-20 5 3 5.0016 1.0605
-20 5 4 1.2662 0.5107
-20 5 5 -26.6186 0.1421
-20 5 6 2.1364 -0.2604
-20 5 7 18.7382 -0.5923
-20 5 8 21.1177 0.3078
-20 5 9 20.8553 -0.3102
-20 5 10 -8.1179 -0.5506
-20 5 11 2.2468 0.4116
-20 5 12 0.8076 0.0060
-20 5 13 -0.1966 0.0275
-20 5 14 -28.5220 -0.2365
-20 5 15 -6.3668 -0.0347
-20 5 16 -7.9450 0.2334
-20 5 17 -13.1952 -0.0173
-20 5 18 5.8892 0.6020
-20 5 19 -7.2724 0.6126
-20 5 20 5.7804 -0.0587
-20 5 21 -3.6871 -0.2436
-20 5 22 15.6523 0.0525
-20 5 23 -8.4987 0.4847
-20 5 24 18.6942 -0.1659
-20 5 25 -18.1815 0.3759
-20 5 26 15.8878 -0.6836
-20 5 27 -3.0432 -0.1954
-20 5 28 -11.2627 0.2620
-20 5 29 2.4541 -0.5107
-20 5 30 -8.2743 0.9279
-20 6 1 -13.8859 -0.1262
-20 6 2 6.3765 0.1324
-20 6 3 -2.9606 0.3654
-20 6 4 11.5743 0.6030
-20 6 5 31.7001 0.0814
-20 6 6 25.8410 -0.3690
-20 6 7 14.8075 -0.3702
-20 6 8 -6.4681 -0.4581
-20 6 9 12.7446 -0.1989
-20 6 10 -18.0764 0.1359
-20 6 11 -5.5314 0.4125
-20 6 12 -28.9109 -0.0216
-20 6 13 -29.4220 -0.2261
-20 6 14 4.2045 0.2867
-20 6 15 -10.1940 -0.3985
-20 6 16 -1.2580 -0.1043
-20 6 17 0.8049 -0.0456
-20 6 18 -6.6242 0.4705
-20 6 19 0.3210 -0.2148
-20 6 20 18.2349 -0.1208
-20 6 21 12.2549 0.1531
-20 6 22 -1.7266 -0.5190
-20 6 23 4.2630 -0.1789
-20 6 24 -13.7502 0.1323
-20 6 25 1.5489 -0.3086
-20 6 26 0.8331 0.7861
-20 6 27 6.3434 0.6056
-20 6 28 -0.8786 -1.0270
-20 6 29 -7.7007 1.0341
-20 6 30 9.1603 -1.1677
-20 7 1 12.8712 0.7342
-20 7 2 1.2879 -0.3376
-20 7 3 23.8578 -0.8636
-20 7 4 0.9500 -0.2467
-20 7 5 37.3240 0.1689
-20 7 6 32.4123 -0.2473
-20 7 7 3.4688 0.0798
-20 7 8 -7.5442 0.4968
-20 7 9 -16.3053 0.2672
-20 7 10 1.8639 0.1393
-20 7 11 2.1868 -0.1354
-20 7 12 -28.6580 -0.5412
-20 7 13 3.7195 -0.1537
-20 7 14 3.6334 0.0530
-20 7 15 3.6663 0.0353
-20 7 16 -6.9098 0.3925
-20 7 17 8.1384 0.3323
-20 7 18 0.9846 -0.9236
-20 7 19 0.4618 -0.4392
-20 7 20 8.4786 0.3742
-20 7 21 -2.1846 -0.0659
-20 7 22 -2.9855 -0.3116
-20 7 23 -2.2673 -0.4928
-20 7 24 -2.2791 -0.1995
-20 7 25 13.7796 -0.0737
-20 7 26 2.7555 -0.6112
-20 7 27 -0.5920 -0.2457
-20 7 28 7.4615 0.5957
-20 7 29 0.9244 -1.4933
-20 7 30 -2.3656 0.8270
-20 8 1 12.8371 0.0826
-20 8 2 26.6127 -0.2267
-20 8 3 16.2994 -0.2088
-20 8 4 26.4836 -0.0799
-20 8 5 0.7846 0.0190
-20 8 6 6.9384 0.3550
-20 8 7 -4.8663 0.4342
-20 8 8 7.1353 0.0813
-20 8 9 -15.3928 -0.1397
-20 8 10 16.4572 -0.4119
-20 8 11 -4.5909 -0.4612
-20 8 12 13.1333 0.1460
-20 8 13 15.0884 0.1125
-20 8 14 -8.7096 -0.1332
-20 8 15 2.3713 0.1222
-20 8 16 3.0869 0.2793
-20 8 17 -2.4791 -0.3295
-20 8 18 1.5860 -0.2935
-20 8 19 7.9143 -0.0191
-20 8 20 -5.8803 0.1849
-20 8 21 -14.5097 -0.2020
-20 8 22 -13.3416 0.1553
-20 8 23 -7.4103 0.0281
-20 8 24 -0.3156 0.2970
-20 8 25 2.8550 0.0548
-20 8 26 -3.0882 -0.7185
-20 8 27 7.0676 -0.5489
-20 8 28 7.4128 -1.2469
-20 8 29 3.5564 0.0712
-20 8 30 6.1834 -2.5105
-20 9 1 5.0987 -0.5315
-20 9 2 17.2569 0.2541
-20 9 3 3.3035 0.6886
-20 9 4 20.4725 0.1702
-20 9 5 -1.3680 -0.1695
-20 9 6 -11.7932 0.1620
-20 9 7 -4.8475 0.2170
-20 9 8 14.4802 -0.5045
-20 9 9 9.8139 -0.6190
-20 9 10 1.6591 -0.0634
-20 9 11 -3.1103 0.2735
-20 9 12 18.1430 0.4699
-20 9 13 -0.2625 0.3506
-20 9 14 -17.3512 -0.0346
-20 9 15 -5.5726 0.0636
-20 9 16 6.1423 -0.8119
-20 9 17 -3.3265 -0.0858
-20 9 18 -0.0916 0.6415
-20 9 19 6.1239 0.5794
-20 9 20 -9.0837 -0.4331
-20 9 21 -0.2666 -0.4455
-20 9 22 -1.3839 0.2340
-20 9 23 -4.9820 0.1498
-20 9 24 5.3019 -0.3828
-20 9 25 -19.6438 -0.0983
-20 9 26 -6.1375 0.6341
-20 9 27 -5.6648 -0.4377
-20 9 28 -3.5548 -0.0834
-20 9 29 5.5031 -1.1547
-20 9 30 1.5665 0.5989
-20 10 1 11.8796 -0.1814
-20 10 2 -13.4928 0.1423
-20 10 3 7.4066 0.0436
-20 10 4 -18.6241 0.1719
-20 10 5 12.3954 0.0584
-20 10 6 -18.8727 -0.4038
-20 10 7 9.8538 -0.5187
-20 10 8 -10.8948 -0.2346
-20 10 9 13.9149 -0.1678
-20 10 10 -7.8120 0.6875
-20 10 11 -3.0642 0.4787
-20 10 12 5.0081 0.1267
-20 10 13 -9.1321 0.1504
-20 10 14 10.4373 -0.0642
-20 10 15 7.4703 -0.2917
-20 10 16 -8.8165 -0.1821
-20 10 17 -2.7200 0.0251
-20 10 18 4.7734 0.6905
-20 10 19 -8.6127 0.3285
-20 10 20 -3.2619 -0.4839
-20 10 21 -4.5384 0.2179
-20 10 22 13.2020 -0.3162
-20 10 23 5.6448 -0.4248
-20 10 24 1.0179 0.1482
-20 10 25 1.0082 -0.4183
-20 10 26 8.2589 0.0034
-20 10 27 1.6604 0.5293
-20 10 28 -12.0325 -0.6616
-20 10 29 -5.8449 1.1481
-20 10 30 -7.8867 0.5788
-20 11 1 -4.0712 0.0533
-20 11 2 -5.7441 -0.2749
-20 11 3 -14.6967 -0.4009
-20 11 4 0.4416 -0.0587
-20 11 5 -11.3293 0.1864
-20 11 6 13.9155 -0.1055
-20 11 7 -5.6177 -0.1636
-20 11 8 -12.5691 0.0330
-20 11 9 -5.7037 0.5821
-20 11 10 -2.4866 -0.0217
-20 11 11 -7.0280 -0.2064
-20 11 12 -1.6828 -0.3603
-20 11 13 -1.4380 -0.3595
-20 11 14 26.8134 -0.1148
-20 11 15 8.8245 -0.0406
-20 11 16 -2.2682 0.2616
-20 11 17 7.8850 0.1967
-20 11 18 -5.9667 -0.6115
-20 11 19 1.0377 -0.5430
-20 11 20 0.3191 0.6323
-20 11 21 0.5233 0.1463
-20 11 22 -5.5690 -0.2738
-20 11 23 4.2427 0.3164
-20 11 24 -13.0805 0.3145
-20 11 25 8.7597 0.6630
-20 11 26 5.8549 0.3833
-20 11 27 13.7422 -0.9334
-20 11 28 11.2242 1.3544
-20 11 29 -6.0117 -0.9821
-20 12 1 -22.9111 0.1353
-20 12 2 -4.8091 -0.1409
-20 12 3 -15.5621 0.2391
-20 12 4 -2.2536 0.0965
-20 12 5 -3.0976 -0.2729
-20 12 6 8.7066 0.2909
-20 12 7 -1.4026 0.3304
-20 12 8 0.0026 -0.1144
-20 12 9 3.1169 0.1514
-20 12 10 6.7316 -0.2954
-20 12 11 15.7148 -0.3662
-20 12 12 3.0317 -0.0792
-20 12 13 6.7545 -0.1589
-20 12 14 -11.0341 -0.1346
-20 12 15 -12.4385 -0.0982
-20 12 16 -9.1396 0.2395
-20 12 17 11.7865 -0.4329
-20 12 18 -5.7419 -0.5088
-20 12 19 0.5290 -0.3708
-20 12 20 7.3973 0.2001
-20 12 21 10.2243 0.2007
-20 12 22 -3.9107 0.2807
-20 12 23 -10.8113 0.4114
-20 12 24 -0.1232 0.2591
-20 12 25 -1.9511 0.6019
-20 12 26 -4.7651 -0.0625
-20 12 27 -6.9033 1.5064
-20 12 28 7.0118 -0.8366
-20 12 29 18.5229 1.5813
-20 13 1 8.3871 -0.1988
-20 13 2 -10.4392 0.4394
-20 13 3 8.6736 0.1666
-20 13 4 -6.4118 -0.0677
-20 13 5 -5.2199 0.0073
-20 13 6 -11.3618 0.0806
-20 13 7 1.8260 -0.0164
-20 13 8 14.4823 -0.2349
-20 13 9 -0.7571 -0.3518
-20 13 10 -3.0077 -0.1080
-20 13 11 35.6532 0.2048
-20 13 12 12.5890 0.5677
-20 13 13 -2.0034 0.1631
-20 13 14 -11.2432 0.1489
-20 13 15 -26.4913 -0.0630
-20 13 16 3.6590 -0.6401
-20 13 17 -23.2158 0.2051
-20 13 18 2.9859 0.1406
-20 13 19 1.1910 0.3638
-20 13 20 -3.7279 -0.3996
-20 13 21 3.8907 -0.0163
-20 13 22 3.8942 0.3464
-20 13 23 -10.6254 0.0319
-20 13 24 1.0697 -0.1879
-20 13 25 2.4313 -0.5497
-20 13 26 7.1962 0.3587
-20 13 27 -0.7334 -0.7559
-20 13 28 -4.5900 1.0112
-20 13 29 20.6510 -0.9778
-20 14 1 11.0610 0.2479
-20 14 2 4.3911 -0.0733
-20 14 3 13.0717 -0.2880
-20 14 4 4.8488 -0.1505
-20 14 5 -1.6174 0.0849
-20 14 6 -13.8452 -0.0250
-20 14 7 -3.5681 -0.4764
-20 14 8 11.2056 0.3357
-20 14 9 -10.7420 -0.0752
-20 14 10 -6.1404 0.0756
-20 14 11 -8.4927 0.0913
-20 14 12 -11.7154 -0.0799
-20 14 13 0.6122 0.1583
-20 14 14 3.7656 0.0411
-20 14 15 5.7215 -0.0089
-20 14 16 15.9284 -0.0549
-20 14 17 -17.8369 0.0718
-20 14 18 -2.3122 0.5293
-20 14 19 5.8924 0.2332
-20 14 20 -4.1415 -0.2202
-20 14 21 0.9702 -0.3489
-20 14 22 -4.5949 -0.2125
-20 14 23 13.4961 -0.3955
-20 14 24 -0.8236 -0.1587
-20 14 25 -1.5703 0.1159
-20 14 26 11.9589 -1.0430
-20 14 27 4.6476 -0.4551
-20 14 28 24.7723 -1.9141
-20 14 29 -12.7524 -0.5079
-20 15 1 -10.7346 0.0506
-20 15 2 8.6091 -0.3220
-20 15 3 -10.2187 -0.1429
-20 15 4 2.6955 0.2152
-20 15 5 0.8128 0.0175
-20 15 6 8.7394 -0.1221
-20 15 7 -4.9314 -0.1480
-20 15 8 -24.4374 0.0901
-20 15 9 8.3917 0.2882
-20 15 10 18.9144 -0.0966
-20 15 11 -27.6320 -0.1383
-20 15 12 -19.3759 -0.4221
-20 15 13 8.4119 -0.1445
-20 15 14 9.3447 -0.0112
-20 15 15 13.7553 0.0957
-20 15 16 -5.2427 0.3974
-20 15 17 12.0246 -0.2215
-20 15 18 -0.5036 -0.1681
-20 15 19 -0.8695 -0.1356
-20 15 20 11.3604 0.3929
-20 15 21 -3.2585 -0.1824
-20 15 22 7.5653 -0.7991
-20 15 23 6.8710 -0.0564
-20 15 24 23.1556 -0.0018
-20 15 25 10.5705 -0.1359
-20 15 26 -13.1359 0.2686
-20 15 27 9.5308 -1.1481
-20 15 28 -2.8379 -0.1777
-20 15 29 -9.5919 -2.3061
-20 16 1 -4.3959 -0.4176
-20 16 2 -1.4936 -0.1638
-20 16 3 -7.5477 0.2156
-20 16 4 -12.1740 -0.0622
-20 16 5 -1.9772 0.0355
-20 16 6 10.7544 -0.0764
-20 16 7 -2.3616 0.3077
-20 16 8 -18.0452 -0.3896
-20 16 9 -3.5807 -0.2632
-20 16 10 14.2228 -0.1107
-20 16 11 13.4028 0.0257
-20 16 12 19.3726 0.2694
-20 16 13 29.6387 0.1300
-20 16 14 -8.4705 0.0515
-20 16 15 16.3430 0.0075
-20 16 16 -21.5915 0.1519
-20 16 17 3.1132 -0.0790
-20 16 18 17.5550 -0.3156
-20 16 19 -9.1764 0.0800
-20 16 20 15.5328 0.3813
-20 16 21 12.8371 0.3075
-20 16 22 4.4202 0.3966
-20 16 23 4.9867 -0.2496
-20 16 24 -6.9910 -0.1856
-20 16 25 7.1496 0.1278
-20 16 26 -16.9218 -0.2544
-20 16 27 -5.9126 1.7016
-20 16 28 -22.6263 -0.5713
-20 16 29 -10.0435 1.3057
-20 17 1 9.9237 -0.0649
-20 17 2 1.2129 -0.0168
-20 17 3 4.4060 0.0646
-20 17 4 -7.4621 -0.3928
-20 17 5 1.5733 0.0179
-20 17 6 -11.9078 0.0884
-20 17 7 0.5953 0.0361
-20 17 8 21.1505 0.1564
-20 17 9 -4.4339 -0.3294
-20 17 10 -15.4702 -0.1546
-20 17 11 14.5154 0.3486
-20 17 12 43.5190 0.3946
-20 17 13 -1.2163 0.0974
-20 17 14 2.0441 -0.1053
-20 17 15 -4.9881 -0.1613
-20 17 16 1.1065 -0.3924
-20 17 17 1.4392 0.1762
-20 17 18 3.7853 0.4121
-20 17 19 11.5240 0.1202
-20 17 20 4.5363 -0.0361
-20 17 21 19.0807 0.4386
-20 17 22 9.1645 0.6769
-20 17 23 3.6950 0.5735
-20 17 24 -20.7610 0.1235
-20 17 25 -37.2368 -0.2600
-20 17 26 -0.9830 1.2625
-20 17 27 -23.4003 -0.2199
-20 17 28 -9.7664 1.9611
-20 17 29 1.1484 0.4550
-20 18 1 9.2823 0.2226
-20 18 2 -1.4336 0.0412
-20 18 3 0.7651 -0.2892
-20 18 4 5.1409 0.3376
-20 18 5 -4.6161 0.2345
-20 18 6 -9.3211 -0.0752
-20 18 7 -3.4447 0.1195
-20 18 8 15.0646 0.3057
-20 18 9 14.4603 0.0696
-20 18 10 -3.6369 0.1413
-20 18 11 4.7916 -0.0803
-20 18 12 -3.0896 -0.2097
-20 18 13 -18.3711 -0.3565
-20 18 14 6.6271 -0.0436
-20 18 15 -10.2132 -0.2451
-20 18 16 2.9732 -0.2313
-20 18 17 9.2714 -0.0820
-20 18 18 -14.7586 0.1080
-20 18 19 16.0267 -0.0117
-20 18 20 10.7953 -0.3194
-20 18 21 -8.4545 -0.5979
-20 18 22 9.1935 0.0650
-20 18 23 -11.1640 0.1424
-20 18 24 2.3820 0.7455
-20 18 25 -22.3320 1.0458
-20 18 26 4.2287 -0.3924
-20 18 27 0.5063 0.6680
-20 18 28 2.4794 -0.8462
-20 18 29 12.5820 0.7461
-20 19 1 -11.0434 -0.2390
-20 19 2 -1.9040 0.0711
-20 19 3 -13.7388 0.1671
-20 19 4 6.5151 0.4821
-20 19 5 -4.9859 0.0903
-20 19 6 -1.9244 0.0092
-20 19 7 0.4232 -0.0134
-20 19 8 -12.2396 -0.3514
-20 19 9 0.6586 0.0229
-20 19 10 19.3788 0.2419
-20 19 11 -5.2034 -0.2237
-20 19 12 -18.3336 -0.5979
-20 19 13 -6.8421 0.0432
-20 19 14 14.1423 -0.0466
-20 19 15 -1.9738 0.2810
-20 19 16 6.5236 -0.0117
-20 19 17 -2.0338 0.0120
-20 19 18 -8.2902 -0.3230
-20 19 19 0.6199 -0.0360
-20 19 20 7.9904 -0.4810
-20 19 21 -5.2290 -0.0973
-20 19 22 -5.6391 -1.2374
-20 19 23 1.6432 -0.6040
-20 19 24 -5.9850 -0.2500
-20 19 25 34.8633 -0.1502
-20 19 26 -2.0642 0.4034
-20 19 27 15.7277 -1.2925
-20 19 28 12.2887 0.1002
-20 20 1 4.1349 -0.0158
-20 20 2 -11.2420 0.2722
-20 20 3 -1.4904 0.3141
-20 20 4 -10.4463 -0.0454
-20 20 5 1.2136 -0.3693
-20 20 6 2.5806 0.1469
-20 20 7 0.9752 -0.2584
-20 20 8 -18.0386 -0.6738
-20 20 9 -3.0115 -0.0748
-20 20 10 -10.3797 0.0597
-20 20 11 1.7623 0.0976
-20 20 12 -5.5770 0.1141
-20 20 13 16.7412 0.3839
-20 20 14 0.5733 0.0867
-20 20 15 3.3923 0.0916
-20 20 16 3.2652 0.2308
-20 20 17 -5.6353 0.1320
-20 20 18 3.1107 0.1685
-20 20 19 2.9891 0.1020
-20 20 20 -20.5397 0.6553
-20 20 21 15.5588 -0.0443
-20 20 22 6.9436 0.3715
-20 20 23 14.9131 -1.1008
-20 20 24 19.1019 -1.2184
-20 20 25 21.8793 -0.8839
-20 20 26 12.5998 -1.0940
-20 20 27 -5.0185 0.6430
-20 20 28 -2.3493 -1.1727
-20 21 1 3.0324 0.2558
-20 21 2 1.2362 0.2196
-20 21 3 6.3590 -0.1123
-20 21 4 -13.5928 -0.4170
-20 21 5 -3.4646 -0.0953
-20 21 6 -1.0749 0.0055
-20 21 7 -1.1078 -0.1116
-20 21 8 3.4497 0.2051
-20 21 9 -19.3802 0.1840
-20 21 10 -13.2211 -0.1304
-20 21 11 -9.2786 0.1595
-20 21 12 13.2455 0.7285
-20 21 13 13.8736 0.0458
-20 21 14 -10.8301 0.0864
-20 21 15 6.0572 -0.3061
-20 21 16 -7.1007 0.1905
-20 21 17 -12.2232 -0.0501
-20 21 18 9.7998 0.2989
-20 21 19 -8.8567 0.1886
-20 21 20 -5.9098 0.6452
-20 21 21 2.4285 0.7994
-20 21 22 13.0596 0.1056
-20 21 23 12.0060 0.8384
-20 21 24 18.1405 -0.0709
-20 21 25 4.9208 -0.6937
-20 21 26 4.8474 0.3843
-20 21 27 -1.6822 -0.8961
-20 22 1 -5.2170 0.0453
-20 22 2 10.2462 -0.3990
-20 22 3 -8.0919 -0.1799
-20 22 4 9.0524 0.0881
-20 22 5 -15.6682 0.2103
-20 22 6 -4.8435 -0.1843
-20 22 7 -6.4637 0.0901
-20 22 8 5.8794 0.6718
-20 22 9 0.5603 0.0293
-20 22 10 -10.5533 -0.0407
-20 22 11 3.0562 -0.1626
-20 22 12 -0.8809 0.0405
-20 22 13 -9.1904 0.0295
-20 22 14 6.7967 -0.0737
-20 22 15 -3.4823 -0.0382
-20 22 16 5.2416 -0.3142
-20 22 17 -10.3751 0.1197
-20 22 18 -5.2148 -0.4540
-20 22 19 -15.0857 0.0935
-20 22 20 11.6106 -0.3633
-20 22 21 3.2376 -0.0026
-20 22 22 5.3096 0.2745
-20 22 23 -4.0174 0.4516
-20 22 24 0.0278 1.2607
-20 22 25 -12.4315 1.0836
-20 22 26 -7.1169 -0.4218
-20 22 27 9.2620 1.1768
-20 23 1 1.0437 -0.1791
-20 23 2 -3.9250 -0.5305
-20 23 3 2.3493 0.1955
-20 23 4 -3.5888 0.2469
-20 23 5 3.2990 0.0374
-20 23 6 -9.6833 0.0863
-20 23 7 -8.4399 -0.0266
-20 23 8 -11.0247 -0.1279
-20 23 9 12.1039 -0.0682
-20 23 10 11.4565 -0.1079
-20 23 11 16.6594 -0.2525
-20 23 12 -1.3963 -0.4001
-20 23 13 -4.6352 -0.1949
-20 23 14 12.5180 -0.0051
-20 23 15 4.9675 -0.0208
-20 23 16 -3.8716 -0.0900
-20 23 17 5.8475 -0.3390
-20 23 18 -13.5694 0.0231
-20 23 19 -5.7917 -0.2256
-20 23 20 2.9996 -0.8462
-20 23 21 9.5909 -0.4871
-20 23 22 0.1749 -0.5925
-20 23 23 5.3870 0.1437
-20 23 24 -0.4776 0.0491
-20 23 25 -8.2665 -0.0394
-20 23 26 -1.5503 0.5185
-20 24 1 6.9400 -0.1732
-20 24 2 -8.9056 0.2422
-20 24 3 2.6758 -0.1585
-20 24 4 -1.8881 -0.3316
-20 24 5 -5.5927 0.0786
-20 24 6 7.0800 0.1467
-20 24 7 -8.1233 -0.0594
-20 24 8 -2.4111 -0.4300
-20 24 9 -12.1279 -0.0916
-20 24 10 14.4041 0.0895
-20 24 11 1.0563 0.0320
-20 24 12 9.4983 0.0977
-20 24 13 25.8236 -0.2552
-20 24 14 8.3220 -0.3459
-20 24 15 18.9594 -0.0420
-20 24 16 -11.8223 -0.0182
-20 24 17 10.6981 -0.1512
-20 24 18 -8.7471 0.2223
-20 24 19 10.5647 0.1061
-20 24 20 -1.2872 0.3972
-20 24 21 -0.4146 -0.4391
-20 24 22 -0.8053 -0.1298
-20 24 23 9.5739 -0.6077
-20 24 24 5.4222 -1.2599
-20 24 25 8.5866 -0.5591
-20 25 1 -6.3670 -0.4165
-20 25 2 8.4402 0.4489
-20 25 3 -4.8872 -0.4421
-20 25 4 -9.6060 -0.2590
-20 25 5 7.7059 0.2818
-20 25 6 -8.6841 0.1416
-20 25 7 8.8050 0.1275
-20 25 8 6.9618 -0.0532
-20 25 9 -2.6385 -0.0572
-20 25 10 -2.7086 -0.3326
-20 25 11 -13.0944 0.5157
-20 25 12 0.0819 0.0034
-20 25 13 17.3331 0.1207
-20 25 14 8.2019 -0.1914
-20 25 15 -10.6251 0.1996
-20 25 16 16.7703 0.0043
-20 25 17 -8.4131 -0.1262
-20 25 18 8.0470 0.2955
-20 25 19 0.0167 -0.0656
-20 25 20 12.4074 1.2849
-20 25 21 -6.9894 0.5521
-20 25 22 0.8836 0.9259
-20 25 23 0.0785 -0.0987
-20 25 24 -4.9847 -0.5526
-20 25 25 7.0958 -0.3029
-20 26 1 -5.5965 0.0506
-20 26 2 10.6180 -0.4396
-20 26 3 -0.3418 0.3968
-20 26 4 0.1405 0.6046
-20 26 5 -4.5986 0.1614
-20 26 6 2.2063 -0.0812
-20 26 7 -1.3232 0.4237
-20 26 8 1.5767 0.3375
-20 26 9 10.3608 -0.1702
-20 26 10 -0.6748 -0.0376
-20 26 11 -2.8276 -0.0607
-20 26 12 6.3788 -0.0104
-20 26 13 -7.3839 -0.1577
-20 26 14 -12.0040 0.7253
-20 26 15 -6.3370 0.0077
-20 26 16 1.3722 0.2727
-20 26 17 -1.4868 0.3002
-20 26 18 -0.0035 -0.3498
-20 26 19 -1.8638 -0.0393
-20 26 20 -7.9419 -0.2559
-20 26 21 -0.5786 0.5056
-20 26 22 0.5393 0.7439
-20 26 23 -5.5240 0.5794
-20 26 24 -10.8384 1.1531
-20 27 1 6.9897 0.5690
-20 27 2 -6.1336 -0.4034
-20 27 3 13.4803 0.5994
-20 27 4 7.6657 0.8267
-20 27 5 -2.5195 -0.2267
-20 27 6 -4.8377 -0.1453
-20 27 7 1.7094 -0.1409
-20 27 8 -13.7992 0.2522
-20 27 9 -1.0927 0.1838
-20 27 10 -12.2938 0.5043
-20 27 11 6.4584 -0.1497
-20 27 12 7.7043 -0.0165
-20 27 13 -18.9184 0.3892
-20 27 14 -7.6335 0.2635
-20 27 15 8.1696 0.1692
-20 27 16 1.6821 -0.1182
-20 27 17 -5.3656 0.9501
-20 27 18 2.5787 -0.0822
-20 27 19 6.1691 0.1738
-20 27 20 -22.4577 -1.6925
-20 27 21 -0.9254 -0.1475
-20 27 22 -0.0557 -1.5301
-20 27 23 -4.3481 -0.1967
-20 28 1 3.8745 0.0692
-20 28 2 2.3235 0.6752
-20 28 3 -9.8632 -0.5089
-20 28 4 10.5692 -0.3644
-20 28 5 1.5203 0.0515
-20 28 6 0.3826 -0.0308
-20 28 7 -9.2793 -0.3359
-20 28 8 1.3011 -0.2724
-20 28 9 -19.0342 0.2580
-20 28 10 -13.4656 0.0452
-20 28 11 -7.8413 -0.0987
-20 28 12 -13.0245 -0.0055
-20 28 13 -14.1466 0.3142
-20 28 14 1.4482 -0.1033
-20 28 15 11.7608 0.1741
-20 28 16 -5.7715 -0.2133
-20 28 17 5.1431 0.0719
-20 28 18 -3.8640 0.4706
-20 28 19 -8.9549 0.6545
-20 28 20 7.2554 0.2387
-20 28 21 -2.5279 -1.0342
-20 28 22 2.9996 -0.3845
-20 28 23 1.8123 -1.4005
-20 29 1 0.8115 -0.4127
-20 29 2 -4.1659 0.4543
-20 29 3 -3.7467 -0.2240
-20 29 4 -18.3459 -0.9882
-20 29 5 9.6908 -0.0646
-20 29 6 -4.8427 0.4357
-20 29 7 -1.0262 0.0701
-20 29 8 0.3896 -0.4050
-20 29 9 -0.1793 -0.2541
-20 29 10 -3.5581 -0.3472
-20 29 11 -10.3488 -0.2020
-20 29 12 -26.1413 -0.0520
-20 29 13 3.8368 -0.0548
-20 29 14 12.1352 -0.2211
-20 29 15 -1.0873 -0.2572
-20 29 16 -6.2071 0.6225
-20 29 17 6.8990 -1.7687
-20 29 18 -8.4614 0.1123
-20 29 19 -28.7889 -0.7393
-20 29 20 9.5622 2.0477
-20 29 21 3.5374 0.1187
-20 29 22 -0.9332 0.6231
-20 30 1 -8.0930 -0.2015
-20 30 2 3.1360 -0.4743
-20 30 3 -0.2792 0.6751
-20 30 4 12.2715 0.3359
-20 30 5 -13.4537 -0.5737
-20 30 6 7.0146 0.3367
-20 30 7 4.2629 0.3350
-20 30 8 -4.4365 -0.2565
-20 30 9 6.3954 -0.3754
-20 30 10 10.3718 -0.0512
-20 30 11 -6.3470 0.5141
-20 30 12 -7.7524 0.1886
-20 30 13 7.5961 0.0349
-20 30 14 9.7720 0.2147
-20 30 15 -9.8277 -0.5513
-20 30 16 12.9140 0.3995
-20 30 17 -9.5230 0.3664
-20 30 18 -3.3942 -1.1483
-20 30 19 3.8546 -0.5615
-20 30 20 -13.8212 -1.4933
-20 30 21 0.7877 1.4119
-20 31 1 2.9557 0.3083
-20 31 2 -1.2463 -0.3910
-20 31 3 18.9234 0.1802
-20 31 4 15.1254 0.5760
-20 31 5 6.1866 0.3935
-20 31 6 10.1953 -0.6372
-20 31 7 12.5730 -0.2104
-20 31 8 3.4347 0.6977
-20 31 9 -8.8341 0.0639
-20 31 10 -5.0653 0.4038
-20 31 11 -3.5013 0.2470
-20 31 12 15.2429 0.7320
-20 31 13 4.1380 -0.3008
-20 31 14 -9.1441 -0.8473
-20 31 15 0.3517 0.5359
-20 31 16 2.2706 -1.2710
-20 31 17 -2.7561 1.9417
-20 31 18 -11.1831 1.1609
-20 31 19 24.2974 0.6669
-20 32 1 3.8143 0.8398
-20 32 2 3.8236 0.1779
-20 32 3 10.5508 -0.9863
-20 32 4 -1.3228 -0.1251
-20 32 5 13.4018 1.1073
-20 32 6 4.1586 -0.2705
-20 32 7 3.4337 -0.9475
-20 32 8 3.8757 0.5520
-20 32 9 2.0911 1.0912
-20 32 10 -25.8567 -0.3034
-20 32 11 -5.5053 -0.3066
-20 32 12 1.9635 -0.4992
-20 32 13 0.9017 -0.3540
-20 32 14 -8.7618 -0.7373
-20 32 15 8.0083 -0.3687
-20 32 16 -2.8637 -0.2443
-20 32 17 5.1210 -1.2767
-20 32 18 8.1761 1.2785
-20 33 1 1.8341 -0.9445
-20 33 2 7.1106 0.2775
-20 33 3 -0.5342 -0.1516
-20 33 4 -4.1015 -0.4490
-20 33 5 3.8539 0.1081
-20 33 6 0.9393 0.3590
-20 33 7 -25.7316 0.5778
-20 33 8 -2.2122 -0.8629
-20 33 9 -7.2693 -0.3926
-20 33 10 7.3610 0.3293
-20 33 11 -3.4607 -1.0790
-20 33 12 -11.4938 -1.3589
-20 33 13 -11.6197 -0.6822
-20 33 14 -1.8589 1.2091
-20 33 15 7.7283 -0.1438
-20 33 16 2.8621 0.8100
-20 33 17 6.0446 -0.5087
-20 34 1 -5.9326 -1.3989
-20 34 2 11.8614 -0.3531
-20 34 3 -7.5960 1.2363
-20 34 4 4.2926 0.5420
-20 34 5 -3.5335 -1.7698
-20 34 6 -7.7637 0.0451
-20 34 7 1.6890 1.0936
-20 34 8 -17.3043 -0.3593
-20 34 9 -7.2810 -1.6216
-20 34 10 9.8053 -0.2749
-20 34 11 7.2061 0.6032
-20 34 12 2.2240 -0.5001
-20 34 13 -9.5585 -0.2764
-20 34 14 13.8126 0.0564
-20 34 15 -5.1088 0.3859
-20 35 1 10.5554 0.6596
-20 35 2 -3.0634 -0.2796
-20 35 3 9.0130 0.4174
-20 35 4 -8.9524 0.2321
-20 35 5 -3.2555 -0.1606
-20 35 6 -16.2756 -0.4972
-20 35 7 14.0091 -0.5605
-20 35 8 5.3152 0.1467
-20 35 9 5.4327 0.2988
-20 35 10 0.0556 -1.1651
-20 35 11 -2.8011 0.2461
-20 35 12 -2.7408 1.8588
-20 35 13 13.7678 1.0699
-20 35 14 2.2474 -1.2653
-20 36 1 1.6583 1.0380
-20 36 2 3.7037 0.6871
-20 36 3 -8.0307 -1.6474
-20 36 4 9.4718 -0.7769
-20 36 5 -9.5080 1.5082
-20 36 6 3.8568 0.1074
-20 36 7 -10.9136 -0.9166
-20 36 8 9.7014 -0.4818
-20 36 9 12.7991 1.3662
-20 36 10 -0.1868 -0.0283
-20 36 11 0.7098 -0.9937
-20 37 3 -3.0560 -0.6091
-20 37 4 4.2829 -0.0967
-20 37 5 4.5960 -0.0245
-19 0 2 42.8590 -0.0450
-19 0 4 -25.8820 1.2610
-19 0 6 21.3466 -0.7946
-19 0 8 -32.2818 -0.3452
-19 0 10 -13.6659 0.3948
-19 0 12 7.5612 0.5968
-19 0 14 5.2834 -0.9612
-19 0 16 1.3278 0.2252
-19 0 18 -5.1975 -0.8279
-19 0 20 -1.3666 0.2802
-19 0 22 -0.5627 -0.7025
-19 0 24 16.3746 1.5297
-19 0 26 -0.5222 0.5537
-19 0 28 -1.3357 -0.5743
-19 0 30 -1.2649 -1.0300
-19 1 1 10.4785 0.6944
-19 1 2 7.6322 0.4257
-19 1 3 16.8809 1.5221
-19 1 4 -40.8875 -0.3334
-19 1 6 3.4257 0.1314
-19 1 7 8.0500 0.9289
-19 1 8 -11.4337 0.2541
-19 1 9 -6.3463 -0.7256
-19 1 10 -10.9525 -0.6027
-19 1 11 -17.7241 0.2704
-19 1 12 9.3325 0.8849
-19 1 13 1.0218 0.0202
-19 1 14 1.3919 -0.4244
-19 1 15 6.7842 0.3377
-19 1 16 8.7569 -0.0426
-19 1 17 5.9657 -1.1820
-19 1 18 5.9700 -0.8186
-19 1 19 1.9446 1.5767
-19 1 20 -1.9999 -0.4002
-19 1 21 -1.7992 0.2045
-19 1 22 -0.7991 0.2187
-19 1 23 -1.4154 0.2658
-19 1 24 6.9659 0.7322
-19 1 25 1.3553 -1.4316
-19 1 26 10.4563 -0.8928
-19 1 27 -1.9549 0.4928
-19 1 28 -1.4343 0.4488
-19 1 29 6.0293 0.0162
-19 1 30 -19.7370 1.5172
-19 1 31 4.8992 0.9446
-19 2 1 18.2791 1.6744
-19 2 2 -5.2734 1.6231
-19 2 3 -22.7903 -1.4351
-19 2 4 48.4883 -0.9246
-19 2 5 14.1319 -1.4535
-19 2 6 5.7424 -0.1241
-19 2 7 -20.9418 1.2932
-19 2 8 18.1720 -0.1268
-19 2 9 1.9805 1.5156
-19 2 10 -7.2818 0.5907
-19 2 11 -0.0460 -1.3830
-19 2 12 -19.0460 -0.3138
-19 2 13 -7.0166 -0.3697
-19 2 14 4.4324 0.4701
-19 2 15 -5.5538 -0.3862
-19 2 16 6.4226 -0.2629
-19 2 17 2.7721 0.8679
-19 2 18 -1.0054 1.4085
-19 2 19 10.8881 -0.1556
-19 2 20 0.7849 -0.5040
-19 2 21 -6.2347 0.5258
-19 2 22 4.6318 0.9119
-19 2 23 1.7766 0.1263
-19 2 24 -11.6308 -1.2104
-19 2 25 1.9763 0.0105
-19 2 26 -2.7609 -1.0466
-19 2 27 -5.8969 -0.6741
-19 2 28 -6.9361 -0.4020
-19 2 29 -10.4197 0.9239
-19 2 30 6.1995 1.4962
-19 2 31 -14.8121 1.3014
-19 3 1 -3.6272 -0.9516
-19 3 2 -10.8519 -0.3579
-19 3 3 4.9789 -0.6259
-19 3 4 31.3344 0.2748
-19 3 5 20.4664 1.3532
-19 3 6 3.7573 -0.0655
-19 3 7 -7.7777 -0.7495
-19 3 8 7.8910 -0.4523
-19 3 9 -6.5116 0.0002
-19 3 10 6.2898 0.5510
-19 3 11 11.6349 0.0055
-19 3 12 -9.1744 -0.6137
-19 3 13 -2.0973 0.1094
-19 3 14 -10.5959 0.1643
-19 3 15 -0.0780 -0.3521
-19 3 16 -4.7983 -0.4621
-19 3 17 -4.7677 0.8076
-19 3 18 -0.1576 0.7724
-19 3 19 -12.4715 -0.3954
-19 3 20 -4.5241 0.6512
-19 3 21 -10.1219 -0.0028
-19 3 22 0.4467 -0.1143
-19 3 23 1.0023 -0.4507
-19 3 24 6.7838 -0.5738
-19 3 25 -3.2466 0.3382
-19 3 26 -0.1932 0.7939
-19 3 27 -8.7365 -0.2477
-19 3 28 6.0268 -0.1537
-19 3 29 -12.7274 0.1152
-19 3 30 -6.1634 0.5468
-19 3 31 3.0307 -0.3192
-19 4 1 -14.0864 -0.4408
-19 4 2 -5.2594 -1.7711
-19 4 3 25.0176 0.3127
-19 4 4 -10.8629 0.9531
-19 4 5 -17.8161 0.7827
-19 4 6 -11.3352 0.5536
-19 4 7 26.5880 -0.9570
-19 4 8 -1.7790 -0.3810
-19 4 9 7.0457 -0.5609
-19 4 10 5.2121 -0.3775
-19 4 11 -8.1011 0.6952
-19 4 12 11.2254 0.2286
-19 4 13 -3.0504 0.1969
-19 4 14 -6.6951 -0.4927
-19 4 15 -2.2457 0.6813
-19 4 16 -2.1624 0.4438
-19 4 17 1.0190 -0.2460
-19 4 18 -0.2316 -0.3009
-19 4 19 -0.2533 -0.1726
-19 4 20 -23.4979 0.7481
-19 4 21 16.7564 0.0970
-19 4 22 -12.5721 -0.9432
-19 4 23 5.1235 -0.5531
-19 4 24 5.1652 0.3334
-19 4 25 13.2648 -0.6578
-19 4 26 -2.0485 0.7369
-19 4 27 15.8216 0.7340
-19 4 28 2.1801 0.9163
-19 4 29 3.9284 1.1272
-19 4 30 -3.9384 -0.8436
-19 4 31 -4.1580 1.2836
-19 5 1 8.7697 0.6904
-19 5 2 10.1165 0.7631
-19 5 3 10.4733 0.4364
-19 5 4 -16.0167 -0.4492
-19 5 5 -11.2125 -0.9902
-19 5 6 -9.9284 -0.1475
-19 5 7 8.7061 0.1941
-19 5 8 10.6353 0.0252
-19 5 9 6.5091 0.3318
-19 5 10 -4.0697 -0.1964
-19 5 11 -10.5045 0.3880
-19 5 12 -12.8098 0.3881
-19 5 13 -1.0606 -0.4164
-19 5 14 -10.5031 -0.1872
-19 5 15 7.7551 -0.1699
-19 5 16 1.6722 0.5682
-19 5 17 -4.8373 0.4651
-19 5 18 3.3713 0.0703
-19 5 19 -5.1248 0.7359
-19 5 20 10.7560 -0.6883
-19 5 21 3.9783 -0.6197
-19 5 22 14.7330 0.0751
-19 5 23 -4.0372 -0.0597
-19 5 24 14.6176 0.0772
-19 5 25 1.0993 0.7342
-19 5 26 21.0592 -0.3709
-19 5 27 14.2377 0.0348
-19 5 28 -1.4107 0.7343
-19 5 29 3.6747 -0.2205
-19 5 30 4.2364 1.4823
-19 5 31 -1.8445 0.3775
-19 6 1 -12.0340 -0.0778
-19 6 2 19.6954 1.0444
-19 6 3 -14.0904 0.3601
-19 6 4 4.3854 -0.4248
-19 6 5 12.6049 -0.2940
-19 6 6 21.4358 -0.3795
-19 6 7 -6.5226 0.4020
-19 6 8 -7.6305 0.7041
-19 6 9 -8.5994 0.2343
-19 6 10 -13.9109 0.1030
-19 6 11 -12.2288 -0.5992
-19 6 12 3.8579 0.0612
-19 6 13 -35.0754 -0.0553
-19 6 14 18.6625 0.0767
-19 6 15 -14.7268 -0.4535
-19 6 16 0.3767 -0.2002
-19 6 17 3.9638 0.2024
-19 6 18 -10.3402 0.3271
-19 6 19 1.7769 0.2204
-19 6 20 14.5806 -0.7666
-19 6 21 1.1131 -0.3227
-19 6 22 -1.5442 -0.3202
-19 6 23 12.2057 0.2825
-19 6 24 -4.3078 0.2811
-19 6 25 14.3753 0.7579
-19 6 26 4.3518 0.4769
-19 6 27 3.7999 0.0222
-19 6 28 -0.2527 -0.8695
-19 6 29 4.6502 0.1241
-19 6 30 4.2840 -0.1778
-19 6 31 9.3074 0.8918
-19 7 1 0.8290 -0.3557
-19 7 2 -18.0063 -0.8494
-19 7 3 1.6061 -0.3096
-19 7 4 4.0070 0.8236
-19 7 5 10.7384 0.7712
-19 7 6 20.9456 -0.0407
-19 7 7 1.7232 -0.2995
-19 7 8 -17.9215 0.0758
-19 7 9 -13.9249 0.0272
-19 7 10 -4.4699 -0.2274
-19 7 11 4.8030 -0.2093
-19 7 12 -15.1525 -0.3362
-19 7 13 10.4671 -0.0213
-19 7 14 -8.0329 0.2604
-19 7 15 -5.7546 0.0691
-19 7 16 -19.0315 -0.1336
-19 7 17 3.2749 -0.0573
-19 7 18 4.8115 -0.5260
-19 7 19 2.0900 -0.6421
-19 7 20 5.4141 0.4117
-19 7 21 -4.3057 -0.0553
-19 7 22 -5.5592 -0.1677
-19 7 23 8.3738 0.0625
-19 7 24 2.3988 0.3880
-19 7 25 6.0980 -0.2542
-19 7 26 2.2215 -0.2571
-19 7 27 -16.0292 -0.0897
-19 7 28 5.3064 0.2520
-19 7 29 2.7030 -0.7790
-19 7 30 -2.7111 0.7298
-19 7 31 14.3616 -1.5674
-19 8 1 6.5728 -0.0277
-19 8 2 3.6108 -0.4984
-19 8 3 12.1135 -0.1994
-19 8 4 17.2366 0.4265
-19 8 5 14.1798 0.2471
-19 8 6 -7.3258 0.0710
-19 8 7 2.8438 -0.0992
-19 8 8 2.4953 -0.8670
-19 8 9 7.8472 -0.6713
-19 8 10 6.0032 0.2552
-19 8 11 15.7493 0.3572
-19 8 12 -19.7712 -0.0602
-19 8 13 21.1683 -0.0906
-19 8 14 -11.0590 -0.2971
-19 8 15 -6.5737 0.2535
-19 8 16 15.8893 0.0182
-19 8 17 -10.9387 -0.4364
-19 8 18 17.0626 0.2555
-19 8 19 3.5177 -0.1210
-19 8 20 -4.2263 0.2403
-19 8 21 -9.6251 0.3238
-19 8 22 -2.3759 -0.0177
-19 8 23 -5.2433 0.5265
-19 8 24 13.2331 -0.0815
-19 8 25 -7.8855 -0.3168
-19 8 26 4.1659 -0.5126
-19 8 27 4.9496 -0.2612
-19 8 28 11.4689 -0.6300
-19 8 29 -0.9577 0.4966
-19 8 30 2.5545 -1.6293
-19 8 31 -9.3819 0.8408
-19 9 1 4.0480 0.0950
-19 9 2 29.9967 0.5290
-19 9 3 13.8248 0.5346
-19 9 4 29.7028 -0.7859
-19 9 5 17.0320 -0.6032
-19 9 6 7.5234 0.4110
-19 9 7 -7.1217 0.2424
-19 9 8 29.7014 0.1153
-19 9 9 18.0061 -0.1428
-19 9 10 8.4327 -0.1166
-19 9 11 1.1368 0.4800
-19 9 12 15.3155 -0.0990
-19 9 13 -7.5949 0.0236
-19 9 14 -5.1145 -0.0664
-19 9 15 1.7219 -0.2549
-19 9 16 21.0738 -0.0907
-19 9 17 10.1363 -0.0035
-19 9 18 -6.4667 0.2726
-19 9 19 8.9886 0.3304
-19 9 20 -7.5542 -0.0371
-19 9 21 1.7162 -0.4279
-19 9 22 0.8252 0.7890
-19 9 23 -9.9113 -0.1921
-19 9 24 -12.7270 -0.3428
-19 9 25 -2.0691 0.1729
-19 9 26 -13.8597 0.4299
-19 9 27 22.1802 -0.4254
-19 9 28 2.5365 -0.0534
-19 9 29 10.2979 -1.1807
-19 9 30 10.3814 0.0548
-19 9 31 -8.6317 -1.5491
-19 10 1 21.6573 -0.0934
-19 10 2 5.5645 0.2714
-19 10 3 19.6626 0.1921
-19 10 4 -1.5180 -0.0990
-19 10 5 5.7493 -0.1245
-19 10 6 5.4171 0.1115
-19 10 7 14.1844 -0.0128
-19 10 8 8.5769 0.4645
-19 10 9 0.6675 0.5115
-19 10 10 14.4557 -0.0668
-19 10 11 -11.6503 -0.2467
-19 10 12 30.4943 0.1793
-19 10 13 2.1155 0.2577
-19 10 14 -4.4722 0.0533
-19 10 15 21.4714 -0.2013
-19 10 16 -26.1837 0.1090
-19 10 17 0.7186 0.3252
-19 10 18 -14.0297 -0.1543
-19 10 19 -15.2280 0.0303
-19 10 20 -1.9978 -0.4238
-19 10 21 -0.3880 0.1829
-19 10 22 9.3740 0.0241
-19 10 23 7.5635 -0.4912
-19 10 24 -18.0831 0.0907
-19 10 25 1.0705 0.0628
-19 10 26 5.7070 -0.1995
-19 10 27 -3.1819 0.3667
-19 10 28 -2.2237 -0.8995
-19 10 29 -8.3569 0.6024
-19 10 30 1.4662 -0.2464
-19 10 31 4.4371 0.6855
-19 11 1 7.4009 -0.4635
-19 11 2 3.1685 -0.2160
-19 11 3 -5.1578 -0.2302
-19 11 4 -1.2520 0.5479
-19 11 5 -15.6966 0.8185
-19 11 6 -6.2237 -0.4051
-19 11 7 5.0597 -0.3273
-19 11 8 -14.8627 -0.3916
-19 11 9 -14.7084 -0.2009
-19 11 10 2.8472 0.0877
-19 11 11 -1.1633 -0.2666
-19 11 12 -5.6458 0.4153
-19 11 13 12.3819 0.1276
-19 11 14 7.9842 -0.0023
-19 11 15 0.1932 0.1005
-19 11 16 -20.8863 -0.3049
-19 11 17 -24.7995 0.0589
-19 11 18 -5.6993 -0.0746
-19 11 19 -12.8339 0.0399
-19 11 20 -5.4136 0.4170
-19 11 21 -6.9169 0.1804
-19 11 22 -2.4763 -0.5627
-19 11 23 -0.9771 0.1217
-19 11 24 15.6313 0.3045
-19 11 25 -1.5203 0.1109
-19 11 26 18.8834 -0.0770
-19 11 27 -4.3143 -0.4674
-19 11 28 -3.9896 0.6506
-19 11 29 -3.8211 -0.4506
-19 11 30 -18.1579 1.4763
-19 11 31 3.1570 1.7608
-19 12 1 -18.6953 0.1344
-19 12 2 -13.4606 -0.0978
-19 12 3 -8.8125 -0.0150
-19 12 4 -8.8491 0.0951
-19 12 5 6.7618 0.1363
-19 12 6 -10.3178 -0.1996
-19 12 7 -4.8623 -0.2027
-19 12 8 -21.5613 -0.4287
-19 12 9 10.5752 -0.4953
-19 12 10 -11.6470 0.2516
-19 12 11 7.7600 0.2288
-19 12 12 -14.2262 -0.2085
-19 12 13 -26.5076 -0.0732
-19 12 14 -2.0068 -0.1659
-19 12 15 -28.1138 -0.3600
-19 12 16 -6.4886 -0.1458
-19 12 17 3.7463 -0.6370
-19 12 18 4.8643 0.2591
-19 12 19 9.9555 0.4318
-19 12 20 11.0680 0.3443
-19 12 21 3.4066 0.1392
-19 12 22 -5.9016 -0.3091
-19 12 23 -15.6977 0.2175
-19 12 24 6.0925 0.4074
-19 12 25 12.8459 0.2705
-19 12 26 -9.9305 0.4135
-19 12 27 -2.7709 0.6672
-19 12 28 -5.6500 -0.0041
-19 12 29 3.5082 0.8965
-19 12 30 13.4126 -0.3725
-19 12 31 -6.7868 1.5686
-19 13 1 -3.9519 0.2476
-19 13 2 -17.3853 0.3945
-19 13 3 -10.5955 0.0112
-19 13 4 -3.3872 -0.2309
-19 13 5 -8.4893 -0.3599
-19 13 6 5.6863 0.1419
-19 13 7 -5.7034 0.1186
-19 13 8 10.3051 0.0021
-19 13 9 3.6167 0.2309
-19 13 10 -0.7532 0.1171
-19 13 11 8.5921 0.1751
-19 13 12 19.5935 -0.1934
-19 13 13 -29.5802 -0.2830
-19 13 14 -7.3449 -0.3487
-19 13 15 -21.9708 -0.1097
-19 13 16 4.9012 -0.4015
-19 13 17 17.3713 0.4838
-19 13 18 7.8357 -0.2130
-19 13 19 21.7322 -0.1125
-19 13 20 4.3287 -0.1306
-19 13 21 16.4145 -0.3673
-19 13 22 -1.8831 0.5258
-19 13 23 -5.5063 -0.0307
-19 13 24 -12.2113 0.0639
-19 13 25 -4.5079 0.0887
-19 13 26 -3.4628 0.8195
-19 13 27 -3.7828 -0.3024
-19 13 28 1.3844 0.8111
-19 13 29 12.6692 -0.3890
-19 13 30 8.0556 0.9211
-19 13 31 12.1749 -1.3813
-19 14 1 9.7785 0.1939
-19 14 2 6.5997 -0.0157
-19 14 3 2.9782 -0.1495
-19 14 4 4.7612 0.2172
-19 14 5 -14.0943 -0.1563
-19 14 6 4.7842 0.0921
-19 14 7 -3.3748 0.0876
-19 14 8 21.4415 0.2263
-19 14 9 -5.8613 0.3145
-19 14 10 -8.4200 -0.2980
-19 14 11 8.5212 -0.2107
-19 14 12 -7.8917 0.2129
-19 14 13 32.5351 0.0606
-19 14 14 4.4076 -0.0839
-19 14 15 20.8001 0.0880
-19 14 16 20.7037 0.5658
-19 14 17 10.5284 0.0537
-19 14 18 2.3270 0.1875
-19 14 19 10.0362 -0.5407
-19 14 20 -4.9570 -0.6822
-19 14 21 -0.0516 -0.0797
-19 14 22 -3.9842 -0.1224
-19 14 23 8.1590 0.1608
-19 14 24 -4.3230 -0.3533
-19 14 25 -18.0472 -0.0802
-19 14 26 -2.2819 -1.0176
-19 14 27 9.4566 0.0607
-19 14 28 23.0465 -1.5366
-19 14 29 14.6867 0.5088
-19 14 30 -0.5056 -0.9347
-19 14 31 5.9215 0.1926
-19 15 1 -7.5902 -0.0359
-19 15 2 13.1486 -0.2436
-19 15 3 12.7785 0.1304
-19 15 4 -1.7580 0.2239
-19 15 5 14.2849 0.0115
-19 15 6 -3.2181 -0.2777
-19 15 7 3.6508 -0.1168
-19 15 8 -20.3273 0.0278
-19 15 9 6.9824 0.0705
-19 15 10 7.6336 -0.2391
-19 15 11 -4.6422 -0.1740
-19 15 12 -23.0785 0.3704
-19 15 13 22.0135 -0.0199
-19 15 14 25.0892 0.3829
-19 15 15 11.2332 0.1812
-19 15 16 23.2702 0.2512
-19 15 17 -5.8781 -0.1480
-19 15 18 7.4130 -0.0540
-19 15 19 -10.9777 0.2182
-19 15 20 4.8558 -0.1390
-19 15 21 -14.5962 -0.1806
-19 15 22 -0.1272 -0.6245
-19 15 23 7.3772 -0.1801
-19 15 24 11.6808 -0.0864
-19 15 25 8.8643 -0.5025
-19 15 26 -2.1822 -0.3819
-19 15 27 6.7141 -1.3721
-19 15 28 10.9590 -0.0952
-19 15 29 -4.5921 -2.1554
-19 15 30 3.0509 -0.6076
-19 15 31 7.3149 -1.4647
-19 16 1 -3.2866 -0.2269
-19 16 2 -6.4334 -0.1937
-19 16 3 4.6835 0.1484
-19 16 4 -5.9281 -0.1780
-19 16 5 6.9731 -0.1972
-19 16 6 -1.5107 0.0047
-19 16 7 -10.5162 -0.0055
-19 16 8 -22.1417 0.0073
-19 16 9 -11.0390 -0.2216
-19 16 10 21.1558 0.2172
-19 16 11 4.6258 0.3041
-19 16 12 19.0220 -0.2841
-19 16 13 11.7371 0.0923
-19 16 14 -5.9367 0.1007
-19 16 15 4.8107 0.0036
-19 16 16 -13.1880 -0.4007
-19 16 17 -16.9993 -0.0890
-19 16 18 6.1357 -0.0772
-19 16 19 -13.6737 0.3683
-19 16 20 3.2192 0.5169
-19 16 21 5.7264 -0.1634
-19 16 22 -1.5265 -0.0636
-19 16 23 -4.1413 -0.3724
-19 16 24 -0.9912 -0.2359
-19 16 25 8.6128 0.6529
-19 16 26 13.9022 0.0716
-19 16 27 3.4733 0.8108
-19 16 28 -10.4948 -0.7841
-19 16 29 -15.4081 -0.4214
-19 16 30 2.4131 -1.7805
-19 16 31 4.7730 -0.9975
-19 17 1 6.4691 -0.1962
-19 17 2 10.2821 -0.1787
-19 17 3 -13.1251 -0.1091
-19 17 4 -0.8843 -0.4350
-19 17 5 -6.0993 -0.0177
-19 17 6 -8.0187 0.3938
-19 17 7 -13.9150 0.0697
-19 17 8 18.3316 -0.0392
-19 17 9 -11.6515 -0.1932
-19 17 10 -3.2944 -0.0915
-19 17 11 7.1059 0.1438
-19 17 12 37.7224 -0.1827
-19 17 13 9.2897 -0.2371
-19 17 14 -10.2508 -0.0702
-19 17 15 3.5393 -0.1753
-19 17 16 -16.9409 -0.1208
-19 17 17 -1.8244 0.0557
-19 17 18 -5.4875 0.2614
-19 17 19 5.0652 -0.1332
-19 17 20 0.0225 0.3180
-19 17 21 16.2976 0.4874
-19 17 22 5.9871 0.3639
-19 17 23 -4.8961 0.3943
-19 17 24 -20.2509 0.1806
-19 17 25 -14.9546 -0.0177
-19 17 26 -8.3357 1.2472
-19 17 27 -1.2513 0.1250
-19 17 28 -13.4658 1.1351
-19 17 29 5.3357 0.0537
-19 17 30 3.2150 0.6135
-19 18 1 14.9798 0.1300
-19 18 2 7.5588 0.0650
-19 18 3 -1.6375 -0.1885
-19 18 4 4.7685 -0.0144
-19 18 5 -5.9348 0.4763
-19 18 6 -2.0425 0.0246
-19 18 7 8.3573 0.0070
-19 18 8 18.6819 -0.1367
-19 18 9 22.1380 -0.3074
-19 18 10 -10.1987 -0.0847
-19 18 11 8.3811 -0.3092
-19 18 12 2.4866 0.1610
-19 18 13 -10.8694 0.0256
-19 18 14 1.4745 -0.2541
-19 18 15 1.6894 0.0442
-19 18 16 -6.2487 0.0642
-19 18 17 17.7083 0.1431
-19 18 18 -3.9646 0.1275
-19 18 19 13.9723 -0.1021
-19 18 20 16.2787 -0.0496
-19 18 21 -8.7702 0.1168
-19 18 22 7.9671 0.7091
-19 18 23 -1.2173 0.2189
-19 18 24 3.3288 0.7316
-19 18 25 -11.9674 0.3311
-19 18 26 -4.6432 -0.6879
-19 18 27 -13.7543 0.7516
-19 18 28 -5.8436 -0.5170
-19 18 29 6.4487 1.8376
-19 18 30 -9.8388 0.8478
-19 19 1 0.2817 -0.2322
-19 19 2 -7.3432 0.2956
-19 19 3 -0.9603 0.0488
-19 19 4 7.8107 0.2069
-19 19 5 3.4325 0.0966
-19 19 6 -5.0402 -0.2322
-19 19 7 14.0209 -0.1254
-19 19 8 -8.4312 -0.0061
-19 19 9 1.0601 0.2624
-19 19 10 17.1797 0.0486
-19 19 11 -4.2131 0.3347
-19 19 12 -7.9565 -0.2209
-19 19 13 -5.8152 0.4326
-19 19 14 8.7409 0.1100
-19 19 15 -3.2755 -0.0834
-19 19 16 3.9306 -0.0593
-19 19 17 1.9405 -0.1435
-19 19 18 2.2993 0.0091
-19 19 19 8.8778 0.0125
-19 19 20 14.7447 -0.3598
-19 19 21 -1.8385 -0.2107
-19 19 22 -6.0595 -0.5945
-19 19 23 8.3839 -0.0686
-19 19 24 1.9243 0.0251
-19 19 25 15.3011 0.1788
-19 19 26 2.6431 0.4926
-19 19 27 -1.3286 -0.9124
-19 19 28 4.7200 0.6531
-19 19 29 -18.3690 -0.9957
-19 20 1 -0.9783 -0.0467
-19 20 2 -15.7742 -0.0431
-19 20 3 -4.6645 0.1450
-19 20 4 -6.9457 0.2547
-19 20 5 -8.6751 -0.3837
-19 20 6 -1.4539 -0.1847
-19 20 7 -6.1151 0.0343
-19 20 8 -33.0549 0.0025
-19 20 9 -5.4646 0.4373
-19 20 10 -4.1865 0.4779
-19 20 11 7.2037 0.0713
-19 20 12 -7.0060 0.1268
-19 20 13 13.5506 -0.1994
-19 20 14 11.6697 0.3417
-19 20 15 -8.7332 -0.2417
-19 20 16 6.6366 -0.0752
-19 20 17 -7.6180 0.1650
-19 20 18 -1.8548 -0.2932
-19 20 19 9.0665 0.2531
-19 20 20 -13.6989 0.1142
-19 20 21 22.4378 -0.6146
-19 20 22 20.1395 -0.3393
-19 20 23 4.6972 -0.8726
-19 20 24 12.6356 -0.6587
-19 20 25 3.8027 -0.0701
-19 20 26 -3.4546 -0.4417
-19 20 27 -8.3185 0.7683
-19 20 28 -4.5022 -1.2439
-19 20 29 -12.4796 -0.3541
-19 21 1 -11.2022 0.1186
-19 21 2 -5.0898 -0.2108
-19 21 3 6.6969 -0.0288
-19 21 4 -24.7170 0.1453
-19 21 5 -12.3199 0.0682
-19 21 6 -2.3646 0.1784
-19 21 7 -17.8496 0.1249
-19 21 8 3.3955 -0.0426
-19 21 9 -17.5437 -0.0313
-19 21 10 4.4827 0.0458
-19 21 11 -4.7643 -0.3101
-19 21 12 25.0894 0.2406
-19 21 13 -0.9426 -0.0667
-19 21 14 0.8300 -0.5683
-19 21 15 -1.1666 0.0515
-19 21 16 -5.8168 0.1227
-19 21 17 -5.7962 0.1303
-19 21 18 9.1806 0.0937
-19 21 19 -5.0813 0.2053
-19 21 20 -1.4583 0.3757
-19 21 21 11.2656 0.5887
-19 21 22 18.8015 -0.4170
-19 21 23 11.3503 0.2015
-19 21 24 5.4346 -0.5489
-19 21 25 7.9034 -1.1358
-19 21 26 -3.9100 -0.0144
-19 21 27 -5.9245 -1.5792
-19 21 28 -12.7438 0.7577
-19 21 29 5.2771 -1.2080
-19 22 1 -0.0144 0.0174
-19 22 2 8.9183 0.1253
-19 22 3 -7.3543 -0.0684
-19 22 4 6.4254 -0.1852
-19 22 5 -5.5586 0.2901
-19 22 6 2.2815 0.0693
-19 22 7 -7.3659 -0.1429
-19 22 8 22.7600 0.1733
-19 22 9 10.1036 -0.3805
-19 22 10 -13.2266 -0.4015
-19 22 11 5.7639 -0.0401
-19 22 12 -0.9809 -0.0672
-19 22 13 2.2775 0.1968
-19 22 14 -12.0491 -0.3975
-19 22 15 13.6574 -0.0541
-19 22 16 -0.4765 0.0563
-19 22 17 1.2262 -0.1387
-19 22 18 6.4159 0.1617
-19 22 19 -4.7469 0.0853
-19 22 20 17.5809 0.1188
-19 22 21 5.2564 0.2651
-19 22 22 -12.0571 0.6644
-19 22 23 -0.5384 -0.0532
-19 22 24 -6.0013 0.3122
-19 22 25 -2.9533 -0.2165
-19 22 26 1.2548 -1.0078
-19 22 27 17.1702 0.4673
-19 22 28 4.7202 -0.6905
-19 23 1 6.7900 0.2179
-19 23 2 9.4238 0.1334
-19 23 3 -3.5526 0.3558
-19 23 4 -0.1725 0.0200
-19 23 5 17.6856 -0.3326
-19 23 6 -12.7292 0.1189
-19 23 7 15.6957 -0.2617
-19 23 8 -13.0658 0.0219
-19 23 9 22.3644 0.0051
-19 23 10 -10.6123 -0.3504
-19 23 11 13.2201 0.0473
-19 23 12 -21.9499 -0.1109
-19 23 13 -4.8948 -0.4240
-19 23 14 13.0101 0.3413
-19 23 15 -4.7714 -0.0791
-19 23 16 14.4195 -0.2677
-19 23 17 5.9177 -0.2534
-19 23 18 -6.3494 -0.0029
-19 23 19 3.6051 -0.2067
-19 23 20 7.5300 -0.6154
-19 23 21 -1.0308 -0.2659
-19 23 22 -6.1021 -0.0543
-19 23 23 -8.5190 0.3236
-19 23 24 5.8466 0.4415
-19 23 25 -15.0601 0.5145
-19 23 26 1.9069 0.6887
-19 23 27 6.4438 0.5910
-19 24 1 3.8410 -0.1770
-19 24 2 -3.2711 0.1234
-19 24 3 -2.5930 0.1077
-19 24 4 5.4862 0.1848
-19 24 5 -19.5464 0.1066
-19 24 6 1.7903 -0.0581
-19 24 7 -8.9899 0.3656
-19 24 8 -10.7340 -0.1224
-19 24 9 -27.6623 0.0470
-19 24 10 22.8300 0.2462
-19 24 11 -7.3295 -0.0868
-19 24 12 12.7032 -0.1618
-19 24 13 17.1906 -0.2056
-19 24 14 16.3737 0.0162
-19 24 15 5.6196 0.1807
-19 24 16 -11.1320 -0.1580
-19 24 17 6.0126 -0.0959
-19 24 18 -14.6493 -0.1006
-19 24 19 1.6720 -0.1657
-19 24 20 -5.6694 -0.2355
-19 24 21 -10.8156 -0.4203
-19 24 22 4.5803 -0.5189
-19 24 23 4.0051 0.0502
-19 24 24 2.5301 -0.2991
-19 24 25 5.2427 0.9872
-19 24 26 -0.6343 0.6545
-19 25 1 -1.0666 -0.1393
-19 25 2 -6.5324 -0.1982
-19 25 3 6.7294 -0.1363
-19 25 4 -12.8321 -0.1507
-19 25 5 -1.4667 0.5385
-19 25 6 -4.0486 0.0043
-19 25 7 -14.0145 0.0163
-19 25 8 3.6973 -0.1399
-19 25 9 -15.9835 -0.0821
-19 25 10 1.8940 0.2307
-19 25 11 -7.1173 0.3005
-19 25 12 13.4826 0.1296
-19 25 13 31.6433 0.1589
-19 25 14 7.7356 0.1639
-19 25 15 4.3176 -0.0777
-19 25 16 6.1498 0.5577
-19 25 17 -17.3094 -0.0558
-19 25 18 0.5089 0.3137
-19 25 19 -8.1928 0.1845
-19 25 20 -5.9793 0.7252
-19 25 21 2.8404 0.3687
-19 25 22 1.7108 0.1008
-19 25 23 8.5456 -0.1729
-19 25 24 -8.4205 -0.6345
-19 25 25 2.7295 -0.7487
-19 26 1 -2.2344 0.0016
-19 26 2 10.0662 -0.0070
-19 26 3 -0.2225 -0.3306
-19 26 4 -1.8554 0.1096
-19 26 5 1.9841 -0.0450
-19 26 6 4.0718 -0.0767
-19 26 7 -2.4550 -0.1518
-19 26 8 -0.6673 -0.1163
-19 26 9 20.9620 -0.0686
-19 26 10 -12.0294 0.0910
-19 26 11 6.7207 0.0315
-19 26 12 9.8093 0.3368
-19 26 13 -0.5281 0.0706
-19 26 14 -10.2609 -0.1151
-19 26 15 8.2809 0.0402
-19 26 16 0.6338 -0.2343
-19 26 17 -6.6076 0.7499
-19 26 18 0.9136 -0.0433
-19 26 19 -0.8563 0.1960
-19 26 20 -2.1926 0.6780
-19 26 21 3.7416 0.2153
-19 26 22 9.5542 0.9987
-19 26 23 -1.2161 0.2053
-19 26 24 -2.9783 0.5939
-19 26 25 -1.5445 -0.0438
-19 27 1 4.3306 -0.1045
-19 27 2 3.5450 -0.2193
-19 27 3 1.9965 0.1451
-19 27 4 4.6730 0.0586
-19 27 5 -0.4396 -0.5022
-19 27 6 -19.6835 -0.2046
-19 27 7 5.5603 0.1293
-19 27 8 -13.0381 0.3649
-19 27 9 -0.5737 0.2587
-19 27 10 -3.6380 -0.1355
-19 27 11 12.9338 -0.1595
-19 27 12 16.3616 -0.5377
-19 27 13 -17.1048 0.3126
-19 27 14 1.3745 -0.2231
-19 27 15 4.4502 0.0062
-19 27 16 -3.6316 -0.3137
-19 27 17 -2.0512 0.0471
-19 27 18 0.4921 0.1306
-19 27 19 9.3587 -0.5239
-19 27 20 -0.3965 -0.9366
-19 27 21 5.3442 0.0001
-19 27 22 -3.3227 -0.2924
-19 27 23 -0.5132 0.2516
-19 27 24 -0.2637 1.4132
-19 28 1 7.0359 0.0364
-19 28 2 -0.0718 -0.2564
-19 28 3 -3.6482 0.1185
-19 28 4 5.9866 -0.0714
-19 28 5 -6.9192 -0.1523
-19 28 6 -9.5430 0.0977
-19 28 7 -17.9911 -0.0816
-19 28 8 -2.8874 0.1792
-19 28 9 -27.8632 0.2114
-19 28 10 0.7782 -0.2484
-19 28 11 2.5670 -0.2555
-19 28 12 -6.8572 -0.2450
-19 28 13 0.6994 -0.2551
-19 28 14 8.7121 0.7122
-19 28 15 -5.8555 0.2260
-19 28 16 -2.6478 0.5170
-19 28 17 8.5206 -0.0878
-19 28 18 0.6439 -0.2099
-19 28 19 0.0059 0.5354
-19 28 20 6.9911 -0.9566
-19 28 21 8.6017 -0.6020
-19 28 22 -0.2968 -0.4459
-19 28 23 -7.0816 -0.8274
-19 28 24 11.5453 -0.4366
-19 29 1 -0.5323 -0.2096
-19 29 2 -5.6672 0.5345
-19 29 3 4.4468 -0.3569
-19 29 4 -9.7605 -0.1426
-19 29 5 -3.2594 0.3832
-19 29 6 10.9696 0.4008
-19 29 7 -6.9404 0.0571
-19 29 8 -2.5406 -0.5686
-19 29 9 0.2654 -0.0871
-19 29 10 1.5763 0.2339
-19 29 11 -14.7613 0.0215
-19 29 12 -17.7172 0.6508
-19 29 13 3.5412 0.0912
-19 29 14 10.1182 -0.1648
-19 29 15 -6.3049 0.2307
-19 29 16 -7.8781 0.3954
-19 29 17 6.1056 -0.2554
-19 29 18 1.5698 0.1308
-19 29 19 -25.8528 0.2751
-19 29 20 7.0352 1.4998
-19 29 21 -10.7932 -0.0323
-19 29 22 6.7697 -0.5535
-19 29 23 8.3028 0.2592
-19 30 1 -14.7971 -0.0822
-19 30 2 6.1213 0.3067
-19 30 3 -6.4965 0.2042
-19 30 4 0.9685 -0.1295
-19 30 5 -2.6896 0.0224
-19 30 6 -5.8322 0.1380
-19 30 7 19.3663 0.3160
-19 30 8 -11.2696 -0.0077
-19 30 9 20.9492 -0.1778
-19 30 10 1.4044 0.3936
-19 30 11 -9.7552 0.8858
-19 30 12 -12.8078 0.4842
-19 30 13 5.6192 0.4351
-19 30 14 -1.4806 -0.1812
-19 30 15 16.1873 -0.8368
-19 30 16 9.7114 -0.2489
-19 30 17 -14.0761 -0.1939
-19 30 18 -17.2894 -0.3417
-19 30 19 -4.7613 -0.6549
-19 30 20 -25.0214 -0.2128
-19 30 21 -3.6057 0.9318
-19 30 22 -9.9625 -0.4839
-19 30 23 13.1857 -0.0458
-19 31 1 5.3286 0.5116
-19 31 2 -7.5614 -0.7513
-19 31 3 8.6540 0.4296
-19 31 4 1.3436 0.4963
-19 31 5 7.4460 -0.2047
-19 31 6 -0.6327 -0.2790
-19 31 7 -3.9374 -0.1956
-19 31 8 11.5935 0.9410
-19 31 9 -12.5155 0.0025
-19 31 10 -6.3719 -0.1608
-19 31 11 1.6625 0.1598
-19 31 12 12.6200 -0.0960
-19 31 13 4.1954 -0.4842
-19 31 14 -6.4717 -0.4807
-19 31 15 5.5412 0.2593
-19 31 16 9.5750 -0.6678
-19 31 17 -7.3064 0.8156
-19 31 18 -22.2157 0.5196
-19 31 19 4.5829 -0.3700
-19 31 21 -2.7265 -1.5641
-19 31 22 16.5265 0.5624
-19 32 1 2.2691 0.4835
-19 32 2 3.6278 -0.0991
-19 32 3 3.0513 -0.4096
-19 32 4 14.1515 0.4157
-19 32 5 1.9334 0.5991
-19 32 6 20.2405 -0.1035
-19 32 7 -2.1123 -0.5481
-19 32 8 6.1645 -0.0099
-19 32 9 -6.2494 0.6296
-19 32 10 -29.3134 -0.3243
-19 32 11 -5.3982 -0.6430
-19 32 12 16.2460 -0.8290
-19 32 13 -2.3623 -0.4262
-19 32 14 15.2244 -0.6683
-19 32 15 -19.6721 -0.1341
-19 32 16 -6.0937 0.2766
-19 32 17 -0.4709 -0.1829
-19 32 18 8.7496 1.1057
-19 33 1 2.4701 -0.4568
-19 33 2 12.8015 0.9419
-19 33 3 11.4266 0.3399
-19 33 4 7.8729 -0.5289
-19 33 5 10.0466 0.2997
-19 33 6 5.5379 0.2023
-19 33 7 2.1038 0.1689
-19 33 8 -6.6691 -0.8522
-19 33 9 -6.3038 -0.2830
-19 33 10 0.0234 1.0543
-19 33 11 -12.8417 -0.5068
-19 33 12 -17.3179 -0.5056
-19 33 13 -2.6809 -0.0820
-19 33 14 -6.4529 0.8473
-19 33 15 19.3023 -0.1536
-19 33 16 -11.2147 0.2198
-19 33 17 11.5350 -0.2314
-19 34 1 -2.8214 -1.0587
-19 34 2 7.4342 0.4049
-19 34 3 9.6295 0.4845
-19 34 4 -2.4732 -0.0103
-19 34 5 13.4109 -1.1975
-19 34 6 -11.8867 -0.3330
-19 34 7 -5.4170 0.6967
-19 34 8 -20.2779 -0.1960
-19 34 9 -16.3459 -0.4446
-19 34 10 12.2132 -0.1571
-19 34 11 10.0186 0.7360
-19 34 12 -13.8152 0.1576
-19 34 13 -2.0618 -0.4634
-19 34 14 -0.3762 0.0194
-19 34 15 9.4021 0.5989
-19 35 1 8.2037 0.7895
-19 35 2 -2.4124 -1.2491
-19 35 3 -3.4723 -0.1824
-19 35 4 -6.6278 -0.5249
-19 35 5 -11.4472 -0.4565
-19 35 6 -5.8947 -0.6084
-19 35 7 -11.4694 -0.4865
-19 35 8 -3.0282 0.6731
-19 35 9 -3.4471 -0.0554
-19 35 10 -4.1677 -1.1357
-19 35 11 4.0111 -0.4964
-19 35 12 8.2173 1.1718
-19 35 13 9.7144 0.3215
-19 35 14 15.8999 -1.3826
-19 36 1 8.6440 0.9242
-19 36 2 12.9928 -0.2755
-19 36 3 -8.8232 -1.2414
-19 36 4 6.4586 -0.1710
-19 36 5 -12.9543 0.4798
-19 36 6 -15.2309 0.0852
-19 36 7 -0.2294 -0.6337
-19 36 8 7.0735 -0.3252
-19 36 9 22.1796 0.6316
-19 36 10 -1.6799 -0.5024
-19 36 11 -12.6212 -0.7035
-19 36 12 10.2100 -0.3398
-19 36 13 -4.6186 0.6994
-19 37 1 6.4981 -1.4957
-19 37 2 -6.1408 0.8090
-19 37 3 5.2340 -0.6774
-19 37 4 4.4023 0.6119
-19 37 5 0.8134 0.6977
-19 37 6 -0.1278 0.5339
-19 37 7 -6.1834 -0.2686
-19 37 8 8.2574 -0.3381
-19 37 9 2.1150 -0.0668
-19 37 10 3.6567 1.1344
-19 37 11 2.4876 1.4343
-19 37 12 -3.5700 -1.2171
-19 38 1 -8.9347 -0.7520
-19 38 2 -8.6903 0.2428
-19 38 3 -0.4564 1.5612
-19 38 5 -4.0730 0.1913
-19 38 6 3.2086 -0.0204
-19 38 7 9.3565 0.6634
-19 38 8 -8.9416 -0.3902
-19 38 9 -10.8565 -0.7915
-19 38 10 -5.7940 1.0779
-19 38 11 10.1628 1.1225
-18 0 2 16.1337 -2.6708
-18 0 4 -44.1897 1.4903
-18 0 6 59.1111 -1.6519
-18 0 8 -7.1737 0.8512
-18 0 10 34.4484 0.8039
-18 0 12 35.1328 -0.3194
-18 0 14 -0.7494 -1.0568
-18 0 16 -19.6758 0.4716
-18 0 18 -2.5025 -0.2620
-18 0 20 -14.7196 0.9639
-18 0 22 6.9692 0.2951
-18 0 24 20.2051 1.3028
-18 0 26 -25.3458 -1.0943
-18 0 28 -22.5063 -0.7557
-18 0 30 -9.5680 0.2235
-18 0 32 11.3308 1.5094
-18 1 1 -3.4884 -0.6550
-18 1 2 7.0591 0.3378
-18 1 3 -6.6733 -1.1412
-18 1 4 -1.3165 0.9531
-18 1 5 16.0790 0.5861
-18 1 6 24.5040 0.3542
-18 1 7 9.0214 0.8572
-18 1 8 34.7289 -0.3603
-18 1 9 0.6869 -0.1327
-18 1 10 11.9186 0.9926
-18 1 11 -7.4285 -0.8087
-18 1 12 -8.4170 -0.8509
-18 1 13 7.9730 0.4204
-18 1 14 -6.1886 -0.7801
-18 1 15 7.2146 0.4871
-18 1 16 -8.6697 -0.0675
-18 1 17 3.7036 0.2347
-18 1 18 -6.4194 -0.0194
-18 1 19 -9.2809 0.0683
-18 1 20 -0.6101 0.0785
-18 1 21 -7.4691 -0.2506
-18 1 22 -5.2457 0.7650
-18 1 23 3.2415 -0.8156
-18 1 24 -14.1695 -0.3391
-18 1 25 1.7507 0.3926
-18 1 26 -10.1602 0.1581
-18 1 27 -11.5049 0.9330
-18 1 28 -15.4634 0.9161
-18 1 29 -3.3152 -0.5659
-18 1 30 -15.2525 0.1372
-18 1 31 1.9539 -1.2054
-18 1 32 -1.1966 -0.9030
-18 2 1 8.6053 -0.8225
-18 2 2 4.5277 2.3790
-18 2 3 -7.2586 -0.5381
-18 2 4 59.5147 -2.5117
-18 2 6 -24.6919 2.0031
-18 2 7 0.0175 0.4390
-18 2 8 4.4588 -0.1056
-18 2 9 17.2821 -0.6363
-18 2 10 -44.7004 -0.5012
-18 2 11 -1.6683 -1.7758
-18 2 12 -35.0560 -0.2289
-18 2 13 -20.9627 1.2602
-18 2 14 12.3306 1.1084
-18 2 15 -6.5083 0.2227
-18 2 16 26.7405 -0.0961
-18 2 17 -6.0128 0.4908
-18 2 18 -6.4646 0.7569
-18 2 19 -4.5515 -0.3594
-18 2 20 5.4985 -1.1236
-18 2 21 -6.7971 0.7711
-18 2 22 -3.0669 -0.0559
-18 2 23 -4.6652 -0.2129
-18 2 24 -14.3142 -1.3249
-18 2 25 -19.9248 0.2381
-18 2 26 13.2831 0.9380
-18 2 27 -8.1510 -1.0317
-18 2 28 7.9841 0.3004
-18 2 29 -0.0885 1.1550
-18 2 30 8.5957 -0.2115
-18 2 31 1.4286 1.1174
-18 2 32 -0.3958 -0.8726
-18 3 1 21.1127 1.0740
-18 3 2 -12.5184 0.2569
-18 3 3 46.3016 1.3015
-18 3 4 38.1872 -0.1143
-18 3 5 17.2838 -0.3928
-18 3 6 -1.7333 -0.0805
-18 3 7 5.3394 -1.0524
-18 3 8 -21.1568 -0.0707
-18 3 9 -19.7007 0.2810
-18 3 10 -11.4759 -0.8576
-18 3 11 -9.9665 0.5708
-18 3 12 -1.8026 0.7641
-18 3 13 -5.5490 -0.2021
-18 3 14 -18.9601 0.2134
-18 3 15 2.5665 -0.2421
-18 3 16 0.3343 0.1110
-18 3 17 -5.8319 0.1300
-18 3 18 -10.2081 0.4357
-18 3 19 -0.6476 0.1389
-18 3 20 -8.9759 -0.0273
-18 3 21 -3.3371 -0.0956
-18 3 22 12.6360 -0.4849
-18 3 23 -5.1294 -0.2697
-18 3 24 17.1114 0.8823
-18 3 25 4.3161 -0.0007
-18 3 26 -1.0106 -0.0591
-18 3 27 13.2836 -0.0109
-18 3 28 13.8739 -1.0042
-18 3 29 6.2924 -0.2151
-18 3 30 3.6385 0.8774
-18 3 31 8.8187 0.1632
-18 3 32 -1.9921 2.5224
-18 4 1 -1.7884 0.3603
-18 4 2 11.1276 -0.6796
-18 4 3 17.2442 -0.6500
-18 4 4 -4.8873 2.2525
-18 4 6 19.8923 -1.9691
-18 4 7 11.0349 -0.1151
-18 4 8 -0.6770 -0.1899
-18 4 9 -16.2791 0.1100
-18 4 10 13.4109 0.7349
-18 4 11 -10.1876 1.2923
-18 4 12 9.0579 0.3248
-18 4 13 5.2618 -0.3559
-18 4 14 -4.7907 -0.7700
-18 4 15 -10.3533 -0.3047
-18 4 16 -19.4892 0.2277
-18 4 17 1.4430 -0.2132
-18 4 18 3.9002 -0.0440
-18 4 19 7.9563 -0.1551
-18 4 20 -15.7146 0.3052
-18 4 21 15.0236 -0.3334
-18 4 22 -3.0821 -0.7505
-18 4 23 8.8893 0.1972
-18 4 24 5.1192 0.8325
-18 4 25 33.4657 0.3278
-18 4 26 1.1086 -0.3073
-18 4 27 12.7199 0.6263
-18 4 28 6.7781 -0.0323
-18 4 29 -7.1690 -0.3790
-18 4 30 3.8460 -0.0322
-18 4 31 -3.2263 0.8122
-18 4 32 5.1916 0.3319
-18 5 1 -5.9943 -0.6440
-18 5 2 20.9433 -0.7235
-18 5 3 -6.1674 -0.5459
-18 5 4 -41.4649 -0.2353
-18 5 5 -18.7272 0.3727
-18 5 6 -6.7399 -0.1834
-18 5 7 -16.3491 0.2104
-18 5 8 18.9827 0.3150
-18 5 9 8.6549 -0.1272
-18 5 10 0.0668 0.5117
-18 5 11 -1.4056 0.1952
-18 5 12 -14.1840 -0.5287
-18 5 13 -9.1432 -0.4212
-18 5 14 -0.6861 0.2091
-18 5 15 8.1712 0.0089
-18 5 16 -6.8147 0.0989
-18 5 17 0.5366 0.7267
-18 5 18 20.9210 -0.3247
-18 5 19 4.8223 0.0069
-18 5 20 18.5817 0.0759
-18 5 21 15.4753 -0.6922
-18 5 22 2.3464 0.4906
-18 5 23 2.6278 0.3067
-18 5 24 14.9814 0.0246
-18 5 25 -9.7058 0.1768
-18 5 26 24.0464 0.0944
-18 5 27 0.2696 -0.4956
-18 5 28 -8.8983 0.3501
-18 5 29 -2.7901 0.7100
-18 5 30 -0.8874 0.4113
-18 5 31 -5.2897 0.5954
-18 5 32 3.4357 0.8255
-18 6 1 -11.9628 0.1336
-18 6 2 -1.7278 0.1007
-18 6 3 -10.4302 0.5068
-18 6 4 -5.4362 -0.5409
-18 6 5 10.1395 -0.3501
-18 6 6 -7.8348 1.0852
-18 6 7 -6.1476 -0.0912
-18 6 8 -9.8180 -0.3453
-18 6 9 8.3830 0.1819
-18 6 10 -2.5734 -0.3057
-18 6 11 -10.2466 -0.9752
-18 6 12 9.1394 0.1385
-18 6 13 -24.1220 0.1539
-18 6 14 1.4507 -0.3889
-18 6 15 5.0108 0.4693
-18 6 16 15.5502 0.0117
-18 6 17 14.9321 0.2671
-18 6 18 4.2406 0.1381
-18 6 19 5.5099 0.1230
-18 6 20 26.5302 0.0388
-18 6 21 -0.0596 0.3298
-18 6 22 1.6900 0.1648
-18 6 23 6.1337 0.4540
-18 6 24 5.6320 -0.1181
-18 6 25 1.9281 -0.0367
-18 6 26 -0.9770 0.3275
-18 6 27 9.2214 -0.4779
-18 6 28 -1.8842 0.2403
-18 6 29 11.8029 0.7621
-18 6 30 6.8182 0.4505
-18 6 31 -5.0014 0.9063
-18 6 32 -5.0839 -0.1966
-18 7 1 3.8150 0.2983
-18 7 2 -20.2574 0.8334
-18 7 3 -6.3660 0.4867
-18 7 4 14.8563 0.0516
-18 7 5 23.2301 -0.2976
-18 7 6 12.8090 -0.3453
-18 7 7 24.5551 -0.0740
-18 7 8 -10.0200 -0.2016
-18 7 9 -6.1144 0.0526
-18 7 10 3.8954 0.1016
-18 7 11 14.6020 -0.0452
-18 7 12 -11.9978 0.1369
-18 7 13 20.9887 0.2600
-18 7 14 4.7828 -0.3229
-18 7 15 -10.1099 -0.2916
-18 7 16 7.2409 0.2132
-18 7 17 15.7005 -0.3566
-18 7 18 -0.4129 0.1290
-18 7 19 7.7244 0.2016
-18 7 20 -1.6442 -0.4442
-18 7 21 -5.2426 0.1729
-18 7 22 -0.6683 0.1597
-18 7 23 10.6013 -0.2967
-18 7 24 -9.2126 0.1148
-18 7 25 8.1325 -0.0980
-18 7 26 -2.0762 -0.2168
-18 7 27 -2.1569 0.6803
-18 7 28 12.6229 0.6564
-18 7 29 17.3333 -0.4324
-18 7 30 -5.3373 1.0693
-18 7 31 14.7569 -0.5903
-18 7 32 -6.7775 -0.7440
-18 8 1 12.3062 -0.3191
-18 8 2 8.6340 -0.0129
-18 8 3 14.0581 0.0012
-18 8 4 15.0474 0.1693
-18 8 5 15.0899 0.0153
-18 8 6 13.6854 -0.5985
-18 8 7 10.3141 0.0075
-18 8 8 11.1527 0.3423
-18 8 9 11.8337 -0.0911
-18 8 10 -4.1620 0.2706
-18 8 11 10.7794 0.7871
-18 8 12 -3.1106 -0.2995
-18 8 13 -4.8405 -0.4446
-18 8 14 18.8803 0.3554
-18 8 15 -11.7519 -0.3541
-18 8 16 4.5166 -0.1757
-18 8 17 -8.4577 -0.2162
-18 8 18 -2.3474 0.3519
-18 8 19 -0.4735 0.2036
-18 8 20 -22.3232 -0.5938
-18 8 21 -8.9502 -0.1513
-18 8 22 -1.6975 -0.5126
-18 8 23 5.2252 0.0837
-18 8 24 6.0314 -0.0675
-18 8 25 0.1063 -0.0180
-18 8 26 6.8288 0.1313
-18 8 27 2.3214 0.3725
-18 8 28 7.7683 -0.4218
-18 8 29 -3.6761 0.2291
-18 8 30 -1.4411 -1.1234
-18 8 31 -0.6335 0.3509
-18 8 32 13.2300 -1.4527
-18 8 33 6.6203 -0.2538
-18 9 1 -4.6909 -0.3061
-18 9 2 34.4724 -0.8524
-18 9 3 15.1839 -0.1788
-18 9 4 34.3374 0.1817
-18 9 5 9.1228 0.3204
-18 9 6 9.4559 0.7006
-18 9 7 -16.6510 0.1940
-18 9 8 19.7424 -0.0852
-18 9 9 11.1960 0.2324
-18 9 10 -1.5232 -0.4536
-18 9 11 -15.0847 -0.1302
-18 9 12 1.2660 0.1982
-18 9 13 -6.1994 -0.4980
-18 9 14 -34.0643 0.4541
-18 9 15 1.5616 0.1248
-18 9 16 0.9409 -0.4051
-18 9 17 -16.8328 0.1633
-18 9 18 -8.4369 0.0313
-18 9 19 -7.8348 -0.4680
-18 9 20 -10.8489 0.8890
-18 9 21 -3.0847 -0.2528
-18 9 22 -7.6141 -0.0356
-18 9 23 -15.8807 -0.0275
-18 9 24 0.6991 -0.0790
-18 9 25 3.8122 0.4974
-18 9 26 11.8362 0.2159
-18 9 27 10.8633 -0.5480
-18 9 28 10.4083 -0.4556
-18 9 29 -9.6611 -0.6803
-18 9 30 12.7296 -0.2709
-18 9 31 1.4983 -1.7489
-18 9 32 -5.4646 1.5725
-18 10 1 10.9221 0.1931
-18 10 2 2.2636 0.0065
-18 10 3 17.9438 0.0694
-18 10 4 3.2548 0.0061
-18 10 5 7.4112 0.1734
-18 10 6 -3.1119 0.5841
-18 10 7 7.0333 -0.0322
-18 10 8 0.7227 -0.2687
-18 10 9 -8.3444 -0.1440
-18 10 10 3.4951 0.0273
-18 10 11 -2.3916 -0.2379
-18 10 12 -12.0293 0.0949
-18 10 13 10.7340 0.7693
-18 10 14 -33.1995 -0.5831
-18 10 15 -8.4582 0.0721
-18 10 16 -21.2441 0.3034
-18 10 17 -19.3256 0.1152
-18 10 18 0.4694 -0.2369
-18 10 19 -14.7738 -0.1121
-18 10 20 21.3186 0.2468
-18 10 21 1.8678 0.5547
-18 10 22 14.4266 0.1661
-18 10 23 -4.2618 0.0098
-18 10 24 -13.5470 0.2129
-18 10 25 -0.8401 0.2493
-18 10 26 0.0176 -0.1153
-18 10 27 5.9427 -0.3121
-18 10 28 -3.7592 -0.4958
-18 10 29 7.1605 -0.0327
-18 10 30 -0.7764 -0.4322
-18 10 31 7.8855 0.2724
-18 10 32 -5.4140 -0.3833
-18 11 1 18.1904 -0.0365
-18 11 2 -3.7629 0.9704
-18 11 3 0.8607 0.3371
-18 11 4 -9.7004 -0.1351
-18 11 5 -20.3223 -0.0115
-18 11 6 -5.9882 -0.4077
-18 11 7 1.9209 -0.4701
-18 11 8 -6.1416 0.0047
-18 11 9 -19.6347 -0.2164
-18 11 10 6.8819 0.3309
-18 11 11 3.8106 0.4973
-18 11 12 1.0038 0.1135
-18 11 13 -9.2348 0.1173
-18 11 14 19.8558 -0.3815
-18 11 15 2.7069 -0.4342
-18 11 16 -15.9215 0.0811
-18 11 17 -4.7403 0.3146
-18 11 18 2.1425 0.1122
-18 11 19 5.8337 0.5158
-18 11 20 3.1995 -0.2558
-18 11 21 10.8099 -0.5864
-18 11 22 4.8218 0.3460
-18 11 23 20.6047 0.0819
-18 11 24 5.6718 0.2950
-18 11 25 3.4176 0.0335
-18 11 26 -11.0892 -0.1672
-18 11 27 -10.1157 0.1404
-18 11 28 -14.4951 0.4848
-18 11 29 1.8765 -0.5593
-18 11 30 -6.0183 0.9972
-18 11 31 -15.2107 1.1012
-18 11 32 10.0632 0.6826
-18 12 1 -1.1056 0.0749
-18 12 2 -5.5065 0.1103
-18 12 3 -6.4344 0.1026
-18 12 4 -7.7052 0.0628
-18 12 5 0.5446 0.2496
-18 12 6 -11.8827 -0.4628
-18 12 7 -2.4029 -0.2490
-18 12 8 -19.8524 0.1534
-18 12 9 4.9861 0.0544
-18 12 10 7.0548 0.0500
-18 12 11 -9.7017 0.0059
-18 12 12 15.2307 -0.2914
-18 12 13 -14.5813 -0.3858
-18 12 14 6.3172 0.0603
-18 12 15 22.9337 -0.2112
-18 12 16 3.3818 -0.1603
-18 12 17 33.3462 -0.1946
-18 12 18 7.6448 0.5239
-18 12 19 18.9274 0.3223
-18 12 20 -4.5986 -0.3959
-18 12 21 0.0909 -0.1995
-18 12 22 -5.1973 -0.4675
-18 12 23 -13.8465 0.2252
-18 12 24 9.4191 0.3086
-18 12 25 3.1271 -0.1278
-18 12 26 -3.4198 0.2369
-18 12 27 -16.5115 0.2983
-18 12 28 0.1268 -0.1022
-18 12 29 -12.1018 1.0613
-18 12 30 13.9418 0.0657
-18 12 31 -0.1579 1.9891
-18 12 32 0.9879 1.4828
-18 13 1 -23.1149 0.1679
-18 13 2 -3.2669 -0.5451
-18 13 3 -11.8895 -0.1742
-18 13 4 -2.7886 0.2584
-18 13 5 9.1752 0.1668
-18 13 6 3.7494 0.0098
-18 13 7 2.0576 0.1159
-18 13 8 9.5189 -0.1697
-18 13 9 9.9462 0.0724
-18 13 10 1.8411 -0.2125
-18 13 11 8.2282 -0.4474
-18 13 12 12.7711 -0.1742
-18 13 13 5.1783 -0.1913
-18 13 14 0.4475 0.1802
-18 13 15 -13.6256 0.3295
-18 13 16 12.0524 -0.2758
-18 13 17 19.8875 0.0160
-18 13 18 9.8567 -0.2362
-18 13 19 3.6863 -0.3907
-18 13 20 6.0693 0.2966
-18 13 21 -9.1284 0.1054
-18 13 22 -5.9516 0.1479
-18 13 23 -26.0307 -0.1680
-18 13 24 -11.7019 0.1967
-18 13 25 -8.6613 0.3840
-18 13 26 1.2278 0.3422
-18 13 27 15.5567 -0.0116
-18 13 28 9.6501 0.0821
-18 13 29 18.9350 0.3584
-18 13 30 -2.7432 0.9084
-18 13 31 26.3576 -0.0710
-18 13 32 -0.7284 1.2697
-18 14 1 2.3699 0.0197
-18 14 2 -1.2720 -0.0598
-18 14 3 5.0702 -0.2624
-18 14 4 9.5987 0.1234
-18 14 5 -10.0607 -0.3403
-18 14 6 12.8822 -0.1230
-18 14 7 3.2022 0.2906
-18 14 8 10.7428 -0.1242
-18 14 9 20.6860 -0.2863
-18 14 10 -19.9756 0.0921
-18 14 11 19.9492 0.0629
-18 14 12 2.1867 0.3804
-18 14 13 14.2668 0.3266
-18 14 14 21.1875 -0.1695
-18 14 15 -9.0503 0.0543
-18 14 16 4.3425 0.3172
-18 14 17 -8.1653 -0.2496
-18 14 18 -7.4252 -0.4278
-18 14 19 -8.0148 -0.3055
-18 14 20 -5.2042 -0.1088
-18 14 21 -0.8415 0.3178
-18 14 22 -23.7612 -0.0350
-18 14 23 4.2305 0.0492
-18 14 24 -9.6212 -0.1039
-18 14 25 -8.9246 0.2028
-18 14 26 5.5989 0.0444
-18 14 27 25.0201 0.2598
-18 14 28 27.3354 -0.1271
-18 14 29 25.1180 0.0027
-18 14 30 6.7809 -0.1676
-18 14 31 -8.6114 -0.5294
-18 14 32 5.3041 -1.3285
-18 15 1 17.1834 -0.2275
-18 15 2 8.8250 0.1484
-18 15 3 16.4077 0.0638
-18 15 4 8.3084 -0.3299
-18 15 5 5.3005 -0.3467
-18 15 6 2.9421 0.0268
-18 15 7 -1.8541 0.0855
-18 15 8 -14.9256 0.1888
-18 15 9 -2.2716 0.0926
-18 15 10 13.4174 0.0139
-18 15 11 -6.5147 0.2906
-18 15 12 -5.7182 0.3578
-18 15 13 -5.8088 -0.0036
-18 15 14 13.1691 -0.1329
-18 15 15 4.7571 -0.0589
-18 15 16 17.9745 0.0198
-18 15 17 -10.6524 0.2275
-18 15 18 -9.3656 -0.1395
-18 15 19 1.8960 0.1964
-18 15 20 -12.7447 -0.4931
-18 15 21 -6.0998 -0.4114
-18 15 22 -1.3451 -0.1676
-18 15 23 9.5276 -0.0436
-18 15 24 16.0231 -0.1289
-18 15 25 4.9838 -0.6518
-18 15 26 14.0220 -0.1619
-18 15 27 0.9214 -1.1933
-18 15 28 4.1009 -0.0145
-18 15 29 -7.2991 -1.5900
-18 15 30 7.8646 -0.5833
-18 15 31 -6.3259 -1.3386
-18 15 32 3.0691 -1.6389
-18 16 1 4.7830 -0.2496
-18 16 2 5.4907 -0.0956
-18 16 3 6.3985 0.0600
-18 16 4 -7.3142 0.0573
-18 16 5 6.7390 0.1188
-18 16 6 -4.0016 0.3581
-18 16 7 -16.1894 0.0217
-18 16 8 -4.2525 0.0917
-18 16 9 -21.9238 0.2213
-18 16 10 22.0348 -0.1261
-18 16 11 13.9920 -0.1116
-18 16 12 -6.4914 -0.2722
-18 16 13 14.8813 -0.2755
-18 16 14 -24.1654 0.2050
-18 16 15 0.6626 -0.0373
-18 16 16 -2.6034 -0.1341
-18 16 17 -5.0169 0.1008
-18 16 18 5.3403 0.5098
-18 16 19 -0.4493 0.1167
-18 16 20 5.6445 -0.0849
-18 16 21 -10.5987 -0.4359
-18 16 22 17.7981 -0.1601
-18 16 23 5.1443 0.0269
-18 16 24 5.1707 -0.2406
-18 16 25 19.3215 0.0646
-18 16 26 9.5376 -0.7995
-18 16 27 -3.9548 -0.2448
-18 16 28 -16.8741 -1.7262
-18 16 29 -25.7586 -0.5479
-18 16 30 -12.9609 -1.9872
-18 16 31 12.9608 -0.2495
-18 16 32 -1.2508 -0.4661
-18 17 1 -7.4010 -0.0569
-18 17 2 13.9410 -0.1999
-18 17 3 -9.9990 0.0806
-18 17 4 -10.8226 0.1866
-18 17 5 -6.5557 0.2237
-18 17 6 -16.1079 0.1147
-18 17 7 -17.5080 -0.1350
-18 17 8 12.7655 -0.3044
-18 17 9 -0.1884 -0.1284
-18 17 10 -14.8343 0.0222
-18 17 11 14.2350 -0.0774
-18 17 12 12.3892 -0.1946
-18 17 13 19.1517 0.0662
-18 17 14 -2.3177 0.2461
-18 17 15 -2.5466 0.0439
-18 17 16 -14.6568 -0.0599
-18 17 17 -8.9687 -0.2237
-18 17 18 7.3558 0.3061
-18 17 19 -4.1285 -0.0460
-18 17 20 5.1789 0.4657
-18 17 21 21.7677 0.4963
-18 17 22 -3.0465 -0.1277
-18 17 23 4.7364 0.1594
-18 17 24 -23.5448 0.0704
-18 17 25 -1.0812 0.3431
-18 17 26 -14.2184 0.6405
-18 17 27 -3.4410 0.2339
-18 17 28 -7.8546 0.8802
-18 17 29 6.4127 -0.1624
-18 17 30 -3.2827 0.4162
-18 17 31 -0.0771 -0.1314
-18 18 1 9.0090 0.4276
-18 18 2 -4.4561 0.1441
-18 18 3 -3.2552 -0.0064
-18 18 4 3.2445 -0.1862
-18 18 5 -7.4070 0.0089
-18 18 6 -16.6144 -0.2208
-18 18 7 10.4062 -0.1464
-18 18 8 -3.6528 -0.2413
-18 18 9 15.5695 -0.2879
-18 18 10 -12.7869 0.2174
-18 18 11 -15.2387 0.2264
-18 18 12 10.0015 0.0014
-18 18 13 -8.4472 0.2416
-18 18 14 0.7188 -0.0947
-18 18 15 14.3999 -0.1965
-18 18 16 -4.2149 0.0933
-18 18 17 5.3333 -0.0114
-18 18 18 1.5378 -0.1314
-18 18 19 5.9464 0.2212
-18 18 20 3.9710 0.3969
-18 18 21 9.2433 0.5071
-18 18 22 4.4456 0.5655
-18 18 23 -13.5778 -0.1861
-18 18 24 6.1260 0.5416
-18 18 25 -27.3631 0.5835
-18 18 26 -11.3622 0.3021
-18 18 27 -12.3183 1.3605
-18 18 28 -7.2193 0.5028
-18 18 29 11.5498 1.7156
-18 18 30 7.9192 1.1173
-18 18 31 -9.7283 1.0843
-18 19 1 1.4539 -0.0470
-18 19 2 -14.0663 0.2322
-18 19 3 -6.8513 -0.0928
-18 19 4 8.0166 -0.3233
-18 19 5 2.1573 0.0001
-18 19 6 0.5670 0.0893
-18 19 7 8.7881 0.0685
-18 19 8 -0.7251 0.3168
-18 19 9 -15.0733 0.3601
-18 19 10 28.7050 -0.0630
-18 19 11 -9.6388 -0.0478
-18 19 12 7.7590 0.1023
-18 19 13 -9.4627 -0.3461
-18 19 14 2.2341 -0.2960
-18 19 15 -2.5409 -0.1428
-18 19 16 6.5305 -0.0983
-18 19 17 8.7362 0.3101
-18 19 18 6.7686 0.0535
-18 19 19 14.3754 0.0219
-18 19 20 20.0755 -0.0446
-18 19 21 -15.2207 -0.1564
-18 19 22 -0.9908 -0.0842
-18 19 23 -5.5736 0.3050
-18 19 24 2.3174 0.0257
-18 19 25 0.1066 0.0531
-18 19 26 4.1874 0.4333
-18 19 27 -5.1185 -0.8080
-18 19 28 6.6179 0.3153
-18 19 29 -18.8316 -0.8782
-18 19 30 -5.3183 0.7659
-18 20 1 -0.7983 -0.3821
-18 20 2 2.8814 -0.1474
-18 20 3 -9.6773 -0.0625
-18 20 4 -0.0443 0.2563
-18 20 5 -11.5464 0.0190
-18 20 6 16.3638 -0.0316
-18 20 7 2.8210 -0.0080
-18 20 8 -14.9448 0.4005
-18 20 9 5.7757 0.2984
-18 20 10 12.8623 -0.0660
-18 20 11 26.7605 -0.2020
-18 20 12 3.1486 -0.0499
-18 20 13 14.0488 0.0424
-18 20 14 16.3271 -0.2787
-18 20 15 -3.6882 0.2095
-18 20 16 -2.1948 -0.0111
-18 20 17 10.0595 0.2204
-18 20 18 10.3132 -0.0442
-18 20 19 15.3805 -0.2117
-18 20 20 15.6273 -0.3166
-18 20 21 12.5640 -0.8946
-18 20 22 8.5718 -0.2974
-18 20 23 2.2642 -0.4603
-18 20 24 -9.9991 -0.3148
-18 20 25 7.7254 -0.4842
-18 20 26 -4.0793 -0.9513
-18 20 27 0.6325 -0.0953
-18 20 28 -3.0913 -1.6952
-18 20 29 -1.4289 -0.3631
-18 21 1 -1.0503 0.2209
-18 21 2 -2.4558 -0.2304
-18 21 3 20.3437 0.1170
-18 21 4 -23.0903 0.5535
-18 21 5 -6.3658 -0.0976
-18 21 6 -2.8899 -0.3360
-18 21 7 -5.0342 0.0667
-18 21 8 4.1749 -0.3274
-18 21 9 11.3505 -0.0887
-18 21 10 0.4770 -0.0793
-18 21 11 15.7041 0.1086
-18 21 12 13.3657 0.0293
-18 21 13 9.1386 0.1835
-18 21 14 2.8838 0.3222
-18 21 15 5.8974 -0.2376
-18 21 16 0.7053 0.2378
-18 21 17 10.3089 -0.2392
-18 21 18 11.1005 -0.1126
-18 21 19 12.8591 0.0206
-18 21 20 -10.4518 -0.2159
-18 21 21 34.2225 -0.0552
-18 21 22 6.0498 -0.5404
-18 21 23 16.3117 -0.2588
-18 21 24 -1.4821 -0.4425
-18 21 25 5.6704 -0.7781
-18 21 26 -4.7386 0.0512
-18 21 27 -7.7386 -0.8891
-18 21 28 -8.6988 0.8616
-18 22 1 2.6294 0.3617
-18 22 2 -7.4959 0.2626
-18 22 3 -5.1488 0.0738
-18 22 4 4.7035 -0.3595
-18 22 5 -2.6284 -0.0320
-18 22 6 -6.7019 -0.0731
-18 22 7 -19.1136 0.0149
-18 22 8 12.2259 0.0299
-18 22 9 6.1221 -0.3505
-18 22 10 -17.3483 0.2811
-18 22 11 -6.1375 0.0807
-18 22 12 3.9603 -0.0862
-18 22 13 3.5779 -0.0911
-18 22 14 -11.3462 -0.1419
-18 22 15 8.2859 -0.0455
-18 22 16 7.6867 -0.3206
-18 22 17 3.9698 -0.1372
-18 22 18 -0.1918 -0.0692
-18 22 19 -3.7110 0.2841
-18 22 20 0.0671 0.3887
-18 22 21 -10.7631 0.4052
-18 22 22 -4.6103 0.3792
-18 22 23 -8.9506 -0.1416
-18 22 24 11.4913 0.0848
-18 22 25 -5.1720 0.2806
-18 22 26 3.6102 -0.1783
-18 22 27 7.7485 0.9140
-18 23 1 -9.0961 -0.1417
-18 23 2 7.9203 0.2603
-18 23 3 -12.1140 0.0981
-18 23 4 -5.4860 -0.4484
-18 23 5 19.4764 -0.2511
-18 23 6 -12.3835 0.6021
-18 23 7 6.5551 -0.1694
-18 23 8 -11.8774 0.0177
-18 23 9 -1.2896 0.1628
-18 23 10 -4.1608 -0.2449
-18 23 11 -13.4717 0.0688
-18 23 12 -6.1894 -0.1661
-18 23 13 -22.8717 -0.3262
-18 23 14 19.8902 -0.3650
-18 23 15 -15.4035 0.1116
-18 23 16 15.8298 0.0233
-18 23 17 -16.5163 -0.0685
-18 23 18 -4.6249 0.2406
-18 23 19 -24.3882 0.1851
-18 23 20 13.1581 -0.0719
-18 23 21 -32.2712 0.5803
-18 23 22 -11.6934 0.0746
-18 23 23 -11.6570 0.5214
-18 23 24 -1.5368 0.3173
-18 23 25 -6.5493 0.3002
-18 23 26 -4.5143 0.3702
-18 23 27 9.4960 -0.1554
-18 24 1 4.8763 -0.3541
-18 24 2 7.7764 -0.1194
-18 24 3 -3.3239 -0.0210
-18 24 4 6.0109 0.2733
-18 24 5 -18.5991 0.2763
-18 24 6 2.9999 0.0235
-18 24 7 0.5450 0.2559
-18 24 8 -1.8522 -0.0010
-18 24 9 -18.9398 -0.1487
-18 24 10 21.4322 -0.0422
-18 24 11 9.1424 -0.2812
-18 24 12 -5.7077 0.2860
-18 24 13 13.0290 -0.0950
-18 24 14 -0.6467 0.2867
-18 24 15 2.6745 0.0938
-18 24 16 -22.8781 0.0903
-18 24 17 -3.3781 0.2111
-18 24 18 -23.8093 -0.1186
-18 24 19 3.5081 -0.0836
-18 24 20 -14.0428 -0.3139
-18 24 21 7.3168 -0.4706
-18 24 22 -5.8016 0.1356
-18 24 23 5.9103 0.0583
-18 24 24 -6.2531 0.0919
-18 24 25 2.7774 0.3955
-18 24 26 2.3278 0.1313
-18 25 1 12.0974 0.1258
-18 25 2 -2.1296 -0.4483
-18 25 3 5.4592 -0.1183
-18 25 4 -5.8542 0.2738
-18 25 5 -14.2411 0.2285
-18 25 6 -8.4645 -0.3662
-18 25 7 -12.3493 -0.0951
-18 25 8 -7.4175 0.2297
-18 25 9 0.0854 0.0140
-18 25 10 -9.6693 0.2907
-18 25 11 19.8842 0.2495
-18 25 12 7.6689 -0.0578
-18 25 13 41.6673 0.3752
-18 25 14 -0.0760 0.3548
-18 25 15 5.9636 0.0019
-18 25 16 -9.2648 0.0985
-18 25 17 -3.2150 -0.2045
-18 25 18 -6.2078 0.1620
-18 25 19 13.0432 -0.4733
-18 25 20 -3.3543 0.1625
-18 25 21 21.1328 -0.2818
-18 25 22 24.0826 -0.0569
-18 25 23 3.2281 0.0820
-18 25 24 -0.8424 -0.3546
-18 25 25 -4.5369 -0.3557
-18 25 26 10.8212 0.5704
-18 26 1 -7.5868 -0.1831
-18 26 2 1.1800 0.1584
-18 26 3 -0.3584 -0.1917
-18 26 4 -9.6635 -0.0071
-18 26 5 -2.2513 0.0179
-18 26 6 -6.2238 -0.1721
-18 26 7 -8.7531 -0.1157
-18 26 8 -5.9116 -0.3839
-18 26 9 6.1060 0.3460
-18 26 10 -5.3989 0.2030
-18 26 11 -4.0269 -0.0089
-18 26 12 26.5516 -0.2480
-18 26 13 6.3576 -0.1832
-18 26 14 5.5512 -0.4250
-18 26 15 4.3313 -0.3076
-18 26 16 13.1102 -0.0836
-18 26 17 -12.5527 0.2699
-18 26 18 24.4650 0.1291
-18 26 19 0.8277 0.2672
-18 26 20 19.2141 0.4331
-18 26 21 6.8979 0.4313
-18 26 22 16.3858 0.1699
-18 26 23 13.2342 0.1637
-18 26 24 -2.0521 0.1051
-18 26 25 -0.6744 0.1236
-18 26 26 0.6200 -1.3218
-18 27 1 4.7382 -0.1382
-18 27 2 -9.7588 0.0603
-18 27 3 2.4619 0.3046
-18 27 4 -2.7884 -0.1646
-18 27 5 1.2823 -0.0095
-18 27 6 -10.8438 0.3465
-18 27 7 -2.4537 0.1708
-18 27 8 4.3705 0.0414
-18 27 9 -1.0524 -0.1266
-18 27 10 18.6637 -0.1594
-18 27 11 6.5427 -0.4425
-18 27 12 26.4934 -0.1771
-18 27 13 -19.0865 -0.1669
-18 27 14 7.9740 -0.5115
-18 27 15 2.8801 -0.1857
-18 27 16 -1.1950 -0.1980
-18 27 17 -2.3324 0.0616
-18 27 18 0.2251 0.0979
-18 27 19 8.7048 0.0664
-18 27 20 4.8573 -0.1263
-18 27 21 3.4626 0.1762
-18 27 22 -17.2897 -0.1342
-18 27 23 -2.7439 -0.3324
-18 27 24 2.3880 0.5857
-18 27 25 9.9570 0.4449
-18 28 1 8.0236 0.1326
-18 28 2 12.7016 0.1021
-18 28 3 -13.6262 0.1845
-18 28 4 9.0644 0.0582
-18 28 5 -8.3118 -0.2210
-18 28 6 -7.9648 0.0300
-18 28 7 -12.4120 0.1205
-18 28 8 -7.9106 0.3710
-18 28 9 -5.3287 0.1472
-18 28 10 4.1864 -0.5689
-18 28 11 23.5430 0.1216
-18 28 12 -10.6865 0.1914
-18 28 13 8.5643 0.0387
-18 28 14 0.4928 0.7505
-18 28 15 0.5202 0.6749
-18 28 16 -9.2103 0.3093
-18 28 17 18.4894 -0.0029
-18 28 18 -10.8985 -0.4688
-18 28 19 -0.1896 -0.1034
-18 28 20 -5.0087 -1.0782
-18 28 21 2.3338 -0.8923
-18 28 22 -5.4590 -0.1604
-18 28 23 -26.0210 -0.8431
-18 28 24 2.0346 0.0510
-18 28 25 -4.1160 -0.8865
-18 29 1 -7.3182 0.3028
-18 29 2 0.2341 0.1576
-18 29 3 7.1735 -0.1570
-18 29 4 -12.6806 0.0691
-18 29 5 -9.1646 -0.0206
-18 29 6 -1.5278 -0.2218
-18 29 7 -8.9202 -0.0318
-18 29 8 -16.0951 -0.0930
-18 29 9 -10.7607 0.0285
-18 29 10 -6.4868 0.3206
-18 29 11 -9.5444 0.0483
-18 29 12 -13.2200 0.2826
-18 29 13 12.0269 0.0066
-18 29 14 7.2847 0.1118
-18 29 15 -7.6520 0.4631
-18 29 16 -5.6913 0.4638
-18 29 17 -0.0703 0.2307
-18 29 18 10.4764 0.2606
-18 29 19 -21.7498 -0.1865
-18 29 20 4.2001 0.5104
-18 29 21 -8.6525 -0.3504
-18 29 22 9.4341 -0.3985
-18 29 23 13.6838 0.7045
-18 29 24 -11.0968 -0.8120
-18 30 1 -10.2588 0.0875
-18 30 2 -12.2678 0.0562
-18 30 3 6.9965 -0.2375
-18 30 4 -8.4310 -0.0237
-18 30 5 -0.0144 0.0243
-18 30 6 -10.5658 0.2409
-18 30 7 11.1819 -0.0401
-18 30 8 -7.5725 -0.0746
-18 30 9 5.8563 -0.2670
-18 30 10 -4.3147 0.4443
-18 30 11 -15.8651 0.5239
-18 30 12 -3.4440 -0.1883
-18 30 13 7.7123 0.0956
-18 30 14 7.6590 -0.3430
-18 30 15 6.8566 -1.1012
-18 30 16 8.0672 -0.2174
-18 30 17 -27.6452 -0.0550
-18 30 18 -21.7460 0.1374
-18 30 19 -3.2803 0.1745
-18 30 20 -16.5227 0.5268
-18 30 21 2.6074 1.4524
-18 30 22 -2.6297 -0.2264
-18 30 23 20.7594 0.6867
-18 30 24 8.4281 0.1946
-18 31 1 6.6380 -0.2376
-18 31 2 3.7908 -0.2605
-18 31 3 -4.1708 0.1201
-18 31 4 15.3275 0.0438
-18 31 5 4.4445 0.0581
-18 31 6 10.8374 -0.1048
-18 31 7 -8.4309 0.0097
-18 31 8 19.4247 0.0047
-18 31 9 1.8289 0.2447
-18 31 10 5.1483 -0.2639
-18 31 11 -0.4256 0.3591
-18 31 12 18.5924 0.3032
-18 31 13 -0.9315 0.0511
-18 31 14 -4.6217 -0.0059
-18 31 15 10.0796 0.2107
-18 31 16 4.4353 -0.3963
-18 31 17 -7.5492 0.2932
-18 31 18 -24.7952 -0.0878
-18 31 19 -11.3723 -0.0661
-18 31 20 3.8274 -0.6489
-18 31 21 -6.4784 -1.0470
-18 31 22 9.6527 0.2769
-18 31 23 -11.0315 -0.8252
-18 32 1 0.7429 0.3095
-18 32 2 13.7894 -0.1264
-18 32 3 1.2140 0.0449
-18 32 4 10.6297 0.0321
-18 32 5 9.5622 0.0107
-18 32 6 7.0998 -0.1961
-18 32 7 4.0915 -0.2896
-18 32 8 -3.0335 0.1991
-18 32 9 -1.8836 0.4136
-18 32 10 -20.4383 0.3469
-18 32 11 3.7494 -0.4065
-18 32 12 19.5696 -0.0752
-18 32 13 0.8601 0.1375
-18 32 14 8.7794 -0.2243
-18 32 15 -8.3892 0.4142
-18 32 16 -13.0212 0.6972
-18 32 17 10.5169 -0.0292
-18 32 20 -1.2484 -0.0426
-18 32 21 10.8203 -1.5255
-18 32 22 -0.8498 -0.8669
-18 33 1 5.1569 0.2125
-18 33 2 2.7400 0.4277
-18 33 3 14.9452 0.1790
-18 33 4 -3.5881 -0.3015
-18 33 5 -1.7807 -0.3153
-18 33 6 -4.6665 0.1196
-18 33 7 -0.8095 -0.0666
-18 33 8 -14.1948 0.1212
-18 33 9 -18.1195 -0.0172
-18 33 10 -16.3275 0.8921
-18 33 11 -2.8049 -0.1015
-18 33 12 -23.1721 -0.7519
-18 33 13 11.7887 -0.4182
-18 33 14 -0.0638 0.2253
-18 33 15 18.5796 -0.5074
-18 33 16 -5.0823 -0.1509
-18 34 1 0.3270 -0.8456
-18 34 2 6.6471 0.0838
-18 34 3 5.7560 0.0260
-18 34 4 -0.8685 -0.1528
-18 34 5 0.2110 -0.1772
-18 34 6 -2.0476 -0.1241
-18 34 7 -10.0203 0.4988
-18 34 8 -16.6656 -0.2377
-18 34 9 -16.5404 0.0738
-18 34 10 12.8984 -0.4444
-18 34 11 1.1076 0.2392
-18 34 12 -11.8845 0.1883
-18 34 13 -14.6446 -0.8429
-18 34 14 15.5500 -0.4862
-18 34 15 -7.8960 0.3635
-18 35 1 7.4676 0.3116
-18 35 2 -3.8322 -0.7596
-18 35 3 -9.2438 -0.3264
-18 35 4 0.2938 -0.1254
-18 35 5 1.2532 -0.0477
-18 35 6 6.5926 0.0522
-18 35 7 -4.0700 -0.1590
-18 35 8 2.2577 0.6455
-18 35 9 1.4175 -0.0689
-18 35 10 3.8860 -0.6579
-18 35 11 -2.8850 -0.3124
-18 35 12 12.5753 0.7635
-18 35 13 10.9364 0.7139
-18 35 14 5.9147 -1.4151
-18 36 1 -0.4409 0.6892
-18 36 2 -5.1758 0.2373
-18 36 3 -7.7035 -0.2740
-18 36 4 -2.6814 0.1763
-18 36 5 4.7597 0.3899
-18 36 6 -20.4168 -0.6185
-18 36 7 2.2110 0.2041
-18 36 8 11.5181 -0.0835
-18 36 9 17.1653 0.5195
-18 36 10 -13.4656 -0.1088
-18 36 11 -16.2057 -0.2302
-18 36 12 5.3218 -0.1835
-18 37 1 -9.5810 -0.5787
-18 37 2 -2.5026 0.4109
-18 37 3 1.6117 0.1363
-18 37 4 11.7830 0.1720
-18 37 5 -14.0174 0.3803
-18 37 6 -2.6353 0.4345
-18 37 7 -16.3088 -0.7104
-18 37 8 -2.4644 -0.4861
-18 37 9 -4.8517 -0.4708
-18 37 10 -2.1405 0.7394
-18 37 11 6.4709 0.4076
-18 37 12 -5.2084 -1.1240
-18 38 1 -4.0683 -0.7126
-18 38 2 8.4765 0.2924
-18 38 3 12.0815 0.4030
-18 38 4 -6.1691 -0.7930
-18 38 5 -7.7185 -0.7221
-18 38 6 -3.2997 0.5317
-18 38 7 16.3010 -0.1211
-18 38 8 -21.7898 -0.8688
-18 38 9 -11.9780 -0.9185
-18 38 10 0.9687 0.3510
-18 38 11 20.5408 0.8571
-18 38 12 0.5127 0.4799
-18 39 1 21.5799 0.8659
-18 39 2 8.1381 -0.1084
-18 39 3 9.7745 0.2322
-18 39 4 -6.7769 0.6461
-18 39 5 -8.0908 -1.5047
-18 39 6 7.6897 -1.5932
-18 39 7 -0.8392 0.5550
-18 39 8 18.6010 0.3175
-18 39 9 -1.8197 0.7013
-18 39 10 17.6464 -0.6836
-18 39 11 -10.0746 0.5884
-18 39 12 6.8137 1.5848
-18 40 4 -3.6778 0.8189
-18 40 5 12.5641 1.2588
-18 40 6 5.2967 -1.3159
-18 40 7 -6.0833 -1.0871
-18 40 8 6.4967 1.4310
-18 40 9 24.6295 1.1524
-17 0 2 10.5954 0.4296
-17 0 4 -27.4788 0.3589
-17 0 6 44.0777 -0.1237
-17 0 8 -19.7488 1.1596
-17 0 10 12.0384 -0.0896
-17 0 12 -20.3058 -0.9761
-17 0 14 -27.7289 -0.6737
-17 0 16 -21.6617 1.6039
-17 0 18 7.1978 0.6108
-17 0 20 -4.2508 0.2186
-17 0 22 11.6710 0.4305
-17 0 24 -0.9965 -0.6955
-17 0 26 -28.1067 -1.0259
-17 0 28 9.7489 0.1415
-17 0 30 22.8700 0.0264
-17 0 32 19.7006 -0.0319
-17 1 1 -6.3122 -0.7277
-17 1 2 -12.9427 1.2192
-17 1 3 -7.4268 0.4078
-17 1 4 -2.3004 -0.1035
-17 1 5 25.8574 1.6349
-17 1 6 6.5021 -0.4981
-17 1 7 10.2553 -1.6327
-17 1 8 23.2057 0.2478
-17 1 9 3.0813 0.0141
-17 1 10 -5.6680 -0.3539
-17 1 11 -9.6740 -0.2752
-17 1 12 -15.7834 -1.4835
-17 1 13 -3.7520 1.1466
-17 1 14 0.0161 0.7873
-17 1 15 -3.2959 -1.0977
-17 1 16 6.3475 0.1411
-17 1 17 -4.8913 0.3639
-17 1 18 6.1206 0.8037
-17 1 19 -8.2056 -1.1860
-17 1 20 -2.5536 -0.5725
-17 1 21 -1.4400 0.7498
-17 1 22 -2.2563 0.4682
-17 1 23 0.4929 0.0348
-17 1 24 1.0373 0.1840
-17 1 25 -1.3370 1.2812
-17 1 26 15.9035 0.8006
-17 1 27 -2.2335 -0.6546
-17 1 28 -4.3591 -0.8120
-17 1 29 11.6484 -0.4903
-17 1 30 2.1562 0.1059
-17 1 31 14.2704 -0.5950
-17 1 32 0.5414 0.2191
-17 1 33 4.5117 1.9689
-17 2 1 15.2241 0.4388
-17 2 2 7.8897 -0.9636
-17 2 3 -4.0158 1.2397
-17 2 4 44.5768 -0.1753
-17 2 5 21.6340 0.6601
-17 2 6 -18.3965 0.7776
-17 2 7 7.6346 -2.0732
-17 2 8 20.7672 -1.0633
-17 2 9 0.3093 0.1870
-17 2 10 -25.2175 -0.0547
-17 2 11 -23.7418 0.1305
-17 2 12 9.3583 0.7837
-17 2 13 -21.4861 0.8158
-17 2 14 19.8898 0.7784
-17 2 15 3.2325 0.3122
-17 2 16 17.4354 -1.2799
-17 2 17 -2.4637 0.0220
-17 2 18 -15.9969 -0.4061
-17 2 19 6.0214 -0.0620
-17 2 20 1.8323 -0.4601
-17 2 21 0.4063 0.2402
-17 2 22 -6.6421 -0.3176
-17 2 23 -0.0902 -0.7528
-17 2 24 -3.4631 0.9004
-17 2 25 -0.7235 -0.1943
-17 2 26 14.1313 0.7234
-17 2 27 22.0333 0.0784
-17 2 28 -2.9823 -0.3085
-17 2 29 6.5461 1.0014
-17 2 30 -1.6669 0.0637
-17 2 31 -7.9847 0.1972
-17 2 32 -1.3654 0.4417
-17 2 33 -10.7026 0.6791
-17 3 1 16.6645 0.9907
-17 3 2 12.6728 -0.3233
-17 3 3 39.9698 -0.7945
-17 3 4 44.1869 -0.1321
-17 3 5 -3.4039 -1.1422
-17 3 6 -0.4082 0.2755
-17 3 7 -4.5934 0.7773
-17 3 8 -14.7481 -0.3166
-17 3 9 -30.1462 0.3077
-17 3 10 -11.1109 0.3809
-17 3 11 -2.7900 0.3929
-17 3 12 -12.2596 1.1560
-17 3 13 14.4216 -0.7110
-17 3 14 -24.8077 -0.8014
-17 3 15 4.1113 0.6086
-17 3 16 -4.3214 0.5398
-17 3 17 1.1605 -0.0612
-17 3 18 -4.5515 -0.4875
-17 3 19 3.7172 0.3192
-17 3 20 10.7169 0.2503
-17 3 21 1.0633 -0.7483
-17 3 22 8.5772 -0.0604
-17 3 23 3.9232 0.0366
-17 3 24 6.7775 0.3261
-17 3 25 6.6953 -0.1311
-17 3 26 -6.7718 -1.1133
-17 3 27 -3.9081 0.2607
-17 3 28 20.7528 0.2823
-17 3 29 -10.2672 0.1617
-17 3 30 -7.8123 0.5812
-17 3 31 -6.0943 0.4635
-17 3 32 -18.4557 0.9783
-17 3 33 -4.0147 -0.7286
-17 4 1 -4.3366 -0.7353
-17 4 2 -2.8993 1.6063
-17 4 3 11.9662 -0.6045
-17 4 4 -3.6158 -0.5376
-17 4 5 -18.6402 0.3422
-17 4 6 25.2593 -0.8580
-17 4 7 5.9961 1.2480
-17 4 8 -27.6515 1.1466
-17 4 9 0.0636 -0.4933
-17 4 10 1.0641 0.2555
-17 4 11 8.3892 0.5314
-17 4 12 -3.6984 -0.2660
-17 4 13 -7.9785 -0.5116
-17 4 14 13.2343 -0.5750
-17 4 15 -12.2860 -0.8092
-17 4 16 -5.3819 0.6065
-17 4 17 14.4080 0.2512
-17 4 18 23.6271 0.1164
-17 4 19 1.2948 -0.0830
-17 4 20 -2.2558 -0.2128
-17 4 21 2.7116 0.0341
-17 4 22 4.3138 0.1025
-17 4 23 -5.4851 1.2119
-17 4 24 4.4139 -0.3516
-17 4 25 12.3970 0.2142
-17 4 26 1.8838 -0.1709
-17 4 27 -8.2618 -0.4650
-17 4 28 -2.8683 0.3245
-17 4 29 -0.9834 -0.4754
-17 4 30 -10.8943 -0.0766
-17 4 31 7.5501 0.9154
-17 4 32 -8.1612 -0.6130
-17 4 33 -0.0398 0.6370
-17 5 1 4.3717 -0.7014
-17 5 2 3.4912 -0.4367
-17 5 3 -1.8919 0.8720
-17 5 4 -49.1028 0.6655
-17 5 5 -1.9822 0.5542
-17 5 6 1.4419 -0.6341
-17 5 7 9.4843 -0.9315
-17 5 8 16.9688 0.6464
-17 5 9 26.0130 0.0028
-17 5 10 9.9074 -0.3177
-17 5 11 2.8614 0.2002
-17 5 12 -5.3798 -0.5510
-17 5 13 -2.0353 0.0706
-17 5 14 -1.8027 0.5727
-17 5 15 38.8490 -0.2839
-17 5 16 7.7199 -0.4201
-17 5 17 17.0561 0.0878
-17 5 18 20.5290 0.2598
-17 5 19 15.2563 -0.3548
-17 5 20 -3.8948 0.3716
-17 5 21 4.0883 0.0925
-17 5 22 -3.5210 0.3596
-17 5 23 -8.7986 -0.0678
-17 5 24 7.2490 0.3814
-17 5 25 -10.0420 -0.2305
-17 5 26 12.0811 0.3578
-17 5 27 12.2748 0.3721
-17 5 28 -11.9091 -0.3177
-17 5 29 -3.7096 0.5560
-17 5 30 15.5935 0.3815
-17 5 31 -10.5258 -0.4107
-17 5 32 17.3601 1.0839
-17 5 33 -0.1011 -0.6433
-17 6 1 -3.5716 0.6035
-17 6 2 20.5076 -1.0358
-17 6 3 1.4644 -0.1771
-17 6 4 5.4129 1.1892
-17 6 5 14.4085 -0.4799
-17 6 6 -1.2851 -0.3383
-17 6 7 -2.8909 -0.5882
-17 6 8 29.0541 -1.1478
-17 6 9 6.9135 0.7190
-17 6 10 11.8301 0.6119
-17 6 11 -17.5821 -0.3595
-17 6 12 8.4108 -0.0986
-17 6 13 1.0059 0.2539
-17 6 14 -2.0167 -0.4710
-17 6 15 -0.1955 0.6156
-17 6 16 28.0995 0.0033
-17 6 17 -2.8899 -0.0430
-17 6 18 -3.2794 0.2335
-17 6 19 0.3981 0.4386
-17 6 20 13.1221 0.2626
-17 6 21 -3.8603 0.4031
-17 6 22 -8.4755 -0.4325
-17 6 23 12.1192 -0.3245
-17 6 24 6.4363 0.1073
-17 6 25 10.8490 -0.0386
-17 6 26 3.3199 0.3113
-17 6 27 18.1725 -0.0097
-17 6 28 9.2783 0.3874
-17 6 29 1.3070 0.4559
-17 6 30 13.4716 0.4652
-17 6 31 -5.8661 0.4256
-17 6 32 -2.0775 0.1049
-17 6 33 4.3656 0.7869
-17 6 34 3.6935 -1.1675
-17 7 1 -2.4200 0.3112
-17 7 2 -3.4868 0.4883
-17 7 3 -3.0133 -0.0654
-17 7 4 24.7591 -1.1503
-17 7 5 21.9740 -0.4619
-17 7 6 18.9310 0.6930
-17 7 7 2.6083 0.7226
-17 7 8 2.2625 -0.2033
-17 7 9 -17.2418 -0.0077
-17 7 10 -1.5023 0.8097
-17 7 11 1.8266 0.0587
-17 7 12 -5.4656 -0.0926
-17 7 13 2.4064 -0.3578
-17 7 14 12.8000 -0.3353
-17 7 15 -33.3647 -0.2299
-17 7 16 -27.6289 0.3897
-17 7 17 6.2315 0.3430
-17 7 18 -21.2728 0.1624
-17 7 19 -1.9882 0.5675
-17 7 20 -1.2839 -0.3940
-17 7 21 2.7208 -0.6698
-17 7 22 -4.9158 0.3832
-17 7 23 17.4539 -0.1920
-17 7 24 -6.2549 -0.2426
-17 7 25 13.3976 0.3779
-17 7 26 8.3421 -0.0179
-17 7 27 4.9476 0.0806
-17 7 28 14.4760 -0.0587
-17 7 29 22.8361 0.0263
-17 7 30 -10.5570 0.1176
-17 7 31 12.4037 0.4883
-17 7 32 -3.4214 -0.5594
-17 7 33 -2.9999 -0.8476
-17 7 34 0.2966 0.5685
-17 8 1 13.2802 -0.3468
-17 8 2 -16.1832 0.7846
-17 8 3 -0.4623 0.3465
-17 8 4 7.5828 -0.7160
-17 8 5 1.0776 -0.1154
-17 8 6 -2.3525 0.6083
-17 8 7 13.9030 0.5587
-17 8 8 -23.7860 0.6776
-17 8 9 5.5295 -0.1745
-17 8 10 -21.7180 -0.5532
-17 8 11 4.0919 0.1535
-17 8 12 0.2732 0.0999
-17 8 13 -25.7483 -0.3308
-17 8 14 -4.7270 0.1797
-17 8 15 -2.0477 -0.1160
-17 8 16 -25.2503 -0.0755
-17 8 17 -9.8764 0.3512
-17 8 18 -1.5362 0.0317
-17 8 19 -2.6723 -0.1399
-17 8 20 -2.5551 -0.8720
-17 8 21 -0.0535 -0.2862
-17 8 22 23.1718 -0.1457
-17 8 23 1.4980 0.2610
-17 8 24 14.7892 0.1037
-17 8 25 -11.9068 0.0142
-17 8 26 9.2722 0.2483
-17 8 27 -13.5834 -0.1514
-17 8 28 -1.8855 0.0387
-17 8 29 7.3268 -0.0772
-17 8 30 -1.3827 -0.3632
-17 8 31 5.1709 0.0352
-17 8 32 12.4036 -1.1663
-17 8 33 -5.9586 -0.6327
-17 8 34 4.3916 -1.1029
-17 9 1 -16.3102 -0.1592
-17 9 2 23.7968 -0.0384
-17 9 3 4.1139 0.0808
-17 9 4 10.0487 1.1605
-17 9 5 5.7737 0.6500
-17 9 6 -19.0535 -0.5858
-17 9 7 -11.2097 -0.4721
-17 9 8 -2.2088 -0.0158
-17 9 9 1.4073 0.0877
-17 9 10 -11.0613 -0.4656
-17 9 11 -14.5678 -0.4547
-17 9 12 -17.1974 0.5374
-17 9 13 -11.0083 0.0056
-17 9 14 -33.3201 0.0076
-17 9 15 -11.0178 0.0698
-17 9 16 45.2125 -0.1806
-17 9 17 -10.3748 -0.1468
-17 9 18 12.6378 -0.0061
-17 9 19 10.7204 -0.7189
-17 9 20 -1.4499 0.3078
-17 9 21 4.6339 0.2753
-17 9 22 12.3540 -0.3820
-17 9 23 -7.3435 -0.0940
-17 9 24 8.0805 0.4551
-17 9 25 8.1507 0.2624
-17 9 26 2.5260 -0.3162
-17 9 27 3.2284 0.1457
-17 9 28 -6.3206 0.2670
-17 9 29 -12.4193 -0.0122
-17 9 30 5.6511 0.2668
-17 9 31 4.1211 -1.4119
-17 9 32 -3.3824 0.3162
-17 9 33 1.0355 -0.4920
-17 9 34 -3.0301 -1.5169
-17 10 1 6.2741 0.1158
-17 10 2 8.0469 -0.4734
-17 10 3 24.8922 -0.0459
-17 10 4 1.3674 0.5725
-17 10 5 1.9016 0.3397
-17 10 6 10.3132 -0.2299
-17 10 7 -6.9918 -0.4805
-17 10 8 7.1989 -0.2652
-17 10 9 -6.8980 0.0684
-17 10 10 -0.0515 0.3405
-17 10 11 0.0153 0.3644
-17 10 12 -23.3906 -0.5021
-17 10 13 10.9559 0.3057
-17 10 14 -5.1451 -0.2017
-17 10 15 -8.2654 -0.1943
-17 10 16 4.8423 0.2977
-17 10 17 12.4534 -0.3715
-17 10 18 16.3663 0.1119
-17 10 19 14.0889 0.0693
-17 10 20 12.0910 0.4089
-17 10 21 14.0992 0.4927
-17 10 22 -14.0518 -0.2163
-17 10 23 5.2074 0.3706
-17 10 24 -29.8561 0.2137
-17 10 25 10.2002 0.0843
-17 10 26 -8.8096 0.1705
-17 10 27 15.5073 -0.2157
-17 10 28 16.5276 -0.2646
-17 10 29 0.1832 -0.1503
-17 10 30 6.5266 -0.3775
-17 10 31 0.0869 0.0902
-17 10 32 -8.6583 -0.2968
-17 10 33 7.4866 0.6330
-17 10 34 -9.2378 -0.7819
-17 11 1 23.0358 0.3371
-17 11 2 -2.2539 0.0047
-17 11 3 3.0462 -0.0377
-17 11 4 12.5041 -0.6632
-17 11 5 -20.6192 -0.4287
-17 11 6 17.7262 0.6360
-17 11 7 4.1990 0.2300
-17 11 8 12.2685 -0.2336
-17 11 9 -4.3457 0.1442
-17 11 10 15.0820 0.0747
-17 11 11 15.8063 0.3018
-17 11 12 12.0391 -0.2200
-17 11 13 15.2264 -0.4291
-17 11 14 21.0249 0.2934
-17 11 15 35.0724 0.0680
-17 11 16 -29.8994 0.0601
-17 11 17 -9.8510 0.5270
-17 11 18 6.2301 -0.0260
-17 11 19 -2.7755 0.4138
-17 11 20 8.2882 0.0776
-17 11 21 7.5197 -0.5229
-17 11 22 -6.0638 0.6442
-17 11 23 -0.3959 0.4750
-17 11 24 3.3456 -0.0878
-17 11 25 -13.1824 0.3096
-17 11 26 0.2872 0.1521
-17 11 27 -6.9812 0.1388
-17 11 28 8.6824 -0.4039
-17 11 29 19.9333 -0.6938
-17 11 30 4.7856 -0.0623
-17 11 31 2.8386 0.3585
-17 11 32 -1.3400 0.7742
-17 11 33 4.8463 -0.4769
-17 11 34 -2.5896 2.4664
-17 12 1 10.0779 0.2292
-17 12 2 4.3774 0.3711
-17 12 3 -3.6138 -0.0328
-17 12 4 -0.4612 -0.3064
-17 12 5 14.3803 0.0355
-17 12 6 -15.2551 -0.0492
-17 12 7 11.0654 -0.0070
-17 12 8 -3.7741 -0.0746
-17 12 9 8.5945 -0.3425
-17 12 10 25.2278 -0.1079
-17 12 11 1.2233 -0.4061
-17 12 12 26.9072 0.2963
-17 12 13 8.9304 0.3980
-17 12 14 -0.4867 -0.1231
-17 12 15 21.4601 0.2274
-17 12 16 4.9750 0.0243
-17 12 17 -0.4979 0.1075
-17 12 18 -3.4974 0.1438
-17 12 19 -15.8746 -0.1291
-17 12 20 0.5453 -0.4486
-17 12 21 -19.2956 -0.1389
-17 12 22 10.6723 0.1736
-17 12 23 -16.7414 -0.0159
-17 12 24 16.9914 0.2435
-17 12 25 6.1291 -0.0855
-17 12 26 7.9527 0.1780
-17 12 27 -0.4247 0.0131
-17 12 28 -6.4222 0.1272
-17 12 29 -3.8925 0.8378
-17 12 30 10.7822 0.1710
-17 12 31 1.2067 1.3418
-17 12 32 14.5832 0.7493
-17 12 33 -14.6533 1.2240
-17 12 34 -2.3849 1.2673
-17 13 1 -12.1676 -0.4109
-17 13 2 7.7592 -0.2172
-17 13 3 10.7629 0.2343
-17 13 4 -17.1335 0.4586
-17 13 5 15.4060 0.0765
-17 13 6 -2.5907 -0.5730
-17 13 7 -0.9330 -0.5838
-17 13 8 8.5686 0.0847
-17 13 9 2.9535 -0.1733
-17 13 10 4.1139 -0.2043
-17 13 11 -1.6284 0.1186
-17 13 12 5.9169 0.3999
-17 13 13 -12.3651 0.2556
-17 13 14 -4.4789 -0.0980
-17 13 15 -38.6694 -0.3144
-17 13 16 2.2727 -0.2140
-17 13 17 26.5001 -0.3490
-17 13 18 -3.1465 -0.1188
-17 13 19 3.3010 -0.1696
-17 13 20 -6.6410 0.1860
-17 13 21 -9.7541 -0.0951
-17 13 22 -9.2518 -0.0194
-17 13 23 0.0229 -0.2589
-17 13 24 -4.1656 0.2304
-17 13 25 9.0314 0.3338
-17 13 26 3.7210 -0.3992
-17 13 27 10.5520 -0.0236
-17 13 28 2.7614 0.1658
-17 13 29 -8.8261 0.3187
-17 13 30 -14.2183 1.3267
-17 13 31 -1.9211 0.4608
-17 13 32 -1.2710 1.4178
-17 13 33 -8.0763 0.8309
-17 14 1 -4.0938 -0.4123
-17 14 2 2.9309 -0.3090
-17 14 3 -4.1470 0.0728
-17 14 4 6.1022 0.2188
-17 14 5 -16.5243 -0.1231
-17 14 6 3.2666 -0.2549
-17 14 7 5.2373 0.2162
-17 14 8 -8.0307 0.2708
-17 14 9 15.5260 0.1510
-17 14 10 -17.6342 0.1796
-17 14 11 -7.7751 0.4976
-17 14 12 4.4277 -0.0908
-17 14 13 -11.7091 -0.3884
-17 14 14 -1.5007 -0.2599
-17 14 15 -6.2807 -0.2022
-17 14 16 -19.0158 -0.3273
-17 14 17 6.0707 -0.2588
-17 14 18 -3.7718 -0.1533
-17 14 19 6.2870 0.1869
-17 14 20 -7.7002 0.1235
-17 14 21 3.5756 0.2524
-17 14 22 -20.8565 -0.3595
-17 14 23 -0.4440 0.1064
-17 14 24 0.0893 0.1505
-17 14 25 -3.2034 0.0454
-17 14 26 -3.7720 0.2790
-17 14 27 11.8128 -0.0933
-17 14 28 2.6437 -0.1195
-17 14 29 7.4892 -0.2872
-17 14 30 -10.0223 -0.1079
-17 14 31 -15.2894 0.1641
-17 14 32 -24.1176 -0.8085
-17 14 33 3.8399 0.1923
-17 15 1 11.4241 0.1169
-17 15 2 0.8664 0.1179
-17 15 3 -11.1663 -0.0453
-17 15 4 11.1205 -0.3954
-17 15 5 -4.1561 0.0566
-17 15 6 7.6187 0.5189
-17 15 7 -7.3682 0.5405
-17 15 8 -14.0667 0.0734
-17 15 9 -0.2258 0.0574
-17 15 10 -3.4728 0.2448
-17 15 11 4.3128 -0.0034
-17 15 12 -12.0131 -0.2903
-17 15 13 2.0603 -0.1892
-17 15 14 8.2650 0.0391
-17 15 15 17.7001 0.3102
-17 15 16 26.8633 0.0715
-17 15 17 -13.1005 0.3364
-17 15 18 -7.2553 -0.0149
-17 15 19 3.2275 -0.0836
-17 15 20 -9.4198 -0.3350
-17 15 21 -3.9350 -0.2001
-17 15 22 -0.4615 0.1102
-17 15 23 1.1947 -0.1199
-17 15 24 -3.4865 -0.2308
-17 15 25 -5.9093 -0.3593
-17 15 26 3.1747 0.0528
-17 15 27 -2.7660 -0.1788
-17 15 28 0.6361 -0.2044
-17 15 29 -3.0191 -0.0253
-17 15 30 14.7878 -0.6117
-17 15 31 -0.7342 -0.7268
-17 15 32 3.7542 -1.1502
-17 15 33 -2.0709 -1.5953
-17 16 1 8.3534 0.2696
-17 16 2 -10.7293 0.4637
-17 16 3 3.6632 -0.1644
-17 16 4 -5.3290 -0.0646
-17 16 5 4.1218 0.2170
-17 16 6 -1.5838 0.2785
-17 16 7 -4.9917 -0.0950
-17 16 8 -0.5360 -0.3099
-17 16 9 -2.1335 -0.1545
-17 16 10 6.6097 -0.0378
-17 16 11 22.0601 -0.3115
-17 16 12 -10.8162 -0.0255
-17 16 13 -0.5171 0.2793
-17 16 14 3.6908 0.3311
-17 16 15 -2.7304 0.0509
-17 16 16 14.7400 0.5274
-17 16 17 2.5171 0.2853
-17 16 18 3.6601 0.1648
-17 16 19 -2.6501 -0.0357
-17 16 20 9.3405 -0.3228
-17 16 21 -17.1421 -0.1554
-17 16 22 15.5876 0.0234
-17 16 23 3.8231 0.0190
-17 16 24 4.4833 -0.1254
-17 16 25 -2.5283 -0.2470
-17 16 26 15.5006 -0.4375
-17 16 27 -10.3522 -0.2788
-17 16 28 -2.2670 -0.4978
-17 16 29 -1.7303 -0.3469
-17 16 30 -5.4386 -0.6895
-17 16 31 23.0889 -0.6987
-17 16 32 20.1550 -0.1782
-17 17 1 -8.2363 0.0427
-17 17 2 0.9333 0.0253
-17 17 3 5.7791 -0.0647
-17 17 4 -13.5237 0.1367
-17 17 5 -6.5367 -0.0855
-17 17 6 -16.6387 -0.3360
-17 17 7 -16.8929 -0.2641
-17 17 8 26.6195 -0.2015
-17 17 9 -2.8902 0.1642
-17 17 10 9.6028 0.1285
-17 17 11 4.6042 -0.1318
-17 17 12 13.5051 0.2736
-17 17 13 5.4672 0.0291
-17 17 14 3.6974 -0.1001
-17 17 15 -15.8205 -0.2266
-17 17 16 -12.4092 -0.1846
-17 17 17 -11.9096 -0.0085
-17 17 18 13.2006 0.1600
-17 17 19 -3.1660 0.2303
-17 17 20 3.8456 0.2689
-17 17 21 16.0310 0.2498
-17 17 22 -11.1820 -0.2446
-17 17 23 -1.6612 0.2347
-17 17 24 -15.9761 0.1427
-17 17 25 14.6827 0.3205
-17 17 26 -5.0370 0.2438
-17 17 27 11.2593 -0.3523
-17 17 28 2.1706 0.3296
-17 17 29 8.8137 -1.1406
-17 17 30 4.3016 -0.1578
-17 17 31 -3.2650 -0.4140
-17 18 1 -1.3589 0.0610
-17 18 2 11.6031 -0.3804
-17 18 3 4.8507 -0.0929
-17 18 4 2.4668 -0.0931
-17 18 5 -1.7987 -0.2714
-17 18 6 -10.2042 -0.1584
-17 18 7 0.7204 0.0907
-17 18 8 1.6751 0.3256
-17 18 9 0.8204 -0.0043
-17 18 10 -8.5819 0.1569
-17 18 11 -6.7258 0.0997
-17 18 12 2.4322 -0.2247
-17 18 13 22.8222 -0.1042
-17 18 14 -11.8316 -0.1617
-17 18 15 14.5780 -0.0779
-17 18 16 -4.6943 -0.1383
-17 18 17 1.9759 -0.1985
-17 18 18 -5.4551 0.2703
-17 18 19 12.0614 0.2106
-17 18 20 -12.2073 0.2115
-17 18 21 15.3616 0.0312
-17 18 22 3.5764 0.1294
-17 18 23 -17.9428 -0.2895
-17 18 24 -0.2499 0.1722
-17 18 25 -8.4604 0.4681
-17 18 26 -8.3473 0.0325
-17 18 27 4.9505 0.7342
-17 18 28 7.7054 -0.4108
-17 18 29 3.5524 0.8745
-17 18 30 9.9222 0.0911
-17 19 1 1.7228 -0.0604
-17 19 2 3.9149 -0.1419
-17 19 3 0.3328 -0.0237
-17 19 4 9.9539 0.0583
-17 19 5 8.4634 0.0437
-17 19 6 7.4219 0.3030
-17 19 7 14.2876 0.2549
-17 19 8 -17.4682 0.0991
-17 19 9 -7.5130 0.1543
-17 19 10 5.2050 -0.5178
-17 19 11 -4.3537 -0.1774
-17 19 12 7.1382 -0.1504
-17 19 13 1.6056 -0.2674
-17 19 14 1.9511 0.1004
-17 19 15 12.3147 0.2495
-17 19 16 7.3123 0.2659
-17 19 17 17.1146 0.1121
-17 19 18 10.9542 0.0505
-17 19 19 5.6466 -0.2532
-17 19 20 15.4672 0.0683
-17 19 21 -19.2362 -0.1327
-17 19 22 2.3439 -0.2513
-17 19 23 4.3427 0.1518
-17 19 24 12.7795 -0.1925
-17 19 25 -0.4861 0.1068
-17 19 26 9.2022 0.2696
-17 19 27 -3.8056 -0.1578
-17 19 28 -1.5979 0.6362
-17 19 29 -4.1452 0.3151
-17 20 1 15.3081 -0.2921
-17 20 2 2.6244 0.1402
-17 20 3 -14.5371 0.1231
-17 20 4 2.2908 -0.0028
-17 20 5 -11.3275 0.3256
-17 20 6 4.1090 0.0027
-17 20 7 5.0182 -0.1738
-17 20 8 -16.9521 -0.0101
-17 20 9 0.3935 0.1464
-17 20 10 26.9688 -0.1392
-17 20 11 17.1874 -0.0428
-17 20 12 10.7576 0.1675
-17 20 13 3.3558 0.1952
-17 20 14 13.2086 -0.3023
-17 20 15 5.2049 0.0332
-17 20 16 1.9361 0.0342
-17 20 17 2.5023 0.1066
-17 20 18 27.3336 -0.3932
-17 20 19 4.7572 -0.3536
-17 20 20 22.2499 -0.1781
-17 20 21 4.1336 -0.1369
-17 20 22 -10.9286 0.0272
-17 20 23 5.2146 -0.1322
-17 20 24 -6.1633 0.2251
-17 20 25 7.2261 -0.3096
-17 20 26 2.5508 -0.2704
-17 20 27 -1.2541 0.4119
-17 20 28 -12.0384 -0.4968
-17 20 29 -6.3540 0.2653
-17 21 1 6.7836 0.2946
-17 21 2 -6.6805 0.0216
-17 21 3 4.8671 -0.0388
-17 21 4 -19.8566 -0.0177
-17 21 5 -11.2300 -0.3118
-17 21 6 -11.9862 -0.1398
-17 21 7 -7.3903 -0.0566
-17 21 8 13.2845 -0.0225
-17 21 9 25.6527 -0.0191
-17 21 10 11.6943 0.2614
-17 21 11 28.2137 0.2208
-17 21 12 17.6489 0.2517
-17 21 13 -0.6267 -0.0588
-17 21 14 10.4848 0.0613
-17 21 15 -9.9600 -0.3955
-17 21 16 1.7813 -0.2520
-17 21 17 6.9090 -0.0516
-17 21 18 -7.1805 -0.0837
-17 21 19 15.7827 0.0948
-17 21 20 -10.8161 -0.2550
-17 21 21 25.2727 -0.1791
-17 21 22 4.2808 0.0839
-17 21 23 -7.5746 0.0623
-17 21 24 -8.8138 -0.1935
-17 21 25 -13.0173 -0.4725
-17 21 26 -10.0153 -0.1132
-17 21 27 -21.0792 -0.8139
-17 21 28 -3.3093 0.0637
-17 22 1 -15.3487 0.2534
-17 22 2 -11.0499 0.0207
-17 22 3 -2.4935 -0.1533
-17 22 4 1.4066 -0.2127
-17 22 5 -3.1227 -0.1426
-17 22 6 4.7870 -0.1002
-17 22 7 -17.8419 0.3779
-17 22 8 31.2863 0.2217
-17 22 9 16.3823 -0.2345
-17 22 10 2.2278 0.1278
-17 22 11 -2.9510 0.1212
-17 22 12 14.5654 -0.3728
-17 22 13 5.3835 -0.0881
-17 22 14 -19.6022 0.1831
-17 22 15 -1.0843 0.1916
-17 22 16 -9.8941 -0.1409
-17 22 17 6.4086 -0.0026
-17 22 18 -13.4628 0.3254
-17 22 19 -10.6195 0.3105
-17 22 20 -0.8899 0.2699
-17 22 21 -13.0812 -0.1548
-17 22 22 7.4851 0.1008
-17 22 23 -5.6176 -0.1750
-17 22 24 -0.9894 -0.1354
-17 22 25 -6.2325 -0.0331
-17 22 26 -13.7455 -0.3067
-17 22 27 0.9448 -0.0867
-17 22 28 -4.9426 -0.3806
-17 23 1 -11.0237 -0.3533
-17 23 2 -5.1566 -0.1312
-17 23 3 3.4529 0.0994
-17 23 4 -5.4911 -0.0168
-17 23 5 12.1289 0.0349
-17 23 6 2.0312 0.2832
-17 23 7 5.9372 -0.2051
-17 23 8 -13.2482 -0.1630
-17 23 9 -8.4189 -0.0190
-17 23 10 -13.6052 -0.0966
-17 23 11 -16.2850 0.0837
-17 23 12 -19.9239 -0.2114
-17 23 13 -12.4341 0.0101
-17 23 14 -1.4110 0.1212
-17 23 15 -9.6209 0.2202
-17 23 16 4.2355 0.3328
-17 23 17 -16.3425 -0.1307
-17 23 18 6.5345 0.0058
-17 23 19 -8.9765 0.1672
-17 23 20 8.1157 0.2141
-17 23 21 -8.2308 0.6512
-17 23 22 -14.7268 -0.1898
-17 23 23 12.5655 0.1937
-17 23 24 -0.3402 0.1789
-17 23 25 2.2182 0.1989
-17 23 26 -0.4079 0.4380
-17 23 27 14.4509 0.2256
-17 23 28 -4.3445 0.8629
-17 24 1 11.8955 -0.3238
-17 24 2 14.5903 0.1774
-17 24 3 -10.1802 0.1834
-17 24 4 1.2677 0.2624
-17 24 5 -11.6125 0.1906
-17 24 6 -18.9431 0.0956
-17 24 7 10.5021 -0.2983
-17 24 8 -26.5300 -0.2408
-17 24 9 -17.5301 -0.0671
-17 24 10 -7.5071 0.0908
-17 24 11 -0.2032 -0.1616
-17 24 12 -23.9550 0.2680
-17 24 13 -10.8845 0.0418
-17 24 14 2.6291 -0.4069
-17 24 15 -2.0322 -0.1574
-17 24 16 -6.7091 -0.2243
-17 24 17 1.0216 0.1285
-17 24 18 -2.9001 -0.4770
-17 24 19 21.6149 0.0600
-17 24 20 3.9540 0.0232
-17 24 21 6.4506 0.1314
-17 24 22 0.5614 0.4364
-17 24 23 -2.0574 0.0650
-17 24 24 2.7872 0.0237
-17 24 25 6.9405 0.3873
-17 24 26 9.2112 0.1576
-17 24 27 1.0805 0.6155
-17 25 1 7.4024 0.4892
-17 25 2 9.9578 -0.0113
-17 25 3 -6.0994 0.1317
-17 25 4 -13.0346 0.0337
-17 25 5 -11.7447 0.0597
-17 25 6 -17.8491 -0.2250
-17 25 7 -18.8912 0.1551
-17 25 8 3.2095 0.3249
-17 25 9 -4.1193 0.3154
-17 25 10 12.2977 -0.0066
-17 25 11 9.4494 -0.1504
-17 25 12 28.5487 -0.1010
-17 25 13 15.9332 -0.0269
-17 25 14 12.6874 -0.1949
-17 25 15 3.4042 -0.4083
-17 25 16 2.2515 -0.0494
-17 25 17 5.1367 -0.1973
-17 25 18 4.2470 0.3694
-17 25 19 5.0557 -0.3584
-17 25 20 6.6379 -0.3613
-17 25 21 0.0815 -0.4071
-17 25 22 14.2237 -0.2223
-17 25 23 -21.1034 -0.0254
-17 25 24 -12.9090 -0.6719
-17 25 25 -9.5800 -0.4471
-17 25 26 7.0835 0.0067
-17 25 27 -5.5820 -0.6609
-17 26 1 -0.9519 0.1976
-17 26 2 -10.8597 0.1307
-17 26 3 4.1013 -0.2782
-17 26 4 -4.0924 -0.0267
-17 26 5 -13.8658 -0.1047
-17 26 6 13.0191 -0.2988
-17 26 7 -17.8015 0.0283
-17 26 8 13.5920 0.0714
-17 26 9 8.4892 0.0826
-17 26 10 6.0655 0.0734
-17 26 11 25.5328 -0.3169
-17 26 12 22.9255 -0.0954
-17 26 13 39.9365 -0.2784
-17 26 14 3.7846 0.4560
-17 26 15 12.0217 0.1782
-17 26 16 12.9346 0.2799
-17 26 17 -4.6914 0.3440
-17 26 18 9.9329 0.2739
-17 26 19 -3.9586 0.0122
-17 26 20 -4.9116 -0.4252
-17 26 21 6.3416 -0.4438
-17 26 22 0.9987 -0.4226
-17 26 23 -0.2190 -0.3906
-17 26 24 -9.8289 0.2215
-17 26 25 -22.1065 -0.1140
-17 26 26 -6.3317 -1.0216
-17 26 27 -9.9447 -0.8831
-17 27 1 3.6850 -0.2575
-17 27 2 -16.1312 0.1187
-17 27 3 -4.1876 0.0539
-17 27 4 3.6368 -0.1754
-17 27 5 -2.0727 0.0246
-17 27 6 -8.5604 0.1200
-17 27 7 13.1216 -0.1490
-17 27 8 -11.1206 -0.2181
-17 27 9 13.5481 -0.3946
-17 27 10 8.5046 -0.0381
-17 27 11 13.6698 0.1210
-17 27 12 20.2828 -0.1448
-17 27 13 -1.1923 0.1986
-17 27 14 8.1420 -0.2132
-17 27 15 1.1048 0.3450
-17 27 16 -12.6974 -0.0631
-17 27 17 -6.3886 -0.0929
-17 27 18 -9.8792 -0.0253
-17 27 19 1.2250 -0.2861
-17 27 20 3.0461 0.4374
-17 27 21 9.3833 0.2600
-17 27 22 -9.4337 0.2283
-17 27 23 16.6628 0.4148
-17 27 24 4.3132 1.1037
-17 27 25 17.6161 1.0893
-17 27 26 -12.9875 -0.1191
-17 28 1 -5.0787 -0.1121
-17 28 2 13.7455 -0.1649
-17 28 3 -14.3248 0.2647
-17 28 4 -11.5596 -0.2545
-17 28 5 2.2916 -0.1651
-17 28 6 -23.5744 0.1234
-17 28 7 -7.5916 0.2522
-17 28 8 -11.4075 0.0733
-17 28 9 -5.5687 0.2781
-17 28 10 18.1476 -0.1388
-17 28 11 4.4670 0.4077
-17 28 12 4.1877 0.2986
-17 28 13 -2.5678 -0.0814
-17 28 14 1.6681 -0.0275
-17 28 15 -6.7269 -0.2176
-17 28 16 -17.4471 -0.1248
-17 28 17 -1.5388 -0.3308
-17 28 18 -12.1997 -0.7564
-17 28 19 6.3494 0.0661
-17 28 20 1.5840 -0.1603
-17 28 21 7.2901 0.3938
-17 28 22 0.1664 0.7704
-17 28 23 -13.4346 0.3663
-17 28 24 8.1071 0.4947
-17 28 25 9.9038 -0.5874
-17 28 26 8.1309 1.1924
-17 29 1 0.5334 0.3193
-17 29 2 1.8364 -0.1654
-17 29 3 13.5211 -0.2938
-17 29 4 -7.5915 0.2884
-17 29 5 -18.8502 -0.2274
-17 29 6 5.2911 -0.0941
-17 29 7 -28.1441 0.2324
-17 29 8 0.3848 0.3362
-17 29 9 -8.5121 0.3222
-17 29 10 3.6505 0.2022
-17 29 11 4.3867 -0.1368
-17 29 12 -3.3941 0.0803
-17 29 13 5.5065 -0.1547
-17 29 14 -1.3530 -0.1243
-17 29 15 -10.5358 0.4433
-17 29 16 -0.4514 0.3001
-17 29 17 -4.9712 0.6448
-17 29 18 20.0763 0.2895
-17 29 19 -9.1078 -0.0087
-17 29 20 14.0329 0.0665
-17 29 21 -16.9249 -0.4421
-17 29 22 5.2617 -0.5499
-17 29 23 -12.3642 -0.1752
-17 29 24 -13.6231 -1.6333
-17 29 25 -12.8073 -1.0441
-17 30 1 -2.3413 -0.0781
-17 30 2 -7.1301 0.1355
-17 30 3 7.6241 -0.3261
-17 30 4 6.5399 0.1345
-17 30 5 -1.2625 0.3745
-17 30 6 -8.1557 -0.0069
-17 30 7 6.3030 0.0247
-17 30 8 -11.3063 0.0846
-17 30 9 8.2757 -0.0132
-17 30 10 -12.5784 0.0382
-17 30 11 3.9189 0.0833
-17 30 12 2.4987 -0.4644
-17 30 13 5.7227 -0.0116
-17 30 14 6.6245 0.2367
-17 30 15 -3.2152 -0.2421
-17 30 16 7.1333 0.4427
-17 30 17 -10.0959 0.2225
-17 30 18 -14.3335 0.7564
-17 30 19 -4.1571 0.1897
-17 30 20 -16.9852 -0.1475
-17 30 21 5.4199 0.2893
-17 30 22 -14.2895 -0.9855
-17 30 23 11.4111 -0.7678
-17 30 24 -4.7306 -0.3987
-17 30 25 -20.8196 -0.2818
-17 31 1 -4.4202 -0.3929
-17 31 2 6.5281 -0.0580
-17 31 3 -14.1308 0.2258
-17 31 4 2.7519 -0.3325
-17 31 5 4.4218 0.0120
-17 31 6 -4.2585 0.1528
-17 31 7 -1.7701 -0.1583
-17 31 8 6.7937 -0.2469
-17 31 9 -8.1687 -0.0376
-17 31 10 1.1532 0.0962
-17 31 11 -6.3038 0.0161
-17 31 12 5.7356 0.2999
-17 31 13 14.3264 0.0285
-17 31 14 -6.8572 0.4120
-17 31 15 17.4388 -0.1922
-17 31 16 -4.5135 -0.5143
-17 31 17 -5.0088 -0.3833
-17 31 18 -30.1513 -0.6214
-17 31 19 -26.6624 -0.1798
-17 31 20 -12.7924 -0.2115
-17 31 21 -3.1286 -0.7854
-17 31 22 7.8739 0.5836
-17 31 23 8.6849 0.1430
-17 31 24 7.2234 1.1322
-17 31 25 4.7313 1.5748
-17 32 1 3.4904 0.1227
-17 32 2 -1.3200 0.0714
-17 32 3 4.4256 -0.0338
-17 32 4 -12.2029 -0.0432
-17 32 5 2.8785 -0.4866
-17 32 6 -5.2136 0.0087
-17 32 7 2.2386 -0.1859
-17 32 8 2.3857 -0.0843
-17 32 9 -1.2724 -0.0796
-17 32 10 -9.2702 0.2501
-17 32 11 -1.6320 -0.1662
-17 32 12 14.3896 -0.1142
-17 32 13 -0.3734 0.3783
-17 32 14 12.1993 -0.6545
-17 32 15 -6.8000 0.1161
-17 32 16 -9.2246 0.0042
-17 32 19 5.1501 0.0022
-17 32 20 4.2475 0.0507
-17 32 21 -3.6541 -0.5423
-17 32 22 15.5829 -0.6761
-17 32 23 -4.3958 1.0908
-17 32 24 5.4588 -0.1873
-17 33 1 8.7926 0.4748
-17 33 2 2.8892 0.0352
-17 33 3 4.8644 0.1072
-17 33 4 10.0995 0.0549
-17 33 5 -10.7721 0.0793
-17 33 6 11.0020 -0.0963
-17 33 7 -2.3362 -0.0392
-17 33 8 -7.8107 0.2045
-17 33 9 -6.2672 0.1975
-17 33 10 -5.5879 0.0790
-17 33 11 -3.3447 0.3238
-17 33 12 0.1851 -0.3383
-17 33 13 1.0541 -0.3136
-17 33 14 7.9727 -0.2626
-17 33 15 14.2755 -0.1881
-17 33 20 18.5520 0.1336
-17 33 21 12.6275 0.4827
-17 33 22 -6.0780 0.5245
-17 33 23 -1.7182 -1.6057
-17 34 1 -4.5558 -0.0761
-17 34 2 10.5862 -0.0386
-17 34 3 3.3282 0.1013
-17 34 4 2.7573 0.2878
-17 34 5 12.1617 0.3197
-17 34 6 4.9324 -0.0586
-17 34 7 -1.2956 0.2220
-17 34 8 -23.0998 0.0290
-17 34 9 -19.5907 0.5332
-17 34 10 5.2807 -0.0535
-17 34 11 3.2934 0.2730
-17 34 12 -11.4610 0.6426
-17 34 13 -3.7024 -0.6030
-17 34 14 9.4291 0.0800
-17 34 22 -6.1888 0.5219
-17 35 1 -3.4466 0.1234
-17 35 2 -10.0705 0.0411
-17 35 3 -2.3891 -0.0185
-17 35 4 0.2379 -0.0274
-17 35 5 7.8193 -0.2793
-17 35 6 -2.0828 -0.0008
-17 35 7 -10.4083 -0.0224
-17 35 8 -5.9418 0.6388
-17 35 9 -8.0979 0.0001
-17 35 10 -15.8287 0.2293
-17 35 11 9.3007 -0.2564
-17 35 12 1.0834 0.1005
-17 35 13 20.9783 0.3042
-17 36 1 4.4902 0.3840
-17 36 2 -7.9504 0.0615
-17 36 3 -2.7808 0.1289
-17 36 4 3.2127 -0.5665
-17 36 5 -0.1395 -0.2038
-17 36 6 -20.9068 -0.5932
-17 36 7 -11.8024 0.0102
-17 36 8 15.6306 0.2879
-17 36 9 13.3756 -0.0831
-17 36 10 -8.0775 0.2202
-17 36 11 -22.7167 -0.3888
-17 36 12 16.9643 -0.5173
-17 36 13 9.9829 -0.2757
-17 37 1 2.4733 -0.3525
-17 37 2 15.5708 -0.0011
-17 37 3 2.2001 -0.5159
-17 37 4 8.0786 -0.2581
-17 37 5 -20.0676 -0.0993
-17 37 6 -2.7219 0.4785
-17 37 7 -1.6402 -0.2353
-17 37 8 0.9275 -0.8890
-17 37 9 3.7778 0.1464
-17 37 10 18.7008 -0.2781
-17 37 11 0.4275 0.4825
-17 37 12 -5.4065 -0.7818
-17 37 13 -11.2970 -0.3110
-17 38 1 -3.5490 -0.8770
-17 38 2 2.7538 0.0756
-17 38 3 12.5558 -0.0593
-17 38 4 -21.0022 -0.7086
-17 38 5 -7.6771 0.0463
-17 38 6 -3.6274 0.3323
-17 38 7 27.9347 0.5621
-17 38 8 -15.8284 -0.5095
-17 38 9 -7.2556 -0.4999
-17 38 10 0.6953 0.3086
-17 38 11 30.1357 0.4763
-17 38 12 -6.7998 0.7109
-17 38 13 -0.6431 0.1743
-17 39 1 8.8568 0.5003
-17 39 2 -5.0099 -0.5606
-17 39 3 -13.3586 0.2441
-17 39 4 -3.2287 0.9730
-17 39 5 -8.5694 -0.6069
-17 39 6 16.9911 -0.9780
-17 39 7 -8.1421 -0.1283
-17 39 8 16.4879 1.1700
-17 39 9 0.3383 0.1628
-17 39 10 0.1684 -0.1295
-17 39 11 -14.5091 0.2550
-17 39 12 7.8007 1.4379
-17 39 13 8.5725 1.0080
-17 40 1 8.0852 0.9604
-17 40 2 0.4818 0.3009
-17 40 3 -3.9363 -1.0225
-17 40 4 0.3492 0.8525
-17 40 5 17.4725 0.7762
-17 40 6 10.0459 -0.9132
-17 40 7 -13.9291 -1.2775
-17 40 8 4.4734 0.4028
-17 40 9 16.4860 0.9986
-17 40 10 2.4124 0.6387
-17 40 11 -13.8938 -0.2214
-17 40 12 -0.6127 -0.2284
-17 40 13 1.4041 1.3037
-17 41 1 -10.4019 0.1704
-17 41 2 1.9134 1.4097
-17 41 3 5.3131 0.4155
-17 41 4 1.8862 -1.4999
-17 41 5 9.6396 -0.1379
-17 41 6 -13.6812 1.2741
-17 41 8 -10.8477 -1.9518
-17 41 9 1.6967 0.4653
-17 41 10 -10.2890 1.1875
-16 0 2 7.8811 0.1901
-16 0 4 -27.1200 -0.8789
-16 0 6 23.1697 0.7976
-16 0 8 -2.0795 -1.4447
-16 0 10 0.3191 0.2385
-16 0 12 7.1451 -0.2453
-16 0 14 9.1494 0.6042
-16 0 16 -21.4440 1.2151
-16 0 18 19.3475 0.2654
-16 0 20 9.3778 -1.3690
-16 0 22 13.9483 -0.3264
-16 0 24 8.1045 -0.9597
-16 0 26 -10.7751 0.2333
-16 0 28 21.4344 0.1125
-16 0 30 15.3492 0.3526
-16 0 32 -3.1690 -0.3665
-16 0 34 3.7696 0.8137
-16 1 1 -5.4732 3.1619
-16 1 2 -5.7775 0.1724
-16 1 3 -11.7355 -1.0492
-16 1 4 49.2024 -2.5823
-16 1 5 24.2531 -1.1431
-16 1 6 19.7107 0.1720
-16 1 7 0.2041 -1.2594
-16 1 8 39.2860 -0.3055
-16 1 9 -13.7921 1.7536
-16 1 10 21.3150 -0.5453
-16 1 11 -8.8202 -0.1373
-16 1 12 -18.8521 0.4152
-16 1 13 -0.5234 -0.1319
-16 1 14 -22.2427 0.9322
-16 1 15 5.4346 -1.9852
-16 1 16 6.9719 0.2495
-16 1 17 8.3367 0.9423
-16 1 18 -0.6062 0.1242
-16 1 19 8.0566 -0.7429
-16 1 20 -5.0750 -0.3599
-16 1 21 6.7668 0.9969
-16 1 22 4.8618 0.8115
-16 1 23 5.4678 -0.4281
-16 1 24 0.7736 -0.0713
-16 1 25 9.3265 0.2838
-16 1 26 1.7482 -0.4191
-16 1 27 4.4643 -0.4178
-16 1 28 -17.6723 -0.7823
-16 1 29 5.2012 0.7604
-16 1 30 6.4314 0.6522
-16 1 31 2.5128 -0.6081
-16 1 32 -3.4065 -0.2494
-16 1 33 -2.9788 0.6949
-16 1 34 -4.2381 -0.1689
-16 2 1 1.5592 -0.2779
-16 2 2 0.6818 0.0728
-16 2 3 -12.5699 -1.1011
-16 2 4 31.4760 0.9080
-16 2 5 15.6655 -1.0754
-16 2 6 -12.7402 -1.3171
-16 2 7 16.8706 -0.1168
-16 2 8 -2.3423 1.4929
-16 2 9 2.3639 1.2787
-16 2 10 -23.6216 0.1079
-16 2 11 1.5296 0.3369
-16 2 12 -13.1208 0.2083
-16 2 13 -0.9914 -0.8397
-16 2 14 -3.8595 -0.9525
-16 2 15 14.8847 0.7366
-16 2 16 41.1125 -0.8723
-16 2 17 6.6982 -0.2483
-16 2 18 -1.0644 -0.2602
-16 2 19 4.8154 -0.4314
-16 2 20 0.1635 0.9935
-16 2 21 -4.9038 -0.5392
-16 2 22 -6.6339 -0.1220
-16 2 23 -2.6907 0.4642
-16 2 24 -3.4146 0.8308
-16 2 25 -9.4709 0.6700
-16 2 26 11.1294 -0.4344
-16 2 27 8.6832 1.0148
-16 2 28 -7.0527 0.7292
-16 2 29 -10.2677 -0.9012
-16 2 30 -5.8755 -0.5252
-16 2 31 -11.1427 -0.5073
-16 2 32 2.8926 -0.0645
-16 2 33 -1.6206 0.2851
-16 2 34 -6.7678 -0.6062
-16 3 1 11.3148 -1.9593
-16 3 2 1.5210 -1.4207
-16 3 3 39.1614 0.4329
-16 3 4 -11.1632 1.5169
-16 3 5 -11.9303 1.0037
-16 3 6 -20.2331 0.1368
-16 3 7 6.0699 0.9643
-16 3 8 -28.4826 0.4206
-16 3 9 2.1093 -0.6827
-16 3 10 -15.2083 0.4963
-16 3 11 -3.0361 0.2658
-16 3 12 13.3332 -0.2990
-16 3 13 10.1610 -0.2089
-16 3 14 24.2325 -0.6296
-16 3 15 0.4056 1.0155
-16 3 16 11.3298 0.2206
-16 3 17 2.2301 -0.6993
-16 3 18 2.5897 -0.0805
-16 3 19 -6.2382 0.2233
-16 3 20 3.2075 -0.0651
-16 3 21 -2.6198 -0.5328
-16 3 22 -10.5185 -0.5336
-16 3 23 -8.6125 0.3967
-16 3 24 5.1663 0.6268
-16 3 25 -10.7699 -0.2824
-16 3 26 -4.5042 0.3123
-16 3 27 -7.2485 0.2876
-16 3 28 13.6111 0.3728
-16 3 29 0.0502 -0.1193
-16 3 30 -16.8370 -0.4264
-16 3 31 0.4898 0.1040
-16 3 32 -3.0967 0.5484
-16 3 33 -3.4227 -0.4971
-16 3 34 4.8625 0.6150
-16 4 1 7.0663 0.6799
-16 4 2 3.6184 -0.0578
-16 4 3 10.2496 1.4685
-16 4 4 14.0764 -0.4781
-16 4 5 -16.5157 0.5258
-16 4 6 37.3095 1.3741
-16 4 7 1.5257 0.3647
-16 4 8 0.4222 -0.7963
-16 4 9 -3.4573 -0.7262
-16 4 10 20.5895 0.1953
-16 4 11 -8.0481 0.0298
-16 4 12 18.5436 -0.1945
-16 4 13 -2.0731 0.0948
-16 4 14 22.5153 0.1978
-16 4 15 1.3225 -0.6845
-16 4 16 -43.7344 0.0383
-16 4 17 -4.8201 0.4937
-16 4 18 -2.9087 -0.0521
-16 4 19 -23.4224 0.5895
-16 4 20 -8.3303 -0.4707
-16 4 21 -4.2609 0.0594
-16 4 22 -7.8119 0.2533
-16 4 23 0.0896 0.2839
-16 4 24 -7.5881 -0.4233
-16 4 25 25.0741 -0.1430
-16 4 26 -5.1632 0.5431
-16 4 27 1.8890 -0.7870
-16 4 28 -3.7052 -0.6686
-16 4 29 12.0570 0.1089
-16 4 30 -2.5392 0.3808
-16 4 31 14.6805 0.8345
-16 4 32 -2.5703 0.1039
-16 4 33 1.2169 0.6999
-16 4 34 3.4719 0.4119
-16 4 35 8.8421 1.3650
-16 5 1 -2.1942 0.9372
-16 5 2 8.8918 1.5031
-16 5 3 -3.1379 0.2638
-16 5 4 -13.3722 -0.6193
-16 5 5 23.3849 -0.5924
-16 5 6 20.4699 -0.2547
-16 5 7 17.0382 -0.7782
-16 5 8 27.4957 0.4155
-16 5 9 10.2672 0.6982
-16 5 10 -6.0774 -0.1352
-16 5 11 19.3317 0.0384
-16 5 12 -26.5329 0.1665
-16 5 13 5.2582 -0.3037
-16 5 14 -29.5585 -0.0438
-16 5 15 13.7814 -0.6910
-16 5 16 -8.1995 0.2494
-16 5 17 -15.1893 0.3709
-16 5 18 -6.6093 0.0922
-16 5 19 6.1618 -0.3596
-16 5 20 -7.8658 0.3231
-16 5 21 -13.6071 0.2354
-16 5 22 5.2943 0.3991
-16 5 23 -2.9235 0.0192
-16 5 24 3.9355 -0.1779
-16 5 25 -3.0110 0.3314
-16 5 26 14.3373 -0.3400
-16 5 27 5.9922 0.1951
-16 5 28 0.5383 -0.3974
-16 5 29 -6.6461 0.0584
-16 5 30 25.5604 0.1891
-16 5 31 -1.9636 -0.1325
-16 5 32 2.4232 0.4963
-16 5 33 7.8139 -0.0904
-16 5 34 -8.5150 0.7169
-16 5 35 9.6959 -0.3972
-16 6 1 1.9073 -0.2747
-16 6 2 6.2073 0.2640
-16 6 3 7.8931 -0.7503
-16 6 4 -0.0292 0.0475
-16 6 5 12.4713 -0.0581
-16 6 6 -1.3898 -1.2585
-16 6 7 -12.1179 -0.0991
-16 6 8 7.2444 0.6517
-16 6 9 3.2849 0.7593
-16 6 10 0.3771 -0.1208
-16 6 11 -24.5594 -0.1443
-16 6 12 -3.7960 -0.3740
-16 6 13 -21.8927 -0.3113
-16 6 14 -18.4373 -0.0996
-16 6 15 -32.6480 0.6296
-16 6 16 37.8437 0.4731
-16 6 17 5.7115 0.2470
-16 6 18 9.1558 0.3153
-16 6 19 22.0447 -0.2996
-16 6 20 19.1082 -0.2744
-16 6 21 2.4080 0.0781
-16 6 22 8.5502 0.0556
-16 6 23 10.3851 0.0034
-16 6 24 14.0769 0.4491
-16 6 25 -4.9550 -0.2507
-16 6 26 5.5219 -0.2505
-16 6 27 5.8441 -0.0925
-16 6 28 8.5614 0.7282
-16 6 29 -9.2950 0.0353
-16 6 30 9.1226 0.2154
-16 6 31 -7.9370 -0.0736
-16 6 32 -7.1470 -0.5554
-16 6 33 -2.8554 0.2695
-16 6 34 -6.0468 -0.8882
-16 6 35 -17.6780 0.0932
-16 7 1 -4.7487 -0.5629
-16 7 2 8.3044 -0.6870
-16 7 3 -2.8815 0.0848
-16 7 4 12.6741 0.4129
-16 7 5 3.9097 0.1403
-16 7 6 0.2962 0.3851
-16 7 7 -7.9780 0.5185
-16 7 8 -12.2850 -0.3812
-16 7 9 -13.8799 -0.5809
-16 7 10 4.2258 0.2644
-16 7 11 -11.4731 -0.2224
-16 7 12 -16.8575 -0.4022
-16 7 13 -4.3026 -0.0225
-16 7 14 -11.3892 0.4939
-16 7 15 -7.5680 0.5793
-16 7 16 -24.9683 -0.2659
-16 7 17 43.9144 -0.0964
-16 7 18 16.6884 0.3927
-16 7 19 22.8514 0.1150
-16 7 20 10.8223 -0.2062
-16 7 21 26.8647 -0.5359
-16 7 22 3.1177 0.2348
-16 7 23 13.5156 0.1139
-16 7 24 0.7186 -0.0473
-16 7 25 12.3977 0.1194
-16 7 26 6.5980 -0.2968
-16 7 27 13.4767 0.0149
-16 7 28 10.9425 -0.4121
-16 7 29 20.4053 0.5348
-16 7 30 -16.5558 0.4235
-16 7 31 -3.0395 0.1948
-16 7 32 -2.6561 0.1099
-16 7 33 -9.3329 -1.0037
-16 7 34 -5.7470 0.5044
-16 7 35 -5.0469 -1.3423
-16 8 1 9.0348 0.0273
-16 8 2 -1.4205 -0.0149
-16 8 3 -2.2821 0.2629
-16 8 4 4.1453 0.0327
-16 8 5 2.0028 0.1145
-16 8 6 -16.8313 0.6431
-16 8 7 22.6011 -0.0122
-16 8 8 -6.7007 -0.7006
-16 8 9 2.9356 -0.4934
-16 8 10 -22.3889 0.2101
-16 8 11 4.5101 0.4051
-16 8 12 8.8601 0.1929
-16 8 13 -14.4922 0.5616
-16 8 14 11.7890 -0.2053
-16 8 15 27.0643 -0.2782
-16 8 16 -2.7149 -0.3305
-16 8 17 -1.2000 -0.0930
-16 8 18 22.6029 -0.6369
-16 8 19 1.5095 0.1915
-16 8 20 18.7892 0.0927
-16 8 21 10.2599 0.2152
-16 8 22 14.9249 -0.2755
-16 8 23 -3.5731 -0.0742
-16 8 24 -1.6334 -0.1218
-16 8 25 1.5389 0.0401
-16 8 26 1.1679 0.5458
-16 8 27 4.4932 -0.3628
-16 8 28 -0.5349 0.0411
-16 8 29 25.7382 0.0760
-16 8 30 7.0307 -0.2973
-16 8 31 0.5696 0.1029
-16 8 32 16.3950 -0.2251
-16 8 33 -12.1185 -0.0490
-16 8 34 11.9780 -0.7938
-16 8 35 9.5760 -0.4825
-16 9 1 6.5739 0.5633
-16 9 2 5.4532 0.6502
-16 9 3 7.9137 -0.1474
-16 9 4 3.2577 -0.4151
-16 9 5 2.4895 -0.0885
-16 9 6 -3.5077 -0.3529
-16 9 7 -9.7832 -0.5597
-16 9 8 12.8504 0.2989
-16 9 9 -2.4745 0.3529
-16 9 10 -4.9120 0.1438
-16 9 11 -16.0706 0.1118
-16 9 12 15.6235 0.5844
-16 9 13 -6.4967 -0.1362
-16 9 14 26.6634 -0.6357
-16 9 15 3.7039 -0.6797
-16 9 16 53.9089 0.4712
-16 9 17 -0.1248 0.2885
-16 9 18 -10.9432 -0.4204
-16 9 19 10.9642 -0.2069
-16 9 20 -2.9951 0.1266
-16 9 21 1.2212 0.0288
-16 9 22 4.9506 -0.1195
-16 9 23 -5.9481 -0.3663
-16 9 24 1.0587 0.1585
-16 9 25 1.9238 0.2055
-16 9 26 5.9487 -0.2454
-16 9 27 -5.6736 0.5581
-16 9 28 0.7268 0.4460
-16 9 29 -12.5423 -0.0689
-16 9 30 14.9886 -0.3931
-16 9 31 13.2209 -0.6620
-16 9 32 4.1855 -0.5052
-16 9 33 8.6681 -0.4466
-16 9 34 -2.4713 -0.8134
-16 9 35 12.7826 -0.9225
-16 10 1 12.7942 -0.1856
-16 10 2 7.1099 0.0839
-16 10 3 15.1902 -0.0489
-16 10 4 11.5729 0.1342
-16 10 5 -4.4427 -0.0621
-16 10 6 17.8857 -0.6592
-16 10 7 1.5333 0.0315
-16 10 8 -15.3515 0.5210
-16 10 9 6.4653 0.4004
-16 10 10 7.4573 -0.1075
-16 10 11 14.4651 -0.1441
-16 10 12 -27.1664 -0.1878
-16 10 13 19.8902 -0.3625
-16 10 14 -3.1623 0.0641
-16 10 15 -6.1201 0.1338
-16 10 16 -0.2194 0.3124
-16 10 17 15.6444 -0.0103
-16 10 18 7.8275 0.6442
-16 10 19 13.4402 0.1087
-16 10 20 -9.5610 -0.5660
-16 10 21 -7.5029 -0.0353
-16 10 22 -14.3153 -0.1957
-16 10 23 -4.0357 0.3764
-16 10 24 -4.7293 0.3856
-16 10 25 2.7747 -0.3984
-16 10 26 7.4302 0.1929
-16 10 27 11.5155 -0.2127
-16 10 28 16.7192 0.2853
-16 10 29 -3.8647 -0.3919
-16 10 30 -12.3435 0.2568
-16 10 31 7.8211 0.1600
-16 10 32 -18.2005 -0.8797
-16 10 33 14.6281 -0.0665
-16 10 34 -3.0308 -1.3531
-16 10 35 -19.1434 1.1719
-16 11 1 -4.6956 -0.1569
-16 11 2 7.5070 -0.8039
-16 11 3 7.4690 -0.0759
-16 11 4 12.9076 0.5025
-16 11 5 -1.2972 0.0088
-16 11 6 15.1280 0.1325
-16 11 7 1.7804 0.1865
-16 11 8 6.9207 -0.3946
-16 11 9 2.3451 0.0102
-16 11 10 0.9752 -0.0886
-16 11 11 25.8731 -0.2107
-16 11 12 -10.4769 -0.1180
-16 11 13 3.1849 0.0291
-16 11 14 -14.7870 0.6768
-16 11 15 -9.2492 0.5753
-16 11 16 -23.5523 -0.3838
-16 11 17 -27.8226 -0.1495
-16 11 18 22.7690 0.3516
-16 11 19 -5.1950 0.0484
-16 11 20 7.4574 -0.0361
-16 11 21 -0.6124 0.0086
-16 11 22 -14.6948 0.4752
-16 11 23 1.8847 0.5287
-16 11 24 0.9729 0.1423
-16 11 25 5.5371 0.4200
-16 11 26 -0.3517 -0.0694
-16 11 27 5.4717 0.1153
-16 11 28 3.6952 -0.8936
-16 11 29 13.1816 -0.0163
-16 11 30 -1.0286 0.1314
-16 11 31 -10.7562 -0.2196
-16 11 32 -5.9079 0.7250
-16 11 33 -14.1086 -0.6613
-16 11 34 4.3224 1.0347
-16 11 35 -14.4878 0.5830
-16 12 1 12.2841 0.1545
-16 12 2 0.0864 0.0547
-16 12 3 -1.3073 -0.2671
-16 12 4 -9.0881 -0.0408
-16 12 5 10.7932 -0.0049
-16 12 6 -8.6310 0.3074
-16 12 7 1.1393 0.0027
-16 12 8 13.7488 -0.3865
-16 12 9 -5.5075 -0.1247
-16 12 10 7.4207 0.4263
-16 12 11 -24.1165 0.2492
-16 12 12 17.8934 0.1029
-16 12 13 0.2182 0.3616
-16 12 14 -14.2229 -0.3278
-16 12 15 10.2747 -0.1578
-16 12 16 -3.6390 -0.0690
-16 12 17 -3.7442 -0.0992
-16 12 18 -11.5849 -0.1444
-16 12 19 -20.1960 -0.3519
-16 12 20 -3.3243 0.4319
-16 12 21 2.7062 0.2841
-16 12 22 3.0907 0.1371
-16 12 23 0.0774 0.2484
-16 12 24 10.3081 0.0720
-16 12 25 0.9906 0.3762
-16 12 26 4.6496 0.3109
-16 12 27 -7.3784 -0.1837
-16 12 28 -9.8992 0.1533
-16 12 29 -11.8180 0.3261
-16 12 30 11.1489 -0.1534
-16 12 31 -5.5028 0.0068
-16 12 32 13.6207 0.4360
-16 12 33 -13.5030 0.9093
-16 12 34 -19.5816 1.0232
-16 12 35 16.5584 0.7932
-16 13 1 4.8181 -0.0479
-16 13 2 0.4069 0.2124
-16 13 3 4.2795 0.4461
-16 13 4 -24.2167 -0.3013
-16 13 5 -4.8820 -0.2722
-16 13 6 -10.5737 0.1754
-16 13 7 -2.2179 0.0518
-16 13 8 12.1729 0.3423
-16 13 9 -8.1531 0.1747
-16 13 10 1.3908 -0.0325
-16 13 11 -9.7191 0.4121
-16 13 12 -10.7722 0.2749
-16 13 13 3.9472 -0.4188
-16 13 14 3.3476 -0.5397
-16 13 15 2.6639 -0.3815
-16 13 16 2.7564 0.2351
-16 13 17 26.4331 0.3483
-16 13 18 -10.4407 -0.3178
-16 13 19 -8.8575 0.1198
-16 13 20 -6.7465 0.1928
-16 13 21 -13.6825 -0.2897
-16 13 22 11.0496 -0.2703
-16 13 23 0.5113 -0.0609
-16 13 24 3.2529 -0.0912
-16 13 25 -3.8239 0.0412
-16 13 26 -10.0485 -0.3442
-16 13 27 -2.0803 0.0083
-16 13 28 -6.3987 0.3251
-16 13 29 -3.4516 0.1943
-16 13 30 -11.2088 0.4299
-16 13 31 4.3976 0.9808
-16 13 32 -0.5940 0.8803
-16 13 33 6.5074 0.5278
-16 13 34 -6.0414 1.3961
-16 14 1 -24.3525 -0.0856
-16 14 2 -0.7692 -0.0635
-16 14 3 -14.1183 0.4943
-16 14 4 1.4941 0.0908
-16 14 5 -3.4115 0.0485
-16 14 6 -12.6584 0.0881
-16 14 7 5.7181 0.0963
-16 14 8 -15.1648 0.3827
-16 14 9 12.2050 -0.0476
-16 14 10 6.8358 -0.6189
-16 14 11 1.8615 -0.1759
-16 14 12 15.9694 -0.2122
-16 14 13 -16.3796 -0.2652
-16 14 14 3.3728 0.1171
-16 14 15 -3.7656 0.2247
-16 14 16 -9.0246 0.0511
-16 14 17 -2.4443 -0.0033
-16 14 18 0.1098 0.1795
-16 14 19 6.7051 0.1624
-16 14 20 5.7339 -0.2499
-16 14 21 -4.0097 -0.1880
-16 14 22 -5.6055 0.1149
-16 14 23 2.7291 -0.1165
-16 14 24 -6.2312 0.2283
-16 14 25 9.4720 -0.3042
-16 14 26 -1.8683 0.1175
-16 14 27 5.4037 -0.1285
-16 14 28 3.7437 -0.0912
-16 14 29 0.0790 -0.1706
-16 14 30 -6.0207 0.5324
-16 14 31 -6.3925 1.0353
-16 14 32 -24.4027 -0.0647
-16 14 33 2.8195 0.9081
-16 15 1 -0.5814 0.0169
-16 15 2 -0.0925 0.0755
-16 15 3 -17.2407 -0.2270
-16 15 4 20.3313 0.1083
-16 15 5 0.8514 0.4227
-16 15 6 22.4190 0.0041
-16 15 7 -5.6682 -0.1949
-16 15 8 -20.8785 -0.2300
-16 15 9 9.7461 -0.2417
-16 15 10 1.4012 -0.0462
-16 15 11 6.9658 -0.1447
-16 15 12 16.8288 -0.2514
-16 15 13 -4.2039 0.3509
-16 15 14 0.7253 0.6065
-16 15 15 -0.2976 0.1351
-16 15 16 6.3109 -0.3278
-16 15 17 -10.0096 -0.1933
-16 15 18 -4.5308 0.0699
-16 15 19 12.6348 -0.2135
-16 15 20 -0.8163 -0.2535
-16 15 21 12.1961 -0.0172
-16 15 22 -10.2271 0.4665
-16 15 23 -0.2207 -0.0631
-16 15 24 -5.7643 -0.0697
-16 15 25 -2.4329 0.2213
-16 15 26 22.5014 0.0059
-16 15 27 11.5562 0.2685
-16 15 28 9.5097 -0.2481
-16 15 29 -3.6789 0.2967
-16 15 30 2.5608 0.0914
-16 15 31 -12.1936 -0.9032
-16 15 32 0.7639 -0.1462
-16 16 1 20.4887 0.1006
-16 16 2 -0.9904 0.0776
-16 16 3 15.1604 -0.4493
-16 16 4 5.4826 -0.3123
-16 16 5 7.0512 0.2930
-16 16 6 0.1500 -0.1490
-16 16 7 22.5521 -0.3066
-16 16 8 7.5298 -0.1912
-16 16 9 4.7102 -0.1278
-16 16 10 -1.2750 0.5454
-16 16 11 7.8873 0.2853
-16 16 12 -16.6342 0.0141
-16 16 13 6.4760 0.3579
-16 16 14 6.5308 0.0562
-16 16 15 7.6572 -0.1216
-16 16 16 11.7296 0.0675
-16 16 17 14.0430 0.2375
-16 16 18 12.0062 -0.0824
-16 16 19 6.2814 0.0456
-16 16 20 3.0008 -0.0367
-16 16 21 -12.2914 0.0921
-16 16 22 8.3122 -0.4501
-16 16 23 -7.4106 -0.1771
-16 16 24 14.6788 -0.0012
-16 16 25 -6.0140 -0.2671
-16 16 26 4.9826 -0.1617
-16 16 27 0.9284 -0.3446
-16 16 28 -4.3933 0.0550
-16 16 29 7.2910 -0.1197
-16 16 30 0.6136 -0.8230
-16 16 31 4.2468 -0.8425
-16 16 32 18.7450 -0.9847
-16 17 1 11.8011 -0.0358
-16 17 2 -4.7278 -0.0126
-16 17 3 20.2852 -0.0868
-16 17 4 -9.7583 0.0215
-16 17 5 -11.2312 -0.2579
-16 17 6 -6.6738 0.0517
-16 17 7 -12.6888 0.2840
-16 17 8 48.7225 0.0233
-16 17 9 12.3249 0.1899
-16 17 10 5.6523 0.3367
-16 17 11 16.7085 -0.2665
-16 17 12 -7.9465 0.1056
-16 17 13 -4.9491 -0.2714
-16 17 14 13.7569 -0.4631
-16 17 15 -10.8253 0.0102
-16 17 16 4.2587 0.3510
-16 17 17 9.0158 0.3595
-16 17 18 12.1260 0.1108
-16 17 19 4.5887 0.1896
-16 17 20 -2.4965 0.1707
-16 17 21 -3.9235 -0.0596
-16 17 22 -14.0166 -0.4040
-16 17 23 3.4997 0.0680
-16 17 24 -7.0381 -0.0172
-16 17 25 22.5684 0.0424
-16 17 26 -1.3102 -0.0323
-16 17 27 -1.4159 -0.3379
-16 17 28 2.6723 -0.0840
-16 17 29 3.4599 -0.6437
-16 17 30 7.4320 -0.5346
-16 17 31 14.2105 0.0304
-16 18 1 -4.5931 -0.2527
-16 18 2 18.9306 -0.0793
-16 18 3 -4.2066 0.1618
-16 18 4 -4.3960 0.2049
-16 18 5 -10.8646 -0.1819
-16 18 6 -0.7545 -0.0533
-16 18 7 -16.7367 0.3485
-16 18 8 -2.0367 0.1883
-16 18 9 6.7360 -0.1295
-16 18 10 0.7216 -0.2938
-16 18 11 6.2621 -0.1711
-16 18 12 10.6520 -0.1366
-16 18 13 15.9777 0.0653
-16 18 14 -15.7946 -0.1007
-16 18 15 -0.9503 0.0531
-16 18 16 -6.4964 0.1930
-16 18 17 -5.7445 -0.3280
-16 18 18 -8.3857 -0.0384
-16 18 19 -4.8171 0.0607
-16 18 20 -6.4639 -0.2773
-16 18 21 1.9558 -0.0613
-16 18 22 4.3994 0.4449
-16 18 23 -12.5594 0.2025
-16 18 24 -7.3408 0.2001
-16 18 25 1.6916 0.3172
-16 18 26 2.4846 0.3115
-16 18 27 17.3031 0.3510
-16 18 28 11.6242 -0.2321
-16 18 29 10.4875 0.0152
-16 18 30 -4.3374 0.5546
-16 19 1 -5.5534 0.3991
-16 19 2 6.1966 -0.1533
-16 19 3 1.6879 -0.0061
-16 19 4 -4.0568 0.1656
-16 19 5 14.0815 -0.0672
-16 19 6 -0.7386 -0.2057
-16 19 7 13.6487 -0.0965
-16 19 8 -36.9823 -0.0625
-16 19 9 -13.8098 0.0358
-16 19 10 4.7760 -0.5692
-16 19 11 -14.0666 -0.0848
-16 19 12 9.5022 0.4037
-16 19 13 1.0631 -0.0648
-16 19 14 -2.3551 0.3521
-16 19 15 -2.2771 0.0241
-16 19 16 6.4014 -0.2285
-16 19 17 -12.9038 -0.1018
-16 19 18 -2.6040 -0.0782
-16 19 19 -11.1703 -0.1645
-16 19 20 -7.9710 0.0552
-16 19 21 -4.5864 0.0883
-16 19 22 2.3074 -0.0786
-16 19 23 3.1433 0.1899
-16 19 24 6.6088 -0.1411
-16 19 25 -6.3494 0.2295
-16 19 26 5.2119 -0.0827
-16 19 27 -3.5317 -0.0580
-16 19 28 2.0813 0.2836
-16 19 29 -11.7628 -0.0075
-16 19 30 -3.0657 0.5752
-16 20 1 18.1519 0.0201
-16 20 2 -7.7635 0.0824
-16 20 3 -12.6070 -0.0220
-16 20 4 0.0223 -0.2651
-16 20 5 2.8596 0.1702
-16 20 6 -3.4181 0.0639
-16 20 7 9.4646 -0.2000
-16 20 8 2.5066 0.0835
-16 20 9 -16.4304 0.2308
-16 20 10 28.0302 0.2380
-16 20 11 3.5834 0.0050
-16 20 12 -5.9379 -0.0145
-16 20 13 0.7716 -0.0310
-16 20 14 -1.4281 -0.2510
-16 20 15 10.9657 0.0071
-16 20 16 -5.8348 -0.1009
-16 20 17 1.8971 0.1096
-16 20 18 8.0252 0.3316
-16 20 19 4.2857 -0.1013
-16 20 20 2.1659 0.1831
-16 20 21 -4.0834 0.1070
-16 20 22 -14.0362 -0.2729
-16 20 23 -3.2177 -0.5741
-16 20 24 4.9031 0.1192
-16 20 25 -1.7198 -0.4614
-16 20 26 1.5352 -0.4235
-16 20 27 -12.8415 0.1201
-16 20 28 -23.4478 -0.3115
-16 20 29 -17.6130 0.5058
-16 21 1 -0.6697 -0.2982
-16 21 2 3.1232 0.0364
-16 21 3 -8.4371 -0.0515
-16 21 4 -4.6243 -0.1855
-16 21 5 -15.5415 -0.1976
-16 21 6 -10.7921 0.4393
-16 21 7 -5.7126 0.1897
-16 21 8 22.4690 -0.1128
-16 21 9 32.6086 0.1253
-16 21 10 -6.8413 0.3040
-16 21 11 25.9031 0.3047
-16 21 12 5.2489 -0.2584
-16 21 13 -1.5545 -0.1278
-16 21 14 3.0496 0.1091
-16 21 15 -4.6850 -0.0369
-16 21 16 -4.0824 0.2210
-16 21 17 9.2859 0.0109
-16 21 18 8.3485 -0.0138
-16 21 19 14.4226 -0.0404
-16 21 20 16.5003 -0.0776
-16 21 21 13.7209 -0.2231
-16 21 22 -4.0300 0.1900
-16 21 23 -7.8522 0.2230
-16 21 24 -7.8976 -0.1173
-16 21 25 -8.5691 -0.2272
-16 21 26 -15.2215 0.0879
-16 21 27 -11.2938 -0.0964
-16 21 28 -10.2799 0.4053
-16 21 29 -11.9902 -0.3231
-16 22 1 -18.5951 0.0917
-16 22 2 -11.4604 0.1183
-16 22 3 0.3825 -0.0862
-16 22 4 1.1850 -0.0260
-16 22 5 -16.1245 -0.0612
-16 22 6 0.5241 -0.1354
-16 22 7 -20.9304 0.2270
-16 22 8 12.9986 -0.0523
-16 22 9 24.1562 -0.2082
-16 22 10 -4.0113 -0.0613
-16 22 11 -2.9806 0.1292
-16 22 12 15.8219 0.1139
-16 22 13 3.3250 -0.0012
-16 22 14 -7.5583 0.1972
-16 22 15 -6.0194 0.1289
-16 22 16 1.0386 -0.2352
-16 22 17 11.3521 0.0058
-16 22 18 4.3393 -0.3740
-16 22 19 10.3287 0.0771
-16 22 20 12.8064 0.1081
-16 22 21 7.9951 0.0376
-16 22 22 10.2113 0.4043
-16 22 23 0.2314 0.4800
-16 22 24 -7.7026 0.0703
-16 22 25 0.5750 0.1859
-16 22 26 -9.2888 0.2047
-16 22 27 1.7772 0.3037
-16 22 28 11.9871 -0.0691
-16 22 29 -4.7415 0.7647
-16 23 1 0.3063 0.2074
-16 23 2 -17.8262 -0.1704
-16 23 3 1.1202 -0.0923
-16 23 4 -11.9079 -0.0238
-16 23 5 0.0665 -0.0379
-16 23 6 -1.2444 -0.3199
-16 23 7 5.1686 -0.3229
-16 23 8 -26.0910 0.2431
-16 23 9 -12.9078 0.0376
-16 23 10 11.2081 -0.0359
-16 23 11 -5.0296 0.0812
-16 23 12 4.0903 -0.0503
-16 23 13 -3.3715 0.1522
-16 23 14 4.7771 -0.2694
-16 23 15 5.1872 -0.1587
-16 23 16 5.9972 -0.3007
-16 23 17 6.8396 -0.3018
-16 23 18 9.1268 0.0924
-16 23 19 1.8014 0.2554
-16 23 20 -0.6720 0.2566
-16 23 21 -7.9040 0.4503
-16 23 22 -4.9080 -0.3688
-16 23 23 6.3498 -0.2524
-16 23 24 -5.4138 -0.2753
-16 23 25 -4.2762 -0.1860
-16 23 26 10.8372 0.1259
-16 23 27 11.5933 -0.2700
-16 23 28 0.3290 0.1391
-16 23 29 9.5145 0.0640
-16 24 1 7.5895 -0.0179
-16 24 2 15.7071 -0.1239
-16 24 3 -7.2197 -0.0144
-16 24 4 -12.3709 -0.0516
-16 24 5 2.4915 -0.0747
-16 24 6 -10.7352 -0.0246
-16 24 7 13.0081 -0.1171
-16 24 8 2.1702 0.0654
-16 24 9 -22.7588 0.1782
-16 24 10 13.5198 -0.0448
-16 24 11 11.9001 -0.2511
-16 24 12 -9.8978 -0.3419
-16 24 13 0.6462 -0.1926
-16 24 14 5.1081 -0.1732
-16 24 15 4.2798 -0.2639
-16 24 16 4.0444 0.2205
-16 24 17 -4.4972 0.2491
-16 24 18 4.4350 0.0136
-16 24 19 -0.9517 0.1278
-16 24 20 -6.3941 -0.0633
-16 24 21 -10.6477 -0.4576
-16 24 22 -9.5885 -0.2038
-16 24 23 -0.2276 -0.8708
-16 24 24 1.7869 -0.3332
-16 24 25 -1.2217 -0.2012
-16 24 26 4.6743 -0.2022
-16 24 27 -3.9874 -0.3362
-16 24 28 -14.0660 -0.2098
-16 25 1 1.7696 0.0095
-16 25 2 8.9162 0.0950
-16 25 3 -3.6592 0.1804
-16 25 4 -4.6788 0.0919
-16 25 5 -9.0066 0.0705
-16 25 6 -3.6783 0.3109
-16 25 7 -11.2781 0.2210
-16 25 8 22.2605 0.0274
-16 25 9 19.8369 -0.0706
-16 25 10 3.7547 -0.0352
-16 25 11 7.0434 -0.5024
-16 25 12 15.1961 -0.1015
-16 25 13 1.7146 -0.0549
-16 25 14 5.6468 0.0525
-16 25 15 -6.9720 0.0643
-16 25 16 -6.0199 0.3031
-16 25 17 -5.7864 0.1980
-16 25 18 -14.0257 0.2235
-16 25 19 -2.2515 -0.6082
-16 25 20 -1.4979 -0.4968
-16 25 21 -5.5569 -0.3550
-16 25 22 2.3281 -0.0301
-16 25 23 -17.6588 0.5241
-16 25 24 -3.3217 0.0009
-16 25 25 5.8206 0.3890
-16 25 26 -4.7671 0.0590
-16 25 27 -2.6973 -0.0575
-16 25 28 -5.2480 -0.3850
-16 26 1 -1.8848 -0.0456
-16 26 2 -8.0166 0.1524
-16 26 3 -7.3215 -0.1504
-16 26 4 4.7778 0.0668
-16 26 5 -13.8607 0.0637
-16 26 6 -2.9518 0.0755
-16 26 7 -5.9112 -0.0239
-16 26 8 -9.5025 -0.1478
-16 26 9 26.7805 -0.0155
-16 26 10 -9.7543 -0.0717
-16 26 11 20.2384 0.1345
-16 26 12 1.2317 0.3864
-16 26 13 21.8099 0.2196
-16 26 14 -7.8445 0.2943
-16 26 15 -3.9378 0.3219
-16 26 16 -3.6259 -0.1003
-16 26 17 -4.9942 -0.1359
-16 26 18 -5.3173 -0.2436
-16 26 19 3.6198 0.2102
-16 26 20 2.3969 -0.4174
-16 26 21 9.3281 0.3844
-16 26 22 2.4180 0.5221
-16 26 23 -13.2133 0.4231
-16 26 24 -15.8775 0.8140
-16 26 25 -12.5533 0.1442
-16 26 26 -7.2479 -0.5547
-16 26 27 -4.2434 -0.1781
-16 27 1 3.7953 0.2314
-16 27 2 -15.3792 -0.0501
-16 27 3 3.1420 -0.0442
-16 27 4 -5.3904 -0.1891
-16 27 5 5.9567 0.0623
-16 27 6 -8.8529 -0.2630
-16 27 7 6.4573 -0.1262
-16 27 8 -10.1935 -0.0165
-16 27 9 -11.7459 -0.1414
-16 27 10 23.6060 0.0834
-16 27 11 -0.6716 0.3192
-16 27 12 19.5143 0.0716
-16 27 13 -8.7983 0.0016
-16 27 14 -0.2024 -0.1423
-16 27 15 -11.5320 0.2514
-16 27 16 -13.0668 -0.1302
-16 27 17 -8.1595 -0.1020
-16 27 18 10.3908 0.0167
-16 27 19 3.7338 0.0593
-16 27 20 11.0009 0.7570
-16 27 21 12.9409 0.2817
-16 27 22 -3.2201 0.0051
-16 27 23 3.8630 0.0641
-16 27 24 -6.9332 -0.3424
-16 27 25 -12.7449 0.0389
-16 27 26 -2.7545 -0.8429
-16 27 27 -5.5797 0.0383
-16 28 1 0.9199 -0.3091
-16 28 2 3.3562 -0.1315
-16 28 3 -3.2565 0.2729
-16 28 4 -8.1925 -0.0661
-16 28 5 -3.3537 -0.0579
-16 28 6 4.4226 -0.1181
-16 28 7 -10.7068 0.2022
-16 28 8 8.1235 0.3833
-16 28 9 -8.4462 -0.0358
-16 28 10 17.6048 0.2013
-16 28 11 10.6685 0.0838
-16 28 12 3.7133 -0.2508
-16 28 13 5.6160 -0.3493
-16 28 14 -4.0143 0.0089
-16 28 15 0.2943 -0.3244
-16 28 16 -16.9974 0.1948
-16 28 17 0.8128 -0.0246
-16 28 18 -6.2486 -0.1434
-16 28 19 9.2391 -0.3907
-16 28 20 -4.2166 -0.0792
-16 28 21 -2.2080 -0.1603
-16 28 22 -2.9173 -0.3556
-16 28 23 -4.1301 -0.3777
-16 28 24 6.7756 0.0345
-16 28 25 1.6417 -1.0205
-16 28 26 3.2042 1.4494
-16 28 27 7.6891 0.6358
-16 29 1 -9.7319 -0.1984
-16 29 2 16.0282 -0.1051
-16 29 3 -9.4443 0.0993
-16 29 4 0.7737 0.2533
-16 29 5 -27.1016 -0.2209
-16 29 6 -8.8409 -0.0214
-16 29 7 -13.2775 0.1703
-16 29 8 -6.6112 -0.0507
-16 29 9 12.7876 0.3397
-16 29 10 -9.2946 -0.1364
-16 29 11 4.5037 -0.0105
-16 29 12 1.2279 -0.0250
-16 29 13 7.5351 0.1025
-16 29 14 4.1164 0.0797
-16 29 15 5.5179 0.1067
-16 29 16 13.8903 0.1932
-16 29 17 -0.5225 0.0799
-16 29 18 12.8273 -0.3044
-16 29 19 -9.7361 -0.4466
-16 29 20 4.0579 -0.4958
-16 29 21 -18.1183 -0.4870
-16 29 22 -12.7866 0.0428
-16 29 23 -2.8085 0.0385
-16 29 24 -7.1381 0.1163
-16 29 25 13.8027 0.6916
-16 29 26 -8.4096 0.2225
-16 30 1 -1.7725 0.4512
-16 30 2 -7.6641 0.3539
-16 30 3 12.3259 -0.1868
-16 30 4 -16.2776 -0.0223
-16 30 5 3.4913 0.1087
-16 30 6 -33.8539 0.1155
-16 30 7 -10.6116 -0.2146
-16 30 8 -16.5173 -0.2538
-16 30 9 -0.7798 0.0616
-16 30 10 -6.2222 -0.0034
-16 30 11 1.8480 -0.3415
-16 30 12 12.9178 0.0107
-16 30 13 0.6565 0.0980
-16 30 14 17.2465 -0.1242
-16 30 15 -11.3325 -0.1529
-16 30 16 11.0635 -0.1452
-16 30 17 -1.9543 0.0105
-16 30 18 -14.2131 0.1968
-16 30 19 1.0023 0.6664
-16 30 20 -10.3835 -0.0612
-16 30 21 10.3452 0.4462
[truncated: 1,140,773 more chars]
